# Supplementary material for: The virulence regulator VirB from Shigella flexneri uses a CTP-dependent switch mechanism to activate gene expression
Source: Nat Commun. 2024 Jan 5;15:318. doi: 10.1038/s41467-023-44509-z (PMC10770331; doi:10.1038/s41467-023-44509-z)
Supplement: Supplementary file 4 — Supplementary Data 1 [file 41467_2023_44509_MOESM4_ESM.xlsx]

## Sheet: Overview
Overview of data obtained by hydrogen/deuterium exchange mass spectrometry (HDX-MS)
Protein	Experiment 1 (150 mM NaCl)	Experiment 2 (500 mM NaCl)
States	Apo, CTP, virS, CTP/virS, scrambled virS, CTP/scrambled virS	Apo, CTP, virS, CTP/virS
Conditions of H/D exchange	25 °C in 25 mM HEPES-Na, 150 mM NaCl, 5 mM MgCl2, 0.1 mM EDTA	25 °C in 25 mM HEPES-Na, 500 mM NaCl, 5 mM MgCl2, 1 mM DTT, 0.1 mM EDTA
Timecourse of H/D exchange	10/30/100/1,000/10,000 s
Replicates	3, technical (separate H/D exchange reactions measured)
Number of Peptides	108	197
Sequence coverage [%]	80.9	98.4
Redundancy	2.88	6.46
Significance criterium applied	5% relative difference and 0.5 Da absolute difference (Houde et al., 2011) in HDX
Houde, D., Berkowitz, S.A., and Engen, J.R. (2011). The utility of hydrogen/deuterium exchange mass spectrometry in biopharmaceutical comparability studies. Journal of Pharmaceutical Sciences 100, 2071-2086.

## Sheet: Uptake Experiment 1 (150 mM)
Protein state	Start	End	Peptide sequence	Maximal uptake (#)	Peptide mass (Da)	Retention time (min)	Retention time SD (min)	HDX time (s)	Uptake (Da)	Uptake SD (Da)
Apo	4	7	LCND	3	463.173	3.56771	0.000412	0	0	0
Apo	4	7	LCND	3	463.173	3.56399	0.00322	10	0.909376	0.015799
Apo	4	7	LCND	3	463.173	3.56866	0.004223	30	0.891848	0.018958
Apo	4	7	LCND	3	463.173	3.57971	0.002721	100	0.853553	0.021196
Apo	4	7	LCND	3	463.173	3.58952	0.000395	1000	0.765158	0.01457
Apo	4	7	LCND	3	463.173	3.58032	0.002661	10000	0.857987	0.013925
CDP	4	7	LCND	3	463.173	3.53949	0.030643	0	0	0
CDP	4	7	LCND	3	463.173	3.56615	0.002573	10	0.938201	0.015881
CDP	4	7	LCND	3	463.173	3.56855	0.004542	30	0.934034	0.014643
CDP	4	7	LCND	3	463.173	3.60105	0.002301	100	0.876621	0.017392
CDP	4	7	LCND	3	463.173	3.57558	0.014209	1000	0.878505	0.015094
CDP	4	7	LCND	3	463.173	3.57846	0.004999	10000	0.890774	0.012937
CTP	4	7	LCND	3	463.173	3.56407	0.000858	0	0	0
CTP	4	7	LCND	3	463.173	3.56297	0.004045	10	0.921896	0.013989
CTP	4	7	LCND	3	463.173	3.57538	0.008803	30	0.924818	0.006543
CTP	4	7	LCND	3	463.173	3.5805	0.013242	100	0.858318	0.043716
CTP	4	7	LCND	3	463.173	3.58486	0.003857	1000	0.89469	0.021524
CTP	4	7	LCND	3	463.173	3.58148	0.003014	10000	0.918263	0.010207
Scrambled virS	4	7	LCND	3	463.173	3.52152	0.006384	0	0	0
Scrambled virS	4	7	LCND	3	463.173	3.52285	0.003917	10	0.960257	0.016115
Scrambled virS	4	7	LCND	3	463.173	3.51938	0.006419	30	0.926568	0.026422
Scrambled virS	4	7	LCND	3	463.173	3.51892	0.008327	100	0.918867	0.009833
Scrambled virS	4	7	LCND	3	463.173	3.52559	0.00462	1000	0.856029	0.04935
Scrambled virS	4	7	LCND	3	463.173	3.52343	0	10000	0.815559	0.008601
CTP/scrambled virS	4	7	LCND	3	463.173	3.52093	0.008428	0	0	0
CTP/scrambled virS	4	7	LCND	3	463.173	3.52282	0.005986	10	0.897112	0.011049
CTP/scrambled virS	4	7	LCND	3	463.173	3.51805	0.008142	30	0.888157	0.019231
CTP/scrambled virS	4	7	LCND	3	463.173	3.51266	0.006153	100	0.884646	0.013956
CTP/scrambled virS	4	7	LCND	3	463.173	3.52771	0.001138	1000	0.848251	0.016243
virS	4	7	LCND	3	463.173	3.51455	0.006492	0	0	0
virS	4	7	LCND	3	463.173	3.52379	0	10	0.855557	0.02386
virS	4	7	LCND	3	463.173	3.52819	0.002571	30	0.890923	0.036513
virS	4	7	LCND	3	463.173	3.53285	0.010339	100	0.837198	0.031334
virS	4	7	LCND	3	463.173	3.54376	0.000533	1000	0.900723	0.027108
virS	4	7	LCND	3	463.173	3.56109	0.004824	10000	0.839897	0.203943
CTP/virS	4	7	LCND	3	463.173	3.50828	0.003332	0	0	0
CTP/virS	4	7	LCND	3	463.173	3.52518	0.003423	10	0.90673	0.012012
CTP/virS	4	7	LCND	3	463.173	3.53564	0	30	0.921525	0.011366
CTP/virS	4	7	LCND	3	463.173	3.51742	0.011045	100	0.854817	0.020417
CTP/virS	4	7	LCND	3	463.173	3.56792	0	1000	0.750614	0.011366
Apo	8	13	LLSIKE	5	701.432	4.60516	0.003023	0	0	0
Apo	8	13	LLSIKE	5	701.432	4.61007	0.00349	10	3.02791	0.020459
Apo	8	13	LLSIKE	5	701.432	4.61455	0.004058	30	3.00668	0.013907
Apo	8	13	LLSIKE	5	701.432	4.62338	0.00283	100	2.9155	0.017479
Apo	8	13	LLSIKE	5	701.432	4.62543	0.001374	1000	2.871	0.029863
Apo	8	13	LLSIKE	5	701.432	4.62139	0.001576	10000	2.95999	0.03018
CDP	8	13	LLSIKE	5	701.432	4.59796	0.01229	0	0	0
CDP	8	13	LLSIKE	5	701.432	4.61741	0.002257	10	3.01038	0.014794
CDP	8	13	LLSIKE	5	701.432	4.61995	0.004992	30	2.98974	0.020113
CDP	8	13	LLSIKE	5	701.432	4.62853	0.001639	100	2.90998	0.01633
CDP	8	13	LLSIKE	5	701.432	4.61584	0.006295	1000	2.89227	0.023922
CDP	8	13	LLSIKE	5	701.432	4.61457	0.004533	10000	2.91829	0.01907
CTP	8	13	LLSIKE	5	701.432	4.60549	0.00132	0	0	0
CTP	8	13	LLSIKE	5	701.432	4.61146	0.004412	10	3.00669	0.007063
CTP	8	13	LLSIKE	5	701.432	4.61963	0.003122	30	2.98933	0.016464
CTP	8	13	LLSIKE	5	701.432	4.62098	0.007842	100	2.90207	0.020222
CTP	8	13	LLSIKE	5	701.432	4.62153	0.004065	1000	2.92539	0.035741
CTP	8	13	LLSIKE	5	701.432	4.61956	0.000605	10000	2.94346	0.013913
Scrambled virS	8	13	LLSIKE	5	701.432	4.5458	0.003726	0	0	0
Scrambled virS	8	13	LLSIKE	5	701.432	4.55212	0.002325	10	2.97089	0.02149
Scrambled virS	8	13	LLSIKE	5	701.432	4.55991	0.008894	30	2.96192	0.033188
Scrambled virS	8	13	LLSIKE	5	701.432	4.56293	0.005932	100	2.89358	0.021246
Scrambled virS	8	13	LLSIKE	5	701.432	4.56919	0.005602	1000	2.86226	0.021595
Scrambled virS	8	13	LLSIKE	5	701.432	4.57092	0.005818	10000	2.77324	0.057271
CTP/scrambled virS	8	13	LLSIKE	5	701.432	4.54338	0.007324	0	0	0
CTP/scrambled virS	8	13	LLSIKE	5	701.432	4.55312	0.005069	10	2.98363	0.013421
CTP/scrambled virS	8	13	LLSIKE	5	701.432	4.56143	0.005529	30	2.98942	0.030875
CTP/scrambled virS	8	13	LLSIKE	5	701.432	4.56768	0.00402	100	2.89609	0.013479
CTP/scrambled virS	8	13	LLSIKE	5	701.432	4.56869	0.003016	1000	2.89291	0.024485
CTP/scrambled virS	8	13	LLSIKE	5	701.432	4.56959	0.00128	10000	2.80705	0.027494
virS	8	13	LLSIKE	5	701.432	4.56544	0.004745	0	0	0
virS	8	13	LLSIKE	5	701.432	4.55354	0	10	2.9499	0.040213
virS	8	13	LLSIKE	5	701.432	4.5751	0.000536	30	2.90222	0.067431
virS	8	13	LLSIKE	5	701.432	4.61241	0.005003	100	2.86351	0.065798
virS	8	13	LLSIKE	5	701.432	4.61651	7.46e-05	1000	2.95968	0.049095
virS	8	13	LLSIKE	5	701.432	4.61553	0.013969	10000	2.74997	0.131049
CTP/virS	8	13	LLSIKE	5	701.432	4.5712	0.004348	0	0	0
CTP/virS	8	13	LLSIKE	5	701.432	4.56714	0.002918	10	2.97693	0.029299
CTP/virS	8	13	LLSIKE	5	701.432	4.57615	0	30	2.99383	0.008186
CTP/virS	8	13	LLSIKE	5	701.432	4.60743	0.003218	100	2.88727	0.008628
CTP/virS	8	13	LLSIKE	5	701.432	4.62511	0	1000	2.90991	0.008186
Apo	8	18	LLSIKEGQKKE	10	1271.74	4.03104	0.013501	0	0	0
Apo	8	18	LLSIKEGQKKE	10	1271.74	3.96633	0.004921	10	5.40961	0.031574
Apo	8	18	LLSIKEGQKKE	10	1271.74	3.95304	0.006116	30	5.39933	0.020756
Apo	8	18	LLSIKEGQKKE	10	1271.74	3.81951	0.170238	100	5.24475	0.044116
Apo	8	18	LLSIKEGQKKE	10	1271.74	3.95559	0.004729	1000	5.05848	0.020289
Apo	8	18	LLSIKEGQKKE	10	1271.74	3.95073	0.002603	10000	5.26142	0.031899
CDP	8	18	LLSIKEGQKKE	10	1271.74	3.97578	0.023519	0	0	0
CDP	8	18	LLSIKEGQKKE	10	1271.74	3.96454	0.003348	10	5.3126	0.04445
CDP	8	18	LLSIKEGQKKE	10	1271.74	3.95617	0.003095	30	5.30782	0.062736
CDP	8	18	LLSIKEGQKKE	10	1271.74	3.96832	0.001083	100	5.12604	0.057799
CDP	8	18	LLSIKEGQKKE	10	1271.74	3.94294	0.010889	1000	5.12344	0.045213
CDP	8	18	LLSIKEGQKKE	10	1271.74	3.94569	0.005384	10000	5.149	0.036546
CTP	8	18	LLSIKEGQKKE	10	1271.74	3.97107	0.002529	0	0	0
CTP	8	18	LLSIKEGQKKE	10	1271.74	3.96138	0.003404	10	5.32039	0.018779
CTP	8	18	LLSIKEGQKKE	10	1271.74	3.95261	0.003984	30	5.2974	0.057566
CTP	8	18	LLSIKEGQKKE	10	1271.74	3.95711	0.00692	100	5.13399	0.017692
CTP	8	18	LLSIKEGQKKE	10	1271.74	3.95499	0.003861	1000	5.16663	0.04
CTP	8	18	LLSIKEGQKKE	10	1271.74	3.9547	0.002026	10000	5.15433	0.055045
Scrambled virS	8	18	LLSIKEGQKKE	10	1271.74	3.79066	0.154826	0	0	0
Scrambled virS	8	18	LLSIKEGQKKE	10	1271.74	3.91026	0.004567	10	5.39635	0.100134
Scrambled virS	8	18	LLSIKEGQKKE	10	1271.74	3.98709	0.010185	30	5.41249	0.088552
Scrambled virS	8	18	LLSIKEGQKKE	10	1271.74	4.04055	0.026232	100	5.20766	0.079009
Scrambled virS	8	18	LLSIKEGQKKE	10	1271.74	4.11091	0.018406	1000	5.2443	0.071937
Scrambled virS	8	18	LLSIKEGQKKE	10	1271.74	4.16342	0.008099	10000	5.04654	0.075192
CTP/scrambled virS	8	18	LLSIKEGQKKE	10	1271.74	3.89047	0.010623	0	0	0
CTP/scrambled virS	8	18	LLSIKEGQKKE	10	1271.74	3.93156	0.010364	10	5.29773	0.050494
CTP/scrambled virS	8	18	LLSIKEGQKKE	10	1271.74	4.00698	0.013854	30	5.35361	0.055054
CTP/scrambled virS	8	18	LLSIKEGQKKE	10	1271.74	4.06358	0.006575	100	5.16091	0.052805
CTP/scrambled virS	8	18	LLSIKEGQKKE	10	1271.74	4.11049	0.006876	1000	5.19468	0.021036
CTP/scrambled virS	8	18	LLSIKEGQKKE	10	1271.74	4.13957	0.00566	10000	5.11389	0.043177
virS	8	18	LLSIKEGQKKE	10	1271.74	4.13661	0.027973	0	0	0
virS	8	18	LLSIKEGQKKE	10	1271.74	4.13309	0	10	5.38957	0.022211
virS	8	18	LLSIKEGQKKE	10	1271.74	4.1531	0.013314	30	5.33188	0.089254
virS	8	18	LLSIKEGQKKE	10	1271.74	4.05434	0.038433	100	5.12146	0.096054
virS	8	18	LLSIKEGQKKE	10	1271.74	4.17838	0.006676	1000	5.07038	0.087413
CTP/virS	8	18	LLSIKEGQKKE	10	1271.74	4.18733	0.007818	0	0	0
CTP/virS	8	18	LLSIKEGQKKE	10	1271.74	4.11266	0.022351	10	5.53887	0.032546
CTP/virS	8	18	LLSIKEGQKKE	10	1271.74	4.11275	0	30	5.46499	0.012493
CTP/virS	8	18	LLSIKEGQKKE	10	1271.74	4.12488	0.006616	100	5.08784	0.107408
CTP/virS	8	18	LLSIKEGQKKE	10	1271.74	4.13956	0	1000	5.36883	0.012493
Apo	9	12	LSIK	3	459.305	4.08121	0.002728	0	0	0
Apo	9	12	LSIK	3	459.305	4.08756	0.002282	10	1.36586	0.019748
Apo	9	12	LSIK	3	459.305	4.08958	0.004025	30	1.36952	0.021362
Apo	9	12	LSIK	3	459.305	4.09652	0.004216	100	1.29576	0.022385
Apo	9	12	LSIK	3	459.305	4.10122	0.005409	1000	1.29479	0.019379
Apo	9	12	LSIK	3	459.305	4.09535	0.006928	10000	1.32374	0.020953
CDP	9	12	LSIK	3	459.305	4.06717	0.019217	0	0	0
CDP	9	12	LSIK	3	459.305	4.09202	0.001002	10	1.37648	0.016852
CDP	9	12	LSIK	3	459.305	4.09233	0.010857	30	1.3645	0.014361
CDP	9	12	LSIK	3	459.305	4.11443	0.000444	100	1.3135	0.019284
CDP	9	12	LSIK	3	459.305	4.09294	0.009646	1000	1.32461	0.016388
CDP	9	12	LSIK	3	459.305	4.09546	0.005761	10000	1.32914	0.020667
CTP	9	12	LSIK	3	459.305	4.08098	0.002973	0	0	0
CTP	9	12	LSIK	3	459.305	4.08972	0.004619	10	1.36175	0.01952
CTP	9	12	LSIK	3	459.305	4.09212	0.005993	30	1.36601	0.01977
CTP	9	12	LSIK	3	459.305	4.09495	0.009282	100	1.30103	0.026802
CTP	9	12	LSIK	3	459.305	4.10284	0.00538	1000	1.32839	0.020165
CTP	9	12	LSIK	3	459.305	4.1016	0.00209	10000	1.32743	0.019335
Scrambled virS	9	12	LSIK	3	459.305	4.02808	0.007898	0	0	0
Scrambled virS	9	12	LSIK	3	459.305	4.05336	0.001532	10	1.40112	0.042036
Scrambled virS	9	12	LSIK	3	459.305	4.05825	0.006751	30	1.39981	0.042889
Scrambled virS	9	12	LSIK	3	459.305	4.04673	0.016994	100	1.34505	0.045029
Scrambled virS	9	12	LSIK	3	459.305	4.06867	0.004552	1000	1.35801	0.044294
Scrambled virS	9	12	LSIK	3	459.305	4.0678	0.003865	10000	1.33288	0.044335
CTP/scrambled virS	9	12	LSIK	3	459.305	4.03146	0.004724	0	0	0
CTP/scrambled virS	9	12	LSIK	3	459.305	4.05352	0.00354	10	1.30518	0.014105
CTP/scrambled virS	9	12	LSIK	3	459.305	4.06044	0.004545	30	1.31798	0.014917
CTP/scrambled virS	9	12	LSIK	3	459.305	4.0444	0.009598	100	1.26762	0.02439
CTP/scrambled virS	9	12	LSIK	3	459.305	4.06746	0.000928	1000	1.28788	0.014595
CTP/scrambled virS	9	12	LSIK	3	459.305	4.06828	0.001262	10000	1.29597	0.020123
virS	9	12	LSIK	3	459.305	4.05421	0.00315	0	0	0
virS	9	12	LSIK	3	459.305	4.03377	0.02791	10	1.29821	0.017953
virS	9	12	LSIK	3	459.305	4.06936	0.002807	30	1.27041	0.024589
virS	9	12	LSIK	3	459.305	4.06989	0.004083	100	1.21732	0.019148
virS	9	12	LSIK	3	459.305	4.0907	0.006175	1000	1.27574	0.020401
virS	9	12	LSIK	3	459.305	4.08583	0.014516	10000	1.21523	0.028902
CTP/virS	9	12	LSIK	3	459.305	4.05398	0.004344	0	0	0
CTP/virS	9	12	LSIK	3	459.305	4.06611	0.002379	10	1.32005	0.012148
CTP/virS	9	12	LSIK	3	459.305	4.04803	0.022843	30	1.27159	0.051572
CTP/virS	9	12	LSIK	3	459.305	4.0642	0.0112	100	1.26571	0.013497
CTP/virS	9	12	LSIK	3	459.305	4.0966	0.014891	1000	1.31506	0.035308
CTP/virS	9	12	LSIK	3	459.305	4.06044	0.000282	10000	1.23078	0.020225
Apo	19	26	FTLHSGNK	7	902.461	4.02551	0.002535	0	0	0
Apo	19	26	FTLHSGNK	7	902.461	4.01232	0.006196	10	1.71372	0.048349
Apo	19	26	FTLHSGNK	7	902.461	4.00918	0.00775	30	1.85815	0.043895
Apo	19	26	FTLHSGNK	7	902.461	4.02229	0.013021	100	1.9605	0.048794
Apo	19	26	FTLHSGNK	7	902.461	4.02502	0.00171	1000	1.91879	0.045103
Apo	19	26	FTLHSGNK	7	902.461	4.01871	0.001276	10000	2.02842	0.044541
CDP	19	26	FTLHSGNK	7	902.461	3.99746	0.02194	0	0	0
CDP	19	26	FTLHSGNK	7	902.461	4.01581	0.001435	10	1.67139	0.039299
CDP	19	26	FTLHSGNK	7	902.461	4.01875	0.004272	30	1.80483	0.037449
CDP	19	26	FTLHSGNK	7	902.461	4.03832	0.001751	100	1.9702	0.040054
CDP	19	26	FTLHSGNK	7	902.461	4.0099	0.01315	1000	2.02901	0.038388
CDP	19	26	FTLHSGNK	7	902.461	4.01074	0.005214	10000	2.08496	0.03614
CTP	19	26	FTLHSGNK	7	902.461	4.00447	0.002052	0	0	0
CTP	19	26	FTLHSGNK	7	902.461	4.01286	0.00463	10	1.40351	0.026768
CTP	19	26	FTLHSGNK	7	902.461	4.01139	0.007314	30	1.58112	0.039001
CTP	19	26	FTLHSGNK	7	902.461	4.02036	0.006776	100	1.70554	0.037336
CTP	19	26	FTLHSGNK	7	902.461	4.02213	0.007872	1000	2.08856	0.026198
CTP	19	26	FTLHSGNK	7	902.461	4.02106	0.001556	10000	2.06519	0.02729
Scrambled virS	19	26	FTLHSGNK	7	902.461	3.94428	0.004174	0	0	0
Scrambled virS	19	26	FTLHSGNK	7	902.461	3.95884	0.00184	10	1.70042	0.101368
Scrambled virS	19	26	FTLHSGNK	7	902.461	3.98166	0.008858	30	1.82372	0.082228
Scrambled virS	19	26	FTLHSGNK	7	902.461	3.99295	0.018559	100	1.89806	0.089549
Scrambled virS	19	26	FTLHSGNK	7	902.461	4.0317	0.014933	1000	1.88676	0.073501
Scrambled virS	19	26	FTLHSGNK	7	902.461	4.05197	0.003682	10000	2.00464	0.050557
CTP/scrambled virS	19	26	FTLHSGNK	7	902.461	3.95186	0.006731	0	0	0
CTP/scrambled virS	19	26	FTLHSGNK	7	902.461	3.96305	0.004857	10	1.03563	0.0725
CTP/scrambled virS	19	26	FTLHSGNK	7	902.461	3.98539	0.004529	30	1.25598	0.073082
CTP/scrambled virS	19	26	FTLHSGNK	7	902.461	4.00042	0.007742	100	1.39074	0.072756
CTP/scrambled virS	19	26	FTLHSGNK	7	902.461	4.02877	0.010072	1000	1.54748	0.074448
CTP/scrambled virS	19	26	FTLHSGNK	7	902.461	4.04396	0.006328	10000	1.8897	0.071988
virS	19	26	FTLHSGNK	7	902.461	4.0312	0.006939	0	0	0
virS	19	26	FTLHSGNK	7	902.461	4.02423	0.009991	10	1.08739	0.051554
virS	19	26	FTLHSGNK	7	902.461	4.05809	0.001722	30	1.55075	0.143621
virS	19	26	FTLHSGNK	7	902.461	4.03596	0.013233	100	1.79217	0.039166
virS	19	26	FTLHSGNK	7	902.461	4.07863	0.000495	1000	2.05243	0.027759
virS	19	26	FTLHSGNK	7	902.461	4.07481	0.01351	10000	1.90878	0.129643
CTP/virS	19	26	FTLHSGNK	7	902.461	4.05358	0.007185	0	0	0
CTP/virS	19	26	FTLHSGNK	7	902.461	4.03912	0.012488	10	1.0985	0.029488
CTP/virS	19	26	FTLHSGNK	7	902.461	4.04525	0.008473	30	1.20596	0.140154
CTP/virS	19	26	FTLHSGNK	7	902.461	4.05445	0.004795	100	1.40435	0.031666
CTP/virS	19	26	FTLHSGNK	7	902.461	4.07794	0	1000	1.55183	0.02914
Apo	19	29	FTLHSGNKVSF	10	1235.63	4.78953	0.006233	0	0	0
Apo	19	29	FTLHSGNKVSF	10	1235.63	4.77506	0.005034	10	2.80134	0.038191
Apo	19	29	FTLHSGNKVSF	10	1235.63	4.76933	0.006368	30	3.16509	0.0078
Apo	19	29	FTLHSGNKVSF	10	1235.63	4.77658	0.004556	100	3.64206	0.021186
Apo	19	29	FTLHSGNKVSF	10	1235.63	4.77793	0.000898	1000	4.42841	0.027324
Apo	19	29	FTLHSGNKVSF	10	1235.63	4.77273	0.002599	10000	4.68527	0.037063
CDP	19	29	FTLHSGNKVSF	10	1235.63	4.76939	0.01954	0	0	0
CDP	19	29	FTLHSGNKVSF	10	1235.63	4.77996	0.001595	10	2.62008	0.031175
CDP	19	29	FTLHSGNKVSF	10	1235.63	4.77484	0.003144	30	2.97922	0.034836
CDP	19	29	FTLHSGNKVSF	10	1235.63	4.78069	0.001226	100	3.46527	0.013155
CDP	19	29	FTLHSGNKVSF	10	1235.63	4.7662	0.006336	1000	4.53333	0.013578
CDP	19	29	FTLHSGNKVSF	10	1235.63	4.76731	0.003996	10000	4.65001	0.019751
CTP	19	29	FTLHSGNKVSF	10	1235.63	4.77273	0.002611	0	0	0
CTP	19	29	FTLHSGNKVSF	10	1235.63	4.77539	0.006556	10	2.19111	0.039918
CTP	19	29	FTLHSGNKVSF	10	1235.63	4.77241	0.0032	30	2.58427	0.045501
CTP	19	29	FTLHSGNKVSF	10	1235.63	4.7749	0.009039	100	3.08701	0.036407
CTP	19	29	FTLHSGNKVSF	10	1235.63	4.77508	0.005948	1000	4.528	0.037094
CTP	19	29	FTLHSGNKVSF	10	1235.63	4.77549	0.001037	10000	4.66431	0.028144
Scrambled virS	19	29	FTLHSGNKVSF	10	1235.63	4.69318	0.002526	0	0	0
Scrambled virS	19	29	FTLHSGNKVSF	10	1235.63	4.71494	0.002024	10	2.80596	0.119876
Scrambled virS	19	29	FTLHSGNKVSF	10	1235.63	4.72958	0.005249	30	3.08967	0.165863
Scrambled virS	19	29	FTLHSGNKVSF	10	1235.63	4.76049	0.011168	100	3.46126	0.230668
Scrambled virS	19	29	FTLHSGNKVSF	10	1235.63	4.7923	0.013342	1000	4.41466	0.26255
Scrambled virS	19	29	FTLHSGNKVSF	10	1235.63	4.8222	0.005658	10000	4.45086	0.142043
CTP/scrambled virS	19	29	FTLHSGNKVSF	10	1235.63	4.68999	0.006658	0	0	0
CTP/scrambled virS	19	29	FTLHSGNKVSF	10	1235.63	4.72461	0.004587	10	1.83178	0.022554
CTP/scrambled virS	19	29	FTLHSGNKVSF	10	1235.63	4.74199	0.002032	30	2.27112	0.045834
CTP/scrambled virS	19	29	FTLHSGNKVSF	10	1235.63	4.77876	0.007794	100	2.76446	0.023917
CTP/scrambled virS	19	29	FTLHSGNKVSF	10	1235.63	4.79204	0.005819	1000	3.48344	0.035362
CTP/scrambled virS	19	29	FTLHSGNKVSF	10	1235.63	4.81086	0.00841	10000	3.94754	0.031128
virS	19	29	FTLHSGNKVSF	10	1235.63	4.8284	0.013943	0	0	0
virS	19	29	FTLHSGNKVSF	10	1235.63	4.78246	0	10	1.74977	0.008796
virS	19	29	FTLHSGNKVSF	10	1235.63	4.84432	0.004769	30	2.70311	0.246463
virS	19	29	FTLHSGNKVSF	10	1235.63	4.82687	0.026662	100	3.53691	0.040014
virS	19	29	FTLHSGNKVSF	10	1235.63	4.89726	0.006596	1000	4.43451	0.03704
virS	19	29	FTLHSGNKVSF	10	1235.63	4.89936	0.03917	10000	4.8645	0.244803
CTP/virS	19	29	FTLHSGNKVSF	10	1235.63	4.86624	0.007965	0	0	0
CTP/virS	19	29	FTLHSGNKVSF	10	1235.63	4.82255	0.027701	10	1.87536	0.047277
CTP/virS	19	29	FTLHSGNKVSF	10	1235.63	4.79638	0	30	2.34025	0.005558
CTP/virS	19	29	FTLHSGNKVSF	10	1235.63	4.87461	0.012406	100	2.78112	0.05796
CTP/virS	19	29	FTLHSGNKVSF	10	1235.63	4.84825	0	1000	3.41821	0.005558
Apo	20	29	TLHSGNKVSF	9	1088.56	4.37335	0.006763	0	0	0
Apo	20	29	TLHSGNKVSF	9	1088.56	4.3666	0.005653	10	2.03494	0.02649
Apo	20	29	TLHSGNKVSF	9	1088.56	4.36369	0.006838	30	2.21872	0.023062
Apo	20	29	TLHSGNKVSF	9	1088.56	4.37585	0.001909	100	2.44887	0.026767
Apo	20	29	TLHSGNKVSF	9	1088.56	4.37749	0.001896	1000	3.19059	0.029529
Apo	20	29	TLHSGNKVSF	9	1088.56	4.37199	0.001364	10000	3.33821	0.024333
CDP	20	29	TLHSGNKVSF	9	1088.56	4.34946	0.022971	0	0	0
CDP	20	29	TLHSGNKVSF	9	1088.56	4.36992	0.001948	10	1.93456	0.012732
CDP	20	29	TLHSGNKVSF	9	1088.56	4.36885	0.002544	30	2.11036	0.015574
CDP	20	29	TLHSGNKVSF	9	1088.56	4.3834	0.002685	100	2.31967	0.021608
CDP	20	29	TLHSGNKVSF	9	1088.56	4.36426	0.007836	1000	3.24065	0.016795
CDP	20	29	TLHSGNKVSF	9	1088.56	4.36581	0.005295	10000	3.34552	0.011365
CTP	20	29	TLHSGNKVSF	9	1088.56	4.36293	0.002057	0	0	0
CTP	20	29	TLHSGNKVSF	9	1088.56	4.36574	0.004688	10	1.61171	0.056212
CTP	20	29	TLHSGNKVSF	9	1088.56	4.36993	0.003856	30	1.87566	0.02484
CTP	20	29	TLHSGNKVSF	9	1088.56	4.3742	0.010528	100	2.10632	0.025117
CTP	20	29	TLHSGNKVSF	9	1088.56	4.37419	0.005282	1000	3.20721	0.028284
CTP	20	29	TLHSGNKVSF	9	1088.56	4.375	0.00189	10000	3.31804	0.024962
Scrambled virS	20	29	TLHSGNKVSF	9	1088.56	4.28987	0.004234	0	0	0
Scrambled virS	20	29	TLHSGNKVSF	9	1088.56	4.30586	0.002428	10	2.08336	0.097776
Scrambled virS	20	29	TLHSGNKVSF	9	1088.56	4.33014	0.007534	30	2.2116	0.072662
Scrambled virS	20	29	TLHSGNKVSF	9	1088.56	4.357	0.009252	100	2.55547	0.075567
Scrambled virS	20	29	TLHSGNKVSF	9	1088.56	4.37989	0.014401	1000	3.17204	0.11605
Scrambled virS	20	29	TLHSGNKVSF	9	1088.56	4.40053	0.002139	10000	3.18471	0.085514
CTP/scrambled virS	20	29	TLHSGNKVSF	9	1088.56	4.28838	0.004462	0	0	0
CTP/scrambled virS	20	29	TLHSGNKVSF	9	1088.56	4.3152	0.005504	10	1.28646	0.027534
CTP/scrambled virS	20	29	TLHSGNKVSF	9	1088.56	4.33802	0.006591	30	1.67133	0.026619
CTP/scrambled virS	20	29	TLHSGNKVSF	9	1088.56	4.36607	0.002728	100	2.16278	0.036153
CTP/scrambled virS	20	29	TLHSGNKVSF	9	1088.56	4.37643	0.005324	1000	2.65719	0.040506
CTP/scrambled virS	20	29	TLHSGNKVSF	9	1088.56	4.39082	0.004041	10000	2.76544	0.051173
virS	20	29	TLHSGNKVSF	9	1088.56	4.38419	0.008807	0	0	0
virS	20	29	TLHSGNKVSF	9	1088.56	4.36934	0	10	1.47805	0.021793
virS	20	29	TLHSGNKVSF	9	1088.56	4.41166	0.006693	30	2.081	0.123983
virS	20	29	TLHSGNKVSF	9	1088.56	4.40053	0.01501	100	2.39642	0.143542
virS	20	29	TLHSGNKVSF	9	1088.56	4.47228	0.103151	1000	3.26209	0.128925
virS	20	29	TLHSGNKVSF	9	1088.56	4.42654	0.024433	10000	3.18931	0.157465
CTP/virS	20	29	TLHSGNKVSF	9	1088.56	4.41355	0.00882	0	0	0
CTP/virS	20	29	TLHSGNKVSF	9	1088.56	4.38723	0.014822	10	1.42673	0.01143
CTP/virS	20	29	TLHSGNKVSF	9	1088.56	4.35177	0	30	1.6707	0.008874
CTP/virS	20	29	TLHSGNKVSF	9	1088.56	4.42442	0.003536	100	2.09033	0.023698
CTP/virS	20	29	TLHSGNKVSF	9	1088.56	4.4262	0	1000	2.57231	0.008874
Apo	22	29	HSGNKVSF	7	874.429	4.27098	0.009386	0	0	0
Apo	22	29	HSGNKVSF	7	874.429	4.24693	0.005882	10	1.6108	0.007644
Apo	22	29	HSGNKVSF	7	874.429	4.234	0.00745	30	1.81757	0.031427
Apo	22	29	HSGNKVSF	7	874.429	4.23752	0.001672	100	2.09089	0.033593
Apo	22	29	HSGNKVSF	7	874.429	4.2421	0.001496	1000	2.85513	0.050099
Apo	22	29	HSGNKVSF	7	874.429	4.23489	0.002051	10000	2.9915	0.01765
CDP	22	29	HSGNKVSF	7	874.429	4.2314	0.029158	0	0	0
CDP	22	29	HSGNKVSF	7	874.429	4.24648	0.003779	10	1.51612	0.034485
CDP	22	29	HSGNKVSF	7	874.429	4.23901	0.00434	30	1.66871	0.02121
CDP	22	29	HSGNKVSF	7	874.429	4.25188	0.00159	100	1.94783	0.028553
CDP	22	29	HSGNKVSF	7	874.429	4.2319	0.008942	1000	2.89222	0.021809
CDP	22	29	HSGNKVSF	7	874.429	4.23104	0.005072	10000	3.01523	0.033341
CTP	22	29	HSGNKVSF	7	874.429	4.2407	0.002557	0	0	0
CTP	22	29	HSGNKVSF	7	874.429	4.23868	0.005203	10	1.2829	0.005847
CTP	22	29	HSGNKVSF	7	874.429	4.24346	0.012172	30	1.50042	0.024437
CTP	22	29	HSGNKVSF	7	874.429	4.23637	0.010752	100	1.80198	0.037673
CTP	22	29	HSGNKVSF	7	874.429	4.24073	0.004846	1000	2.88215	0.037542
CTP	22	29	HSGNKVSF	7	874.429	4.2408	0.002079	10000	2.99625	0.025488
Scrambled virS	22	29	HSGNKVSF	7	874.429	4.14761	0.011417	0	0	0
Scrambled virS	22	29	HSGNKVSF	7	874.429	4.17868	0.003873	10	1.51825	0.080075
Scrambled virS	22	29	HSGNKVSF	7	874.429	4.22234	0.010686	30	1.76269	0.055742
Scrambled virS	22	29	HSGNKVSF	7	874.429	4.27047	0.019216	100	2.07609	0.078661
Scrambled virS	22	29	HSGNKVSF	7	874.429	4.31427	0.017621	1000	2.81979	0.123066
Scrambled virS	22	29	HSGNKVSF	7	874.429	4.35082	0.010135	10000	2.80195	0.014214
CTP/scrambled virS	22	29	HSGNKVSF	7	874.429	4.15975	0.005634	0	0	0
CTP/scrambled virS	22	29	HSGNKVSF	7	874.429	4.19645	0.010378	10	0.989312	0.031298
CTP/scrambled virS	22	29	HSGNKVSF	7	874.429	4.23829	0.006041	30	1.32252	0.023469
CTP/scrambled virS	22	29	HSGNKVSF	7	874.429	4.28166	0.005473	100	1.71375	0.011201
CTP/scrambled virS	22	29	HSGNKVSF	7	874.429	4.30872	0.008524	1000	2.19173	0.048874
CTP/scrambled virS	22	29	HSGNKVSF	7	874.429	4.32947	0.004545	10000	2.32172	0.074887
virS	22	29	HSGNKVSF	7	874.429	4.33347	0.020344	0	0	0
virS	22	29	HSGNKVSF	7	874.429	4.29829	0.010152	10	1.14681	0.009205
virS	22	29	HSGNKVSF	7	874.429	4.36005	0.014588	30	1.53435	0.110552
virS	22	29	HSGNKVSF	7	874.429	4.31708	0.031448	100	2.02807	0.048582
virS	22	29	HSGNKVSF	7	874.429	4.38363	0.008022	1000	2.87365	0.036363
virS	22	29	HSGNKVSF	7	874.429	4.36574	0.028324	10000	2.86541	0.087162
CTP/virS	22	29	HSGNKVSF	7	874.429	4.37972	0.006965	0	0	0
CTP/virS	22	29	HSGNKVSF	7	874.429	4.32199	0.023228	10	1.04505	0.025634
CTP/virS	22	29	HSGNKVSF	7	874.429	4.31395	0.006458	30	1.28284	0.035856
CTP/virS	22	29	HSGNKVSF	7	874.429	4.36034	0.009531	100	1.69156	0.019812
CTP/virS	22	29	HSGNKVSF	7	874.429	4.35933	0	1000	2.13232	0.017391
Apo	23	29	SGNKVSF	6	737.37	4.53881	0.002949	0	0	0
Apo	23	29	SGNKVSF	6	737.37	4.54432	0.003002	10	1.76634	0.027834
Apo	23	29	SGNKVSF	6	737.37	4.5497	0.004948	30	1.92582	0.012443
Apo	23	29	SGNKVSF	6	737.37	4.55765	0.002545	100	2.17341	0.015627
Apo	23	29	SGNKVSF	6	737.37	4.56284	0.000949	1000	3.056	0.079518
Apo	23	29	SGNKVSF	6	737.37	4.55978	0.001877	10000	3.20604	0.015597
CDP	23	29	SGNKVSF	6	737.37	4.52409	0.020137	0	0	0
CDP	23	29	SGNKVSF	6	737.37	4.55089	0.002384	10	1.69079	0.033699
CDP	23	29	SGNKVSF	6	737.37	4.55608	0.007333	30	1.83031	0.017643
CDP	23	29	SGNKVSF	6	737.37	4.5666	0.002309	100	2.05964	0.012728
CDP	23	29	SGNKVSF	6	737.37	4.55164	0.007119	1000	3.04494	0.068317
CDP	23	29	SGNKVSF	6	737.37	4.55218	0.005607	10000	3.2071	0.014211
CTP	23	29	SGNKVSF	6	737.37	4.53677	0.001093	0	0	0
CTP	23	29	SGNKVSF	6	737.37	4.54592	0.005154	10	1.53226	0.032971
CTP	23	29	SGNKVSF	6	737.37	4.55599	0.003014	30	1.69772	0.007783
CTP	23	29	SGNKVSF	6	737.37	4.55718	0.010002	100	1.94817	0.011924
CTP	23	29	SGNKVSF	6	737.37	4.55997	0.006025	1000	3.04406	0.064526
CTP	23	29	SGNKVSF	6	737.37	4.55937	0.000679	10000	3.17278	0.040735
Scrambled virS	23	29	SGNKVSF	6	737.37	4.476	0.002782	0	0	0
Scrambled virS	23	29	SGNKVSF	6	737.37	4.48727	0.002127	10	1.70531	0.044502
Scrambled virS	23	29	SGNKVSF	6	737.37	4.49772	0.008145	30	1.8598	0.050406
Scrambled virS	23	29	SGNKVSF	6	737.37	4.5004	0.006692	100	2.14093	0.072471
Scrambled virS	23	29	SGNKVSF	6	737.37	4.50816	0.006292	1000	2.93611	0.079988
Scrambled virS	23	29	SGNKVSF	6	737.37	4.51192	0.00435	10000	3.1816	0.225737
CTP/scrambled virS	23	29	SGNKVSF	6	737.37	4.47334	0.006265	0	0	0
CTP/scrambled virS	23	29	SGNKVSF	6	737.37	4.48757	0.004443	10	0.973799	0.016394
CTP/scrambled virS	23	29	SGNKVSF	6	737.37	4.49885	0.007144	30	1.25618	0.014604
CTP/scrambled virS	23	29	SGNKVSF	6	737.37	4.50393	0.004114	100	1.78438	0.02207
CTP/scrambled virS	23	29	SGNKVSF	6	737.37	4.50621	0.003384	1000	2.22946	0.020098
CTP/scrambled virS	23	29	SGNKVSF	6	737.37	4.50757	0.002042	10000	2.35935	0.016883
virS	23	29	SGNKVSF	6	737.37	4.49246	0.004097	0	0	0
virS	23	29	SGNKVSF	6	737.37	4.48786	0	10	1.33262	0.008242
virS	23	29	SGNKVSF	6	737.37	4.51214	0.001234	30	1.68524	0.096797
virS	23	29	SGNKVSF	6	737.37	4.54828	0.0055	100	2.09066	0.01307
virS	23	29	SGNKVSF	6	737.37	4.55631	0.000237	1000	2.94475	0.07137
virS	23	29	SGNKVSF	6	737.37	4.55123	0.018146	10000	3.09535	0.144527
CTP/virS	23	29	SGNKVSF	6	737.37	4.49755	0.004156	0	0	0
CTP/virS	23	29	SGNKVSF	6	737.37	4.50132	0.003365	10	1.01012	0.018271
CTP/virS	23	29	SGNKVSF	6	737.37	4.51266	0	30	1.25206	0.01454
CTP/virS	23	29	SGNKVSF	6	737.37	4.54323	0.004069	100	1.61922	0.015711
CTP/virS	23	29	SGNKVSF	6	737.37	4.56616	0	1000	2.13895	0.01454
Apo	42	47	LTFVNQ	5	720.38	4.92614	0.004287	0	0	0
Apo	42	47	LTFVNQ	5	720.38	4.92871	0.004856	10	1.69968	0.028247
Apo	42	47	LTFVNQ	5	720.38	4.93177	0.004968	30	1.84564	0.01934
Apo	42	47	LTFVNQ	5	720.38	4.93963	0.00341	100	1.96433	0.021648
Apo	42	47	LTFVNQ	5	720.38	4.9439	0.001105	1000	2.34506	0.017012
Apo	42	47	LTFVNQ	5	720.38	4.94123	0.002184	10000	2.47142	0.016458
CDP	42	47	LTFVNQ	5	720.38	4.91977	0.014621	0	0	0
CDP	42	47	LTFVNQ	5	720.38	4.93567	0.001764	10	1.64905	0.06366
CDP	42	47	LTFVNQ	5	720.38	4.9392	0.002494	30	1.7929	0.064033
CDP	42	47	LTFVNQ	5	720.38	4.94673	0.002073	100	1.86101	0.064029
CDP	42	47	LTFVNQ	5	720.38	4.93399	0.004927	1000	2.15408	0.064668
CDP	42	47	LTFVNQ	5	720.38	4.93439	0.00557	10000	2.52876	0.064529
CTP	42	47	LTFVNQ	5	720.38	4.92762	0.001342	0	0	0
CTP	42	47	LTFVNQ	5	720.38	4.9345	0.00548	10	1.14777	0.020672
CTP	42	47	LTFVNQ	5	720.38	4.93506	0.003429	30	1.28827	0.017296
CTP	42	47	LTFVNQ	5	720.38	4.93953	0.00814	100	1.55016	0.023958
CTP	42	47	LTFVNQ	5	720.38	4.9418	0.005467	1000	1.82713	0.021484
CTP	42	47	LTFVNQ	5	720.38	4.94093	0.000134	10000	2.12223	0.017268
Scrambled virS	42	47	LTFVNQ	5	720.38	4.86453	0.003387	0	0	0
Scrambled virS	42	47	LTFVNQ	5	720.38	4.86954	0.001958	10	1.68803	0.102671
Scrambled virS	42	47	LTFVNQ	5	720.38	4.87014	0.008744	30	1.81594	0.118214
Scrambled virS	42	47	LTFVNQ	5	720.38	4.87482	0.006243	100	1.89821	0.09378
Scrambled virS	42	47	LTFVNQ	5	720.38	4.87891	0.005919	1000	2.32665	0.116325
Scrambled virS	42	47	LTFVNQ	5	720.38	4.87963	0.005374	10000	2.42403	0.081578
CTP/scrambled virS	42	47	LTFVNQ	5	720.38	4.86412	0.00634	0	0	0
CTP/scrambled virS	42	47	LTFVNQ	5	720.38	4.87063	0.004591	10	0.810154	0.019251
CTP/scrambled virS	42	47	LTFVNQ	5	720.38	4.87515	0.001951	30	0.980282	0.022052
CTP/scrambled virS	42	47	LTFVNQ	5	720.38	4.87945	0.004173	100	1.29084	0.023777
CTP/scrambled virS	42	47	LTFVNQ	5	720.38	4.87826	0.003187	1000	1.78031	0.020148
CTP/scrambled virS	42	47	LTFVNQ	5	720.38	4.87693	0.000832	10000	1.77416	0.023417
virS	42	47	LTFVNQ	5	720.38	4.87072	0.007252	0	0	0
virS	42	47	LTFVNQ	5	720.38	4.86051	0.013912	10	1.01256	0.107388
virS	42	47	LTFVNQ	5	720.38	4.87797	0.00443	30	1.39378	0.223049
virS	42	47	LTFVNQ	5	720.38	4.9326	0.00603	100	1.82282	0.084532
virS	42	47	LTFVNQ	5	720.38	4.9325	0.001328	1000	2.26347	0.081595
virS	42	47	LTFVNQ	5	720.38	4.92619	0.010984	10000	2.4939	0.106979
CTP/virS	42	47	LTFVNQ	5	720.38	4.87116	0.002984	0	0	0
CTP/virS	42	47	LTFVNQ	5	720.38	4.8762	0.001115	10	0.762272	0.025132
CTP/virS	42	47	LTFVNQ	5	720.38	4.86776	0.014053	30	0.852833	0.098649
CTP/virS	42	47	LTFVNQ	5	720.38	4.92629	0.003535	100	1.14191	0.028396
CTP/virS	42	47	LTFVNQ	5	720.38	4.94157	0.008151	1000	1.63769	0.055178
CTP/virS	42	47	LTFVNQ	5	720.38	4.90628	0.00029	10000	1.54981	0.077213
Apo	42	48	LTFVNQK	6	848.475	4.48517	0.002134	0	0	0
Apo	42	48	LTFVNQK	6	848.475	4.49497	0.001959	10	2.57505	0.030262
Apo	42	48	LTFVNQK	6	848.475	4.50045	0.003664	30	2.68491	0.028529
Apo	42	48	LTFVNQK	6	848.475	4.50936	0.002025	100	2.76955	0.028881
Apo	42	48	LTFVNQK	6	848.475	4.51426	0.001402	1000	3.17202	0.026968
Apo	42	48	LTFVNQK	6	848.475	4.50949	0.001872	10000	3.23948	0.023714
CDP	42	48	LTFVNQK	6	848.475	4.4748	0.014865	0	0	0
CDP	42	48	LTFVNQK	6	848.475	4.50143	0.002701	10	2.44439	0.022368
CDP	42	48	LTFVNQK	6	848.475	4.50768	0.005559	30	2.6381	0.031322
CDP	42	48	LTFVNQK	6	848.475	4.51823	0.001538	100	2.6228	0.021709
CDP	42	48	LTFVNQK	6	848.475	4.50255	0.007297	1000	2.82356	0.021643
CDP	42	48	LTFVNQK	6	848.475	4.50239	0.005225	10000	3.30167	0.019844
CTP	42	48	LTFVNQK	6	848.475	4.48606	0.001291	0	0	0
CTP	42	48	LTFVNQK	6	848.475	4.49675	0.006085	10	1.72691	0.018373
CTP	42	48	LTFVNQK	6	848.475	4.50589	0.004245	30	1.95169	0.013954
CTP	42	48	LTFVNQK	6	848.475	4.50863	0.009916	100	2.25583	0.031787
CTP	42	48	LTFVNQK	6	848.475	4.51068	0.005209	1000	2.61133	0.035896
CTP	42	48	LTFVNQK	6	848.475	4.50883	0.000257	10000	2.92021	0.0266
Scrambled virS	42	48	LTFVNQK	6	848.475	4.43239	0.002261	0	0	0
Scrambled virS	42	48	LTFVNQK	6	848.475	4.44077	0.001896	10	2.39943	0.137024
Scrambled virS	42	48	LTFVNQK	6	848.475	4.44655	0.008323	30	2.43726	0.145382
Scrambled virS	42	48	LTFVNQK	6	848.475	4.44992	0.008452	100	2.48796	0.122266
Scrambled virS	42	48	LTFVNQK	6	848.475	4.45619	0.005819	1000	2.93401	0.087267
Scrambled virS	42	48	LTFVNQK	6	848.475	4.45824	0.005221	10000	2.90723	0.102577
CTP/scrambled virS	42	48	LTFVNQK	6	848.475	4.43225	0.007556	0	0	0
CTP/scrambled virS	42	48	LTFVNQK	6	848.475	4.44044	0.003623	10	1.53099	0.025055
CTP/scrambled virS	42	48	LTFVNQK	6	848.475	4.4497	0.005062	30	1.72534	0.019687
CTP/scrambled virS	42	48	LTFVNQK	6	848.475	4.45032	0.005437	100	2.06848	0.02338
CTP/scrambled virS	42	48	LTFVNQK	6	848.475	4.45344	0.00236	1000	2.5961	0.0184
CTP/scrambled virS	42	48	LTFVNQK	6	848.475	4.4545	0.000105	10000	2.59051	0.020544
virS	42	48	LTFVNQK	6	848.475	4.44372	0.004884	0	0	0
virS	42	48	LTFVNQK	6	848.475	4.42176	0.018556	10	1.53612	0.18068
virS	42	48	LTFVNQK	6	848.475	4.45785	0.002438	30	2.01853	0.297143
virS	42	48	LTFVNQK	6	848.475	4.49652	0.005883	100	2.47258	0.026336
virS	42	48	LTFVNQK	6	848.475	4.49682	0.011048	1000	2.92214	0.095582
virS	42	48	LTFVNQK	6	848.475	4.4912	0.015015	10000	3.14115	0.084519
CTP/virS	42	48	LTFVNQK	6	848.475	4.44471	0.005124	0	0	0
CTP/virS	42	48	LTFVNQK	6	848.475	4.45071	0.002596	10	1.14931	0.014492
CTP/virS	42	48	LTFVNQK	6	848.475	4.43732	0.020535	30	1.32072	0.094139
CTP/virS	42	48	LTFVNQK	6	848.475	4.48965	0.005521	100	1.84046	0.020732
CTP/virS	42	48	LTFVNQK	6	848.475	4.5017	0.021574	1000	2.40587	0.155501
CTP/virS	42	48	LTFVNQK	6	848.475	4.46477	0.000697	10000	2.50232	0.04035
Apo	43	50	TFVNQKTN	7	950.482	3.90882	0.007419	0	0	0
Apo	43	50	TFVNQKTN	7	950.482	3.90703	0.010189	10	3.80849	0.033448
Apo	43	50	TFVNQKTN	7	950.482	3.91351	0.006672	30	3.93386	0.027759
Apo	43	50	TFVNQKTN	7	950.482	3.74276	0.162744	100	3.88211	0.028033
Apo	43	50	TFVNQKTN	7	950.482	3.93573	0.00322	1000	3.79358	0.070549
Apo	43	50	TFVNQKTN	7	950.482	3.93104	0.002954	10000	3.91922	0.062839
CDP	43	50	TFVNQKTN	7	950.482	3.88978	0.01867	0	0	0
CDP	43	50	TFVNQKTN	7	950.482	3.91551	0.001323	10	3.76469	0.04684
CDP	43	50	TFVNQKTN	7	950.482	3.92823	0.001081	30	3.92331	0.042798
CDP	43	50	TFVNQKTN	7	950.482	3.93994	0.004583	100	3.89118	0.049341
CDP	43	50	TFVNQKTN	7	950.482	3.9136	0.013562	1000	3.88883	0.042419
CDP	43	50	TFVNQKTN	7	950.482	3.91985	0.007958	10000	3.88745	0.046637
CTP	43	50	TFVNQKTN	7	950.482	3.90704	0.00259	0	0	0
CTP	43	50	TFVNQKTN	7	950.482	3.91875	0.004904	10	2.58607	0.017773
CTP	43	50	TFVNQKTN	7	950.482	3.91623	0.011353	30	2.8552	0.030149
CTP	43	50	TFVNQKTN	7	950.482	3.94268	0.007002	100	3.25782	0.026648
CTP	43	50	TFVNQKTN	7	950.482	3.92764	0.004346	1000	3.91863	0.013933
CTP	43	50	TFVNQKTN	7	950.482	3.92798	0.003637	10000	3.87886	0.017134
Scrambled virS	43	50	TFVNQKTN	7	950.482	3.76787	0.143546	0	0	0
Scrambled virS	43	50	TFVNQKTN	7	950.482	3.87002	0.000757	10	3.67577	0.10796
Scrambled virS	43	50	TFVNQKTN	7	950.482	3.88204	0.006844	30	3.86197	0.08791
Scrambled virS	43	50	TFVNQKTN	7	950.482	3.70395	0.17793	100	3.77383	0.248221
Scrambled virS	43	50	TFVNQKTN	7	950.482	3.89602	0.005108	1000	3.91068	0.085021
Scrambled virS	43	50	TFVNQKTN	7	950.482	3.89591	0.005317	10000	3.8435	0.119337
CTP/scrambled virS	43	50	TFVNQKTN	7	950.482	3.85784	0.008249	0	0	0
CTP/scrambled virS	43	50	TFVNQKTN	7	950.482	3.87209	0.001923	10	1.71084	0.018756
CTP/scrambled virS	43	50	TFVNQKTN	7	950.482	3.88507	0.003992	30	2.10117	0.021217
CTP/scrambled virS	43	50	TFVNQKTN	7	950.482	3.71271	0.181175	100	2.63863	0.036891
CTP/scrambled virS	43	50	TFVNQKTN	7	950.482	3.89495	0.002069	1000	3.78856	0.019199
CTP/scrambled virS	43	50	TFVNQKTN	7	950.482	3.89569	0.000165	10000	3.80898	0.016426
virS	43	50	TFVNQKTN	7	950.482	3.87612	0.002429	0	0	0
virS	43	50	TFVNQKTN	7	950.482	3.8627	0.020178	10	1.91288	0.398972
virS	43	50	TFVNQKTN	7	950.482	3.89834	0.005284	30	2.57362	0.486086
virS	43	50	TFVNQKTN	7	950.482	3.70898	0.187818	100	3.45935	0.033644
virS	43	50	TFVNQKTN	7	950.482	3.91738	0.010162	1000	3.68149	0.040902
virS	43	50	TFVNQKTN	7	950.482	3.91294	0.017444	10000	3.62994	0.079601
CTP/virS	43	50	TFVNQKTN	7	950.482	3.83092	0.103416	0	0	0
CTP/virS	43	50	TFVNQKTN	7	950.482	3.89512	0.005622	10	1.3452	0.105726
CTP/virS	43	50	TFVNQKTN	7	950.482	3.88083	0.017081	30	1.48088	0.154454
CTP/virS	43	50	TFVNQKTN	7	950.482	3.63022	0.158937	100	2.27392	0.109018
CTP/virS	43	50	TFVNQKTN	7	950.482	3.86684	0.118424	1000	3.48227	0.332598
CTP/virS	43	50	TFVNQKTN	7	950.482	3.89289	0.003585	10000	3.10801	0.105662
Apo	51	56	VRDQES	5	732.34	3.51321	0.002048	0	0	0
Apo	51	56	VRDQES	5	732.34	3.52008	0.002652	10	2.0775	0.05809
Apo	51	56	VRDQES	5	732.34	3.5249	0.003454	30	2.08882	0.022225
Apo	51	56	VRDQES	5	732.34	3.54718	0.002695	100	1.99518	0.011937
Apo	51	56	VRDQES	5	732.34	3.54729	0.002465	1000	1.88094	0.035299
Apo	51	56	VRDQES	5	732.34	3.53978	0.000845	10000	2.03469	0.043921
CDP	51	56	VRDQES	5	732.34	3.48946	0.024892	0	0	0
CDP	51	56	VRDQES	5	732.34	3.52087	0.001864	10	2.11118	0.017881
CDP	51	56	VRDQES	5	732.34	3.52402	0.002144	30	2.07736	0.024084
CDP	51	56	VRDQES	5	732.34	3.55697	0.000383	100	2.04109	0.017412
CDP	51	56	VRDQES	5	732.34	3.53224	0.013522	1000	2.02926	0.030179
CDP	51	56	VRDQES	5	732.34	3.53408	0.006021	10000	2.08239	0.019544
CTP	51	56	VRDQES	5	732.34	3.51087	0.000989	0	0	0
CTP	51	56	VRDQES	5	732.34	3.51989	0.003981	10	1.83892	0.023187
CTP	51	56	VRDQES	5	732.34	3.53394	0.006893	30	1.92982	0.091961
CTP	51	56	VRDQES	5	732.34	3.54531	0.013321	100	1.89159	0.036844
CTP	51	56	VRDQES	5	732.34	3.54066	0.003837	1000	2.08417	0.025341
CTP	51	56	VRDQES	5	732.34	3.53893	0.002395	10000	2.07708	0.041187
Scrambled virS	51	56	VRDQES	5	732.34	3.47804	0.001981	0	0	0
Scrambled virS	51	56	VRDQES	5	732.34	3.47896	0.004882	10	2.0365	0.082046
Scrambled virS	51	56	VRDQES	5	732.34	3.47518	0.005847	30	2.06653	0.067525
Scrambled virS	51	56	VRDQES	5	732.34	3.48193	0.004874	100	2.01494	0.070117
Scrambled virS	51	56	VRDQES	5	732.34	3.48251	0.005113	1000	2.15288	0.044875
Scrambled virS	51	56	VRDQES	5	732.34	3.47695	0.00589	10000	2.17949	0.043512
CTP/scrambled virS	51	56	VRDQES	5	732.34	3.47726	0.003751	0	0	0
CTP/scrambled virS	51	56	VRDQES	5	732.34	3.47787	0.005018	10	1.72193	0.024748
CTP/scrambled virS	51	56	VRDQES	5	732.34	3.47189	0.007555	30	1.83399	0.019275
CTP/scrambled virS	51	56	VRDQES	5	732.34	3.47706	0.005412	100	1.8262	0.117883
CTP/scrambled virS	51	56	VRDQES	5	732.34	3.48154	0.001063	1000	2.03842	0.068137
CTP/scrambled virS	51	56	VRDQES	5	732.34	3.48296	0.002849	10000	2.07949	0.045679
virS	51	56	VRDQES	5	732.34	3.4705	0.004225	0	0	0
virS	51	56	VRDQES	5	732.34	3.4823	0.002827	10	1.57727	0.019164
virS	51	56	VRDQES	5	732.34	3.47999	0.0022	30	1.84615	0.10493
virS	51	56	VRDQES	5	732.34	3.4981	0.009497	100	1.94799	0.019152
virS	51	56	VRDQES	5	732.34	3.49929	0.001994	1000	2.11913	0.018764
virS	51	56	VRDQES	5	732.34	3.52618	0.001801	10000	2.00221	0.086232
CTP/virS	51	56	VRDQES	5	732.34	3.46715	0.004153	0	0	0
CTP/virS	51	56	VRDQES	5	732.34	3.47146	0.003149	10	1.4716	0.019306
CTP/virS	51	56	VRDQES	5	732.34	3.48902	0.002875	30	1.55601	0.086996
CTP/virS	51	56	VRDQES	5	732.34	3.47895	0.010989	100	1.80957	0.018986
CTP/virS	51	56	VRDQES	5	732.34	3.52106	0	1000	2.00731	0.01898
CTP/virS	51	56	VRDQES	5	732.34	3.54535	0	10000	1.93872	0.01898
Apo	51	57	VRDQESL	6	845.424	4.20049	0.003673	0	0	0
Apo	51	57	VRDQESL	6	845.424	4.20644	0.003269	10	3.11636	0.015467
Apo	51	57	VRDQESL	6	845.424	4.20749	0.003476	30	3.1148	0.016607
Apo	51	57	VRDQESL	6	845.424	4.20677	0.001245	100	3.02623	0.026182
Apo	51	57	VRDQESL	6	845.424	4.21929	0.00421	1000	2.91049	0.031837
Apo	51	57	VRDQESL	6	845.424	4.21438	0.0045	10000	3.01963	0.031852
CDP	51	57	VRDQESL	6	845.424	4.18644	0.023009	0	0	0
CDP	51	57	VRDQESL	6	845.424	4.21219	0.001719	10	3.03523	0.174035
CDP	51	57	VRDQESL	6	845.424	4.21099	0.0094	30	3.09431	0.031027
CDP	51	57	VRDQESL	6	845.424	4.23091	0.001861	100	3.01463	0.029032
CDP	51	57	VRDQESL	6	845.424	4.21167	0.009829	1000	3.01015	0.05025
CDP	51	57	VRDQESL	6	845.424	4.21432	0.005673	10000	3.00773	0.047126
CTP	51	57	VRDQESL	6	845.424	4.19887	0.000794	0	0	0
CTP	51	57	VRDQESL	6	845.424	4.20733	0.006309	10	2.73022	0.038039
CTP	51	57	VRDQESL	6	845.424	4.20843	0.006822	30	2.86847	0.02158
CTP	51	57	VRDQESL	6	845.424	4.20707	0.012393	100	2.90449	0.040716
CTP	51	57	VRDQESL	6	845.424	4.22178	0.005634	1000	3.10014	0.026687
CTP	51	57	VRDQESL	6	845.424	4.21961	0.002857	10000	3.08197	0.023253
Scrambled virS	51	57	VRDQESL	6	845.424	4.14049	0.007716	0	0	0
Scrambled virS	51	57	VRDQESL	6	845.424	4.15629	0.002749	10	2.97892	0.091517
Scrambled virS	51	57	VRDQESL	6	845.424	4.16072	0.007512	30	3.02762	0.052259
Scrambled virS	51	57	VRDQESL	6	845.424	4.1624	0.013855	100	2.93918	0.026013
Scrambled virS	51	57	VRDQESL	6	845.424	4.17985	0.007048	1000	3.0438	0.028277
Scrambled virS	51	57	VRDQESL	6	845.424	4.18437	0.001565	10000	2.91706	0.079858
CTP/scrambled virS	51	57	VRDQESL	6	845.424	4.14463	0.007368	0	0	0
CTP/scrambled virS	51	57	VRDQESL	6	845.424	4.15622	0.004921	10	2.71946	0.021781
CTP/scrambled virS	51	57	VRDQESL	6	845.424	4.16393	0.004132	30	2.80976	0.096567
CTP/scrambled virS	51	57	VRDQESL	6	845.424	4.15837	0.003557	100	2.84385	0.03147
CTP/scrambled virS	51	57	VRDQESL	6	845.424	4.17688	0.001091	1000	3.05892	0.026436
CTP/scrambled virS	51	57	VRDQESL	6	845.424	4.18207	0.002348	10000	2.98379	0.02106
virS	51	57	VRDQESL	6	845.424	4.16701	0.003304	0	0	0
virS	51	57	VRDQESL	6	845.424	4.15979	0	10	2.42614	0.007088
virS	51	57	VRDQESL	6	845.424	4.18434	0.003523	30	2.78377	0.136344
virS	51	57	VRDQESL	6	845.424	4.19464	0.005686	100	2.96376	0.01195
virS	51	57	VRDQESL	6	845.424	4.21758	7.44e-05	1000	2.95464	0.020037
virS	51	57	VRDQESL	6	845.424	4.22209	0.01681	10000	2.85314	0.019184
CTP/virS	51	57	VRDQESL	6	845.424	4.17261	0.005283	0	0	0
CTP/virS	51	57	VRDQESL	6	845.424	4.17718	0.002816	10	2.36715	0.035814
CTP/virS	51	57	VRDQESL	6	845.424	4.18236	0.002286	30	2.52762	0.023405
CTP/virS	51	57	VRDQESL	6	845.424	4.18951	0.007296	100	2.76516	0.035167
CTP/virS	51	57	VRDQESL	6	845.424	4.22722	0	1000	3.029	0.022159
Apo	56	60	SLTEE	4	577.259	4.15821	0.0034	0	0	0
Apo	56	60	SLTEE	4	577.259	4.16256	0.00531	10	1.74048	0.034222
Apo	56	60	SLTEE	4	577.259	4.16405	0.005817	30	1.72976	0.029552
Apo	56	60	SLTEE	4	577.259	4.16006	0.00397	100	1.69215	0.031189
Apo	56	60	SLTEE	4	577.259	4.17804	0.006266	1000	1.75237	0.043193
Apo	56	60	SLTEE	4	577.259	4.1713	0.006399	10000	1.79811	0.031733
CDP	56	60	SLTEE	4	577.259	4.14066	0.022789	0	0	0
CDP	56	60	SLTEE	4	577.259	4.16649	0.001242	10	1.77325	0.009614
CDP	56	60	SLTEE	4	577.259	4.16689	0.010948	30	1.76299	0.012503
CDP	56	60	SLTEE	4	577.259	4.18968	0.000781	100	1.66996	0.009284
CDP	56	60	SLTEE	4	577.259	4.16977	0.011655	1000	1.80002	0.021291
CDP	56	60	SLTEE	4	577.259	4.17063	0.005085	10000	1.81389	0.015887
CTP	56	60	SLTEE	4	577.259	4.15673	0.002902	0	0	0
CTP	56	60	SLTEE	4	577.259	4.16685	0.005269	10	1.50458	0.008284
CTP	56	60	SLTEE	4	577.259	4.16614	0.00674	30	1.58147	0.010764
CTP	56	60	SLTEE	4	577.259	4.16178	0.015993	100	1.56275	0.017237
CTP	56	60	SLTEE	4	577.259	4.17928	0.004371	1000	1.84861	0.016287
CTP	56	60	SLTEE	4	577.259	4.1772	0.003763	10000	1.85996	0.006923
Scrambled virS	56	60	SLTEE	4	577.259	4.10911	0.009069	0	0	0
Scrambled virS	56	60	SLTEE	4	577.259	4.11855	0.002164	10	1.68727	0.05604
Scrambled virS	56	60	SLTEE	4	577.259	4.12225	0.007367	30	1.6548	0.036814
Scrambled virS	56	60	SLTEE	4	577.259	4.11321	0.013743	100	1.61315	0.018112
Scrambled virS	56	60	SLTEE	4	577.259	4.13107	0.00477	1000	1.65278	0.026299
Scrambled virS	56	60	SLTEE	4	577.259	4.12891	0.00503	10000	1.6306	0.033414
CTP/scrambled virS	56	60	SLTEE	4	577.259	4.11074	0.006406	0	0	0
CTP/scrambled virS	56	60	SLTEE	4	577.259	4.11823	0.004221	10	1.3812	0.017242
CTP/scrambled virS	56	60	SLTEE	4	577.259	4.12247	0.004301	30	1.51948	0.020909
CTP/scrambled virS	56	60	SLTEE	4	577.259	4.10736	0.006201	100	1.56609	0.018397
CTP/scrambled virS	56	60	SLTEE	4	577.259	4.12748	0.002608	1000	1.65441	0.017985
CTP/scrambled virS	56	60	SLTEE	4	577.259	4.1289	0.00116	10000	1.67402	0.018769
virS	56	60	SLTEE	4	577.259	4.11804	0.00522	0	0	0
virS	56	60	SLTEE	4	577.259	4.10626	0.014666	10	1.38121	0.059735
virS	56	60	SLTEE	4	577.259	4.12883	0.004254	30	1.54157	0.086914
virS	56	60	SLTEE	4	577.259	4.13862	0.003808	100	1.5975	0.01637
virS	56	60	SLTEE	4	577.259	4.15786	0.0079	1000	1.66312	0.016031
virS	56	60	SLTEE	4	577.259	4.15857	0.009994	10000	1.67519	0.061327
CTP/virS	56	60	SLTEE	4	577.259	4.11334	0.002184	0	0	0
CTP/virS	56	60	SLTEE	4	577.259	4.13057	0.004507	10	1.20581	0.018909
CTP/virS	56	60	SLTEE	4	577.259	4.11752	0.012996	30	1.32059	0.052849
CTP/virS	56	60	SLTEE	4	577.259	4.12887	0.010766	100	1.44354	0.018885
CTP/virS	56	60	SLTEE	4	577.259	4.15817	0.020003	1000	1.65492	0.101673
CTP/virS	56	60	SLTEE	4	577.259	4.14514	0.000601	10000	1.67338	0.039093
Apo	56	61	SLTEES	5	664.291	4.06599	0.002917	0	0	0
Apo	56	61	SLTEES	5	664.291	4.0693	0.003401	10	2.38881	0.021942
Apo	56	61	SLTEES	5	664.291	4.07293	0.003337	30	2.37548	0.026554
Apo	56	61	SLTEES	5	664.291	4.07183	0.007182	100	2.2855	0.029353
Apo	56	61	SLTEES	5	664.291	4.078	0.012809	1000	2.22706	0.020302
Apo	56	61	SLTEES	5	664.291	4.07017	0.016925	10000	2.30242	0.03553
CDP	56	61	SLTEES	5	664.291	4.04415	0.029254	0	0	0
CDP	56	61	SLTEES	5	664.291	4.07285	0.002099	10	2.38908	0.02246
CDP	56	61	SLTEES	5	664.291	4.06751	0.022512	30	2.38812	0.021312
CDP	56	61	SLTEES	5	664.291	4.09488	0.000172	100	2.28995	0.027698
CDP	56	61	SLTEES	5	664.291	4.0764	0.009536	1000	2.33157	0.041412
CDP	56	61	SLTEES	5	664.291	4.07845	0.004918	10000	2.3447	0.035667
CTP	56	61	SLTEES	5	664.291	4.065	0.001497	0	0	0
CTP	56	61	SLTEES	5	664.291	4.0726	0.003703	10	1.9392	0.00987
CTP	56	61	SLTEES	5	664.291	4.07078	0.010335	30	2.0791	0.014643
CTP	56	61	SLTEES	5	664.291	4.07116	0.005626	100	2.15586	0.008117
CTP	56	61	SLTEES	5	664.291	4.08507	0.004509	1000	2.39608	0.033565
CTP	56	61	SLTEES	5	664.291	4.08338	0.003145	10000	2.33207	0.011109
Scrambled virS	56	61	SLTEES	5	664.291	4.0129	0.011947	0	0	0
Scrambled virS	56	61	SLTEES	5	664.291	4.02642	0.004311	10	2.24972	0.083613
Scrambled virS	56	61	SLTEES	5	664.291	4.0304	0.011682	30	2.25734	0.078602
Scrambled virS	56	61	SLTEES	5	664.291	4.01389	0.033612	100	2.2152	0.048776
Scrambled virS	56	61	SLTEES	5	664.291	4.04356	0.007488	1000	2.30676	0.053954
Scrambled virS	56	61	SLTEES	5	664.291	4.03948	0.008532	10000	2.32824	0.053205
CTP/scrambled virS	56	61	SLTEES	5	664.291	4.01567	0.007505	0	0	0
CTP/scrambled virS	56	61	SLTEES	5	664.291	4.02559	0.00566	10	1.64666	0.013349
CTP/scrambled virS	56	61	SLTEES	5	664.291	4.0343	0.007849	30	1.92607	0.017201
CTP/scrambled virS	56	61	SLTEES	5	664.291	4.00979	0.009185	100	2.09972	0.036737
CTP/scrambled virS	56	61	SLTEES	5	664.291	4.04282	0.002084	1000	2.34001	0.037516
CTP/scrambled virS	56	61	SLTEES	5	664.291	4.04347	0.000143	10000	2.3273	0.018059
virS	56	61	SLTEES	5	664.291	4.02359	0.004574	0	0	0
virS	56	61	SLTEES	5	664.291	4.00685	0.019168	10	1.68426	0.103226
virS	56	61	SLTEES	5	664.291	4.04208	0.009072	30	2.03047	0.160092
virS	56	61	SLTEES	5	664.291	4.03793	0.012756	100	2.21593	0.04822
virS	56	61	SLTEES	5	664.291	4.06602	0.006515	1000	2.29484	0.075959
virS	56	61	SLTEES	5	664.291	4.06643	0.008708	10000	2.24036	0.068803
CTP/virS	56	61	SLTEES	5	664.291	4.02209	0.003513	0	0	0
CTP/virS	56	61	SLTEES	5	664.291	4.0418	0.008313	10	1.41541	0.020285
CTP/virS	56	61	SLTEES	5	664.291	4.02873	0.01752	30	1.56545	0.078422
CTP/virS	56	61	SLTEES	5	664.291	4.03906	0.013405	100	1.98897	0.033092
CTP/virS	56	61	SLTEES	5	664.291	4.07114	0.014613	1000	2.28294	0.119041
CTP/virS	56	61	SLTEES	5	664.291	4.05585	0.000191	10000	2.15856	0.067826
Apo	57	61	LTEES	4	577.259	3.54136	0.000987	0	0	0
Apo	57	61	LTEES	4	577.259	3.54026	0.003076	10	1.88905	0.011393
Apo	57	61	LTEES	4	577.259	3.54493	0.003846	30	1.86584	0.010553
Apo	57	61	LTEES	4	577.259	3.55823	0.002113	100	1.81654	0.012591
Apo	57	61	LTEES	4	577.259	3.56391	0.001196	1000	1.73125	0.012961
Apo	57	61	LTEES	4	577.259	3.55743	0.001626	10000	1.7993	0.021722
CDP	57	61	LTEES	4	577.259	3.51683	0.028217	0	0	0
CDP	57	61	LTEES	4	577.259	3.54323	0.001606	10	1.89814	0.021679
CDP	57	61	LTEES	4	577.259	3.54408	0.003003	30	1.88369	0.021875
CDP	57	61	LTEES	4	577.259	3.57619	0.000742	100	1.8078	0.021092
CDP	57	61	LTEES	4	577.259	3.55196	0.013486	1000	1.80437	0.021071
CDP	57	61	LTEES	4	577.259	3.55387	0.005473	10000	1.80691	0.023984
CTP	57	61	LTEES	4	577.259	3.54079	0.001627	0	0	0
CTP	57	61	LTEES	4	577.259	3.53973	0.004219	10	1.66777	0.021829
CTP	57	61	LTEES	4	577.259	3.55189	0.008161	30	1.76178	0.017037
CTP	57	61	LTEES	4	577.259	3.55898	0.012907	100	1.78694	0.01986
CTP	57	61	LTEES	4	577.259	3.55981	0.003796	1000	1.84922	0.018927
CTP	57	61	LTEES	4	577.259	3.55791	0.002249	10000	1.85398	0.064748
Scrambled virS	57	61	LTEES	4	577.259	3.49952	0.003897	0	0	0
Scrambled virS	57	61	LTEES	4	577.259	3.50025	0.004258	10	1.79509	0.060379
Scrambled virS	57	61	LTEES	4	577.259	3.49772	0.007012	30	1.76117	0.027906
Scrambled virS	57	61	LTEES	4	577.259	3.49855	0.009215	100	1.77897	0.024684
Scrambled virS	57	61	LTEES	4	577.259	3.50513	0.004309	1000	1.81195	0.027076
Scrambled virS	57	61	LTEES	4	577.259	3.49911	0.004641	10000	1.82954	0.04986
CTP/scrambled virS	57	61	LTEES	4	577.259	3.4983	0.003526	0	0	0
CTP/scrambled virS	57	61	LTEES	4	577.259	3.50183	0.005102	10	1.38705	0.015408
CTP/scrambled virS	57	61	LTEES	4	577.259	3.49737	0.007526	30	1.56098	0.01945
CTP/scrambled virS	57	61	LTEES	4	577.259	3.49159	0.006199	100	1.71867	0.01476
CTP/scrambled virS	57	61	LTEES	4	577.259	3.50746	0.001585	1000	1.89072	0.017086
CTP/scrambled virS	57	61	LTEES	4	577.259	3.50643	0.001639	10000	1.80546	0.030718
virS	57	61	LTEES	4	577.259	3.49648	0.002646	0	0	0
virS	57	61	LTEES	4	577.259	3.4982	0.007438	10	1.3537	0.013661
virS	57	61	LTEES	4	577.259	3.50357	0.001463	30	1.6136	0.075351
virS	57	61	LTEES	4	577.259	3.5122	0.009552	100	1.69805	0.009269
virS	57	61	LTEES	4	577.259	3.52261	0.001216	1000	1.72926	0.008966
virS	57	61	LTEES	4	577.259	3.54199	0.004751	10000	1.65597	0.076857
CTP/virS	57	61	LTEES	4	577.259	3.49229	0.003981	0	0	0
CTP/virS	57	61	LTEES	4	577.259	3.49702	0.002229	10	1.29275	0.004058
CTP/virS	57	61	LTEES	4	577.259	3.50863	0.004839	30	1.31735	0.034755
CTP/virS	57	61	LTEES	4	577.259	3.49621	0.010965	100	1.67357	0.002972
CTP/virS	57	61	LTEES	4	577.259	3.54308	0	1000	1.79696	0.002367
CTP/virS	57	61	LTEES	4	577.259	3.54281	0	10000	1.67428	0.002367
Apo	63	70	ADIIKTIK	7	900.564	4.2652	0.003017	0	0	0
Apo	63	70	ADIIKTIK	7	900.564	4.26025	0.004097	10	4.41991	0.045342
Apo	63	70	ADIIKTIK	7	900.564	4.2587	0.005798	30	4.4227	0.025591
Apo	63	70	ADIIKTIK	7	900.564	4.27185	0.002557	100	4.26698	0.032019
Apo	63	70	ADIIKTIK	7	900.564	4.27681	0.000448	1000	4.23837	0.026003
Apo	63	70	ADIIKTIK	7	900.564	4.27066	0.001442	10000	4.21619	0.029841
CDP	63	70	ADIIKTIK	7	900.564	4.25206	0.0169	0	0	0
CDP	63	70	ADIIKTIK	7	900.564	4.2673	0.000905	10	3.62053	0.018179
CDP	63	70	ADIIKTIK	7	900.564	4.2675	0.00407	30	3.98272	0.018623
CDP	63	70	ADIIKTIK	7	900.564	4.28086	0.00246	100	4.22877	0.024791
CDP	63	70	ADIIKTIK	7	900.564	4.26353	0.008451	1000	4.3225	0.028977
CDP	63	70	ADIIKTIK	7	900.564	4.26461	0.00462	10000	4.23156	0.021463
CTP	63	70	ADIIKTIK	7	900.564	4.2616	0.001754	0	0	0
CTP	63	70	ADIIKTIK	7	900.564	4.2674	0.005736	10	1.17296	0.019173
CTP	63	70	ADIIKTIK	7	900.564	4.27081	0.004389	30	1.62395	0.027318
CTP	63	70	ADIIKTIK	7	900.564	4.27391	0.010607	100	2.369	0.046109
CTP	63	70	ADIIKTIK	7	900.564	4.27171	0.005204	1000	4.23356	0.018725
CTP	63	70	ADIIKTIK	7	900.564	4.27219	0.001713	10000	4.19853	0.013032
Scrambled virS	63	70	ADIIKTIK	7	900.564	4.20907	0.002462	0	0	0
Scrambled virS	63	70	ADIIKTIK	7	900.564	4.20902	0.002528	10	4.19352	0.063157
Scrambled virS	63	70	ADIIKTIK	7	900.564	4.21729	0.007129	30	4.3267	0.072519
Scrambled virS	63	70	ADIIKTIK	7	900.564	4.23137	0.009169	100	3.91181	0.215033
Scrambled virS	63	70	ADIIKTIK	7	900.564	4.24731	0.009872	1000	3.83623	0.243495
Scrambled virS	63	70	ADIIKTIK	7	900.564	4.25495	0.003615	10000	3.5713	0.17505
CTP/scrambled virS	63	70	ADIIKTIK	7	900.564	4.20554	0.006548	0	0	0
CTP/scrambled virS	63	70	ADIIKTIK	7	900.564	4.21866	0.005243	10	0.183397	0.039441
CTP/scrambled virS	63	70	ADIIKTIK	7	900.564	4.22929	0.003958	30	0.231077	0.041875
CTP/scrambled virS	63	70	ADIIKTIK	7	900.564	4.2422	0.003322	100	0.395326	0.043061
CTP/scrambled virS	63	70	ADIIKTIK	7	900.564	4.24875	0.003453	1000	1.35577	0.037001
CTP/scrambled virS	63	70	ADIIKTIK	7	900.564	4.25354	0.002769	10000	2.78849	0.037682
virS	63	70	ADIIKTIK	7	900.564	4.25232	0.000416	0	0	0
virS	63	70	ADIIKTIK	7	900.564	4.20538	0.004392	10	2.5977	0.25733
virS	63	70	ADIIKTIK	7	900.564	4.26309	6.47e-05	30	2.83117	0.271292
virS	63	70	ADIIKTIK	7	900.564	4.26829	0.005914	100	3.49809	0.319908
virS	63	70	ADIIKTIK	7	900.564	4.29383	0.006309	1000	4.2498	0.09761
virS	63	70	ADIIKTIK	7	900.564	4.2842	0.015351	10000	4.2708	0.316898
CTP/virS	63	70	ADIIKTIK	7	900.564	4.26343	0.004278	0	0	0
CTP/virS	63	70	ADIIKTIK	7	900.564	4.25149	0.00754	10	0.225876	0.012441
CTP/virS	63	70	ADIIKTIK	7	900.564	4.24934	0.010938	30	0.203725	0.09754
CTP/virS	63	70	ADIIKTIK	7	900.564	4.28031	0.002753	100	0.382239	0.020451
CTP/virS	63	70	ADIIKTIK	7	900.564	4.29664	0.011865	1000	1.30085	0.100725
CTP/virS	63	70	ADIIKTIK	7	900.564	4.26053	0.002831	10000	2.45789	0.08562
Apo	64	70	DIIKTIK	6	829.527	4.26861	0.004116	0	0	0
Apo	64	70	DIIKTIK	6	829.527	4.26428	0.003433	10	3.81976	0.020176
Apo	64	70	DIIKTIK	6	829.527	4.26263	0.005181	30	3.85898	0.022481
Apo	64	70	DIIKTIK	6	829.527	4.27354	0.002405	100	3.74095	0.007644
Apo	64	70	DIIKTIK	6	829.527	4.27919	0.000759	1000	3.74519	0.012532
Apo	64	70	DIIKTIK	6	829.527	4.27239	0.001464	10000	3.77889	0.010635
CDP	64	70	DIIKTIK	6	829.527	4.25425	0.017662	0	0	0
CDP	64	70	DIIKTIK	6	829.527	4.27127	0.00139	10	3.20385	0.036773
CDP	64	70	DIIKTIK	6	829.527	4.27104	0.003848	30	3.43923	0.033482
CDP	64	70	DIIKTIK	6	829.527	4.2845	0.00236	100	3.68881	0.033285
CDP	64	70	DIIKTIK	6	829.527	4.26862	0.008324	1000	3.76911	0.028008
CDP	64	70	DIIKTIK	6	829.527	4.26652	0.004835	10000	3.78516	0.031193
CTP	64	70	DIIKTIK	6	829.527	4.26284	0.002892	0	0	0
CTP	64	70	DIIKTIK	6	829.527	4.26855	0.006135	10	1.00418	0.026934
CTP	64	70	DIIKTIK	6	829.527	4.27354	0.004727	30	1.40734	0.028579
CTP	64	70	DIIKTIK	6	829.527	4.27684	0.010267	100	2.08256	0.024886
CTP	64	70	DIIKTIK	6	829.527	4.27594	0.004874	1000	3.73758	0.022914
CTP	64	70	DIIKTIK	6	829.527	4.27391	0.002762	10000	3.82901	0.018473
Scrambled virS	64	70	DIIKTIK	6	829.527	4.21178	0.003924	0	0	0
Scrambled virS	64	70	DIIKTIK	6	829.527	4.21423	0.002431	10	3.66524	0.076092
Scrambled virS	64	70	DIIKTIK	6	829.527	4.22269	0.007989	30	3.54391	0.128059
Scrambled virS	64	70	DIIKTIK	6	829.527	4.23421	0.00961	100	3.6334	0.097234
Scrambled virS	64	70	DIIKTIK	6	829.527	4.2494	0.008444	1000	3.6287	0.145889
Scrambled virS	64	70	DIIKTIK	6	829.527	4.25325	0.003952	10000	3.49201	0.087303
CTP/scrambled virS	64	70	DIIKTIK	6	829.527	4.21011	0.005628	0	0	0
CTP/scrambled virS	64	70	DIIKTIK	6	829.527	4.22309	0.00577	10	0.162655	0.028395
CTP/scrambled virS	64	70	DIIKTIK	6	829.527	4.23275	0.003476	30	0.192513	0.025172
CTP/scrambled virS	64	70	DIIKTIK	6	829.527	4.24207	0.002485	100	0.2822	0.035159
CTP/scrambled virS	64	70	DIIKTIK	6	829.527	4.24917	0.002151	1000	1.18394	0.025693
CTP/scrambled virS	64	70	DIIKTIK	6	829.527	4.25312	0.002072	10000	2.2874	0.024205
virS	64	70	DIIKTIK	6	829.527	4.24743	0.00328	0	0	0
virS	64	70	DIIKTIK	6	829.527	4.20369	8.07e-05	10	2.2832	0.081099
virS	64	70	DIIKTIK	6	829.527	4.25712	0.002914	30	2.46767	0.355732
virS	64	70	DIIKTIK	6	829.527	4.2705	0.004292	100	3.15944	0.25442
virS	64	70	DIIKTIK	6	829.527	4.28828	0.001978	1000	3.7272	0.029118
virS	64	70	DIIKTIK	6	829.527	4.28534	0.015813	10000	3.63422	0.036851
CTP/virS	64	70	DIIKTIK	6	829.527	4.26022	0.004591	0	0	0
CTP/virS	64	70	DIIKTIK	6	829.527	4.2504	0.006796	10	0.129464	0.025028
CTP/virS	64	70	DIIKTIK	6	829.527	4.25028	0.007145	30	0.144486	0.037796
CTP/virS	64	70	DIIKTIK	6	829.527	4.27872	0.003025	100	0.270113	0.036543
CTP/virS	64	70	DIIKTIK	6	829.527	4.29752	0.004351	1000	1.0794	0.045194
CTP/virS	64	70	DIIKTIK	6	829.527	4.25964	0	10000	2.21203	0.021361
Apo	65	70	IIKTIK	5	714.5	3.55859	0.000801	0	0	0
Apo	65	70	IIKTIK	5	714.5	3.54882	0.002363	10	2.74572	0.018616
Apo	65	70	IIKTIK	5	714.5	3.55003	0.004222	30	2.74602	0.008414
Apo	65	70	IIKTIK	5	714.5	3.56874	0.003236	100	2.66917	0.013177
Apo	65	70	IIKTIK	5	714.5	3.57003	0.002933	1000	2.6428	0.008508
Apo	65	70	IIKTIK	5	714.5	3.5626	0.000577	10000	2.69399	0.012139
CDP	65	70	IIKTIK	5	714.5	3.52742	0.02781	0	0	0
CDP	65	70	IIKTIK	5	714.5	3.55057	0.003063	10	2.68213	0.022941
CDP	65	70	IIKTIK	5	714.5	3.55047	0.001669	30	2.7678	0.014601
CDP	65	70	IIKTIK	5	714.5	3.58058	0.000706	100	2.6992	0.013651
CDP	65	70	IIKTIK	5	714.5	3.55603	0.013138	1000	2.72982	0.019019
CDP	65	70	IIKTIK	5	714.5	3.55812	0.005616	10000	2.71518	0.013541
CTP	65	70	IIKTIK	5	714.5	3.54915	0.002438	0	0	0
CTP	65	70	IIKTIK	5	714.5	3.54845	0.004428	10	0.95067	0.02385
CTP	65	70	IIKTIK	5	714.5	3.56138	0.005417	30	1.26421	0.022667
CTP	65	70	IIKTIK	5	714.5	3.56899	0.012216	100	1.79161	0.030047
CTP	65	70	IIKTIK	5	714.5	3.5658	0.004373	1000	2.75754	0.022591
CTP	65	70	IIKTIK	5	714.5	3.56283	0.001918	10000	2.73292	0.024959
Scrambled virS	65	70	IIKTIK	5	714.5	3.49993	0.001433	0	0	0
Scrambled virS	65	70	IIKTIK	5	714.5	3.50394	0.003548	10	2.63531	0.059055
Scrambled virS	65	70	IIKTIK	5	714.5	3.51072	0.00688	30	2.59113	0.138273
Scrambled virS	65	70	IIKTIK	5	714.5	3.51329	0.0075	100	2.59133	0.066961
Scrambled virS	65	70	IIKTIK	5	714.5	3.5248	0.004842	1000	2.52695	0.09675
Scrambled virS	65	70	IIKTIK	5	714.5	3.52388	0.006404	10000	2.42523	0.10477
CTP/scrambled virS	65	70	IIKTIK	5	714.5	3.49926	0.003787	0	0	0
CTP/scrambled virS	65	70	IIKTIK	5	714.5	3.50455	0.004524	10	0.221969	0.019825
CTP/scrambled virS	65	70	IIKTIK	5	714.5	3.50872	0.008033	30	0.248141	0.023122
CTP/scrambled virS	65	70	IIKTIK	5	714.5	3.51258	0.00498	100	0.297053	0.024722
CTP/scrambled virS	65	70	IIKTIK	5	714.5	3.52802	0.000946	1000	1.12277	0.036598
CTP/scrambled virS	65	70	IIKTIK	5	714.5	3.53252	0.00287	10000	1.995	0.014646
virS	65	70	IIKTIK	5	714.5	3.52349	0.004976	0	0	0
virS	65	70	IIKTIK	5	714.5	3.51365	0.00196	10	1.51977	0.117604
virS	65	70	IIKTIK	5	714.5	3.52634	0.000858	30	1.79114	0.216775
virS	65	70	IIKTIK	5	714.5	3.53095	0.008371	100	2.20565	0.166249
virS	65	70	IIKTIK	5	714.5	3.54713	0.001227	1000	2.67559	0.01796
virS	65	70	IIKTIK	5	714.5	3.57231	0.002842	10000	2.60252	0.0515
CTP/virS	65	70	IIKTIK	5	714.5	3.52005	0.009736	0	0	0
CTP/virS	65	70	IIKTIK	5	714.5	3.63322	0.126195	10	0.200583	0.018754
CTP/virS	65	70	IIKTIK	5	714.5	3.5412	0.001208	30	0.237771	0.025485
CTP/virS	65	70	IIKTIK	5	714.5	3.52343	0.010933	100	0.340442	0.024485
CTP/virS	65	70	IIKTIK	5	714.5	3.56809	0.000631	1000	1.06126	0.027394
CTP/virS	65	70	IIKTIK	5	714.5	3.57531	0	10000	1.84148	0.015774
Apo	65	71	IIKTIKL	6	827.584	4.64391	0.005088	0	0	0
Apo	65	71	IIKTIKL	6	827.584	4.6346	0.003424	10	3.68344	0.022721
Apo	65	71	IIKTIKL	6	827.584	4.63566	0.004484	30	3.69192	0.017143
Apo	65	71	IIKTIKL	6	827.584	4.6443	0.004092	100	3.59344	0.034659
Apo	65	71	IIKTIKL	6	827.584	4.64543	0.002108	1000	3.60561	0.021169
Apo	65	71	IIKTIKL	6	827.584	4.64162	0.001964	10000	3.64195	0.021098
CDP	65	71	IIKTIKL	6	827.584	4.63115	0.01273	0	0	0
CDP	65	71	IIKTIKL	6	827.584	4.64099	0.001602	10	3.62358	0.02091
CDP	65	71	IIKTIKL	6	827.584	4.64133	0.004722	30	3.72412	0.019354
CDP	65	71	IIKTIKL	6	827.584	4.64793	0.001692	100	3.63975	0.025856
CDP	65	71	IIKTIKL	6	827.584	4.63669	0.006093	1000	3.6705	0.033894
CDP	65	71	IIKTIKL	6	827.584	4.63444	0.003828	10000	3.67028	0.023739
CTP	65	71	IIKTIKL	6	827.584	4.6341	0.002264	0	0	0
CTP	65	71	IIKTIKL	6	827.584	4.63587	0.004278	10	1.12693	0.047494
CTP	65	71	IIKTIKL	6	827.584	4.64092	0.002516	30	1.59251	0.028451
CTP	65	71	IIKTIKL	6	827.584	4.64098	0.008271	100	2.39196	0.042152
CTP	65	71	IIKTIKL	6	827.584	4.64152	0.004586	1000	3.69081	0.011856
CTP	65	71	IIKTIKL	6	827.584	4.63987	0.000691	10000	3.67356	0.012727
Scrambled virS	65	71	IIKTIKL	6	827.584	4.57033	0.000745	0	0	0
Scrambled virS	65	71	IIKTIKL	6	827.584	4.57306	0.001816	10	3.56067	0.070982
Scrambled virS	65	71	IIKTIKL	6	827.584	4.59174	0.007781	30	3.49041	0.113548
Scrambled virS	65	71	IIKTIKL	6	827.584	4.61319	0.009157	100	3.42815	0.125954
Scrambled virS	65	71	IIKTIKL	6	827.584	4.62969	0.008258	1000	3.3288	0.120426
Scrambled virS	65	71	IIKTIKL	6	827.584	4.6403	0.002407	10000	3.16186	0.118055
CTP/scrambled virS	65	71	IIKTIKL	6	827.584	4.56643	0.005195	0	0	0
CTP/scrambled virS	65	71	IIKTIKL	6	827.584	4.57931	0.004434	10	0.195635	0.010486
CTP/scrambled virS	65	71	IIKTIKL	6	827.584	4.59772	0.005071	30	0.236374	0.00938
CTP/scrambled virS	65	71	IIKTIKL	6	827.584	4.62212	0.000566	100	0.409738	0.021126
CTP/scrambled virS	65	71	IIKTIKL	6	827.584	4.62618	0.00557	1000	1.58319	0.006583
CTP/scrambled virS	65	71	IIKTIKL	6	827.584	4.63625	0.006642	10000	2.86992	0.017079
virS	65	71	IIKTIKL	6	827.584	4.6488	0.012531	0	0	0
virS	65	71	IIKTIKL	6	827.584	4.62189	0	10	1.34279	0.00976
virS	65	71	IIKTIKL	6	827.584	4.67639	0.002555	30	2.26924	0.360475
virS	65	71	IIKTIKL	6	827.584	4.66896	0.017281	100	3.32131	0.066046
virS	65	71	IIKTIKL	6	827.584	4.71585	0.004153	1000	3.46356	0.010321
virS	65	71	IIKTIKL	6	827.584	4.70379	0.025553	10000	3.46309	0.044423
CTP/virS	65	71	IIKTIKL	6	827.584	4.68531	0.007147	0	0	0
CTP/virS	65	71	IIKTIKL	6	827.584	4.64472	0.018725	10	0.149959	0.016281
CTP/virS	65	71	IIKTIKL	6	827.584	4.6369	0	30	0.174363	0.00443
CTP/virS	65	71	IIKTIKL	6	827.584	4.70007	0.010434	100	0.345113	0.008444
CTP/virS	65	71	IIKTIKL	6	827.584	4.69316	0	1000	1.53656	0.00443
Apo	68	73	TIKLQQ	5	729.438	4.15492	0.00295	0	0	0
Apo	68	73	TIKLQQ	5	729.438	4.16072	0.003108	10	3.06555	0.01859
Apo	68	73	TIKLQQ	5	729.438	4.16247	0.005501	30	3.07805	0.026137
Apo	68	73	TIKLQQ	5	729.438	4.16691	0.000803	100	2.93882	0.013811
Apo	68	73	TIKLQQ	5	729.438	4.17622	0.00232	1000	2.89584	0.020322
Apo	68	73	TIKLQQ	5	729.438	4.17096	0.002017	10000	2.9595	0.016801
CDP	68	73	TIKLQQ	5	729.438	4.14233	0.018817	0	0	0
CDP	68	73	TIKLQQ	5	729.438	4.16657	0.000635	10	3.04482	0.014293
CDP	68	73	TIKLQQ	5	729.438	4.16756	0.006657	30	3.06354	0.007667
CDP	68	73	TIKLQQ	5	729.438	4.18479	0.00112	100	2.97565	0.014791
CDP	68	73	TIKLQQ	5	729.438	4.16629	0.009594	1000	3.02042	0.006767
CDP	68	73	TIKLQQ	5	729.438	4.16686	0.004607	10000	2.99099	0.033369
CTP	68	73	TIKLQQ	5	729.438	4.1538	0.002053	0	0	0
CTP	68	73	TIKLQQ	5	729.438	4.16363	0.005922	10	1.39152	0.008895
CTP	68	73	TIKLQQ	5	729.438	4.16797	0.005564	30	1.70592	0.006696
CTP	68	73	TIKLQQ	5	729.438	4.16672	0.011732	100	2.21605	0.04394
CTP	68	73	TIKLQQ	5	729.438	4.17591	0.004672	1000	3.01481	0.014375
CTP	68	73	TIKLQQ	5	729.438	4.17477	0.003283	10000	2.99069	0.010877
Scrambled virS	68	73	TIKLQQ	5	729.438	4.10513	0.006306	0	0	0
Scrambled virS	68	73	TIKLQQ	5	729.438	4.11484	0.002579	10	2.88207	0.126937
Scrambled virS	68	73	TIKLQQ	5	729.438	4.11977	0.007825	30	2.77992	0.127859
Scrambled virS	68	73	TIKLQQ	5	729.438	4.11993	0.01023	100	2.72858	0.030292
Scrambled virS	68	73	TIKLQQ	5	729.438	4.13119	0.006083	1000	2.73846	0.071354
Scrambled virS	68	73	TIKLQQ	5	729.438	4.13091	0.004756	10000	2.8206	0.080472
CTP/scrambled virS	68	73	TIKLQQ	5	729.438	4.10481	0.005758	0	0	0
CTP/scrambled virS	68	73	TIKLQQ	5	729.438	4.1176	0.005221	10	0.831347	0.018196
CTP/scrambled virS	68	73	TIKLQQ	5	729.438	4.1231	0.004718	30	0.85974	0.015415
CTP/scrambled virS	68	73	TIKLQQ	5	729.438	4.11918	0.003307	100	0.965972	0.025775
CTP/scrambled virS	68	73	TIKLQQ	5	729.438	4.12831	0.001453	1000	1.83657	0.024345
CTP/scrambled virS	68	73	TIKLQQ	5	729.438	4.1308	0.001164	10000	2.30661	0.023032
virS	68	73	TIKLQQ	5	729.438	4.11797	0.005455	0	0	0
virS	68	73	TIKLQQ	5	729.438	4.07902	0.001824	10	2.03539	0.058756
virS	68	73	TIKLQQ	5	729.438	4.12927	0.00391	30	2.17703	0.21724
virS	68	73	TIKLQQ	5	729.438	4.14913	0.006882	100	2.56523	0.119093
virS	68	73	TIKLQQ	5	729.438	4.16165	0.003259	1000	2.92892	0.029432
virS	68	73	TIKLQQ	5	729.438	4.15674	0.015031	10000	2.85805	0.033698
CTP/virS	68	73	TIKLQQ	5	729.438	4.12058	0.004013	0	0	0
CTP/virS	68	73	TIKLQQ	5	729.438	4.12726	0.001184	10	0.800223	0.028089
CTP/virS	68	73	TIKLQQ	5	729.438	4.12014	0.016958	30	0.831287	0.030688
CTP/virS	68	73	TIKLQQ	5	729.438	4.14255	0.006838	100	0.983952	0.031118
CTP/virS	68	73	TIKLQQ	5	729.438	4.1749	0.00815	1000	1.80338	0.057587
CTP/virS	68	73	TIKLQQ	5	729.438	4.13362	0	10000	2.2792	0.026539
Apo	68	74	TIKLQQF	6	876.506	4.9611	0.001813	0	0	0
Apo	68	74	TIKLQQF	6	876.506	4.96477	0.003472	10	3.85109	0.016986
Apo	68	74	TIKLQQF	6	876.506	4.96687	0.005174	30	3.84326	0.026231
Apo	68	74	TIKLQQF	6	876.506	4.97521	0.002991	100	3.7498	0.031555
Apo	68	74	TIKLQQF	6	876.506	4.97944	0.00156	1000	3.71378	0.026443
Apo	68	74	TIKLQQF	6	876.506	4.97844	0.002471	10000	3.76834	0.020681
CDP	68	74	TIKLQQF	6	876.506	4.95601	0.010319	0	0	0
CDP	68	74	TIKLQQF	6	876.506	4.97048	0.001469	10	3.85476	0.0206
CDP	68	74	TIKLQQF	6	876.506	4.97477	0.003036	30	3.89108	0.019549
CDP	68	74	TIKLQQF	6	876.506	4.98154	0.00208	100	3.77775	0.01889
CDP	68	74	TIKLQQF	6	876.506	4.97046	0.005076	1000	3.80646	0.02234
CDP	68	74	TIKLQQF	6	876.506	4.97038	0.005537	10000	3.77406	0.021623
CTP	68	74	TIKLQQF	6	876.506	4.9611	0.001101	0	0	0
CTP	68	74	TIKLQQF	6	876.506	4.96825	0.005753	10	1.79575	0.020356
CTP	68	74	TIKLQQF	6	876.506	4.97115	0.003158	30	2.20832	0.0062
CTP	68	74	TIKLQQF	6	876.506	4.97592	0.007766	100	2.74534	0.017033
CTP	68	74	TIKLQQF	6	876.506	4.97781	0.005603	1000	3.82737	0.008058
CTP	68	74	TIKLQQF	6	876.506	4.97655	0.000907	10000	3.81535	0.014475
Scrambled virS	68	74	TIKLQQF	6	876.506	4.89286	0.00323	0	0	0
Scrambled virS	68	74	TIKLQQF	6	876.506	4.89841	0.002076	10	3.71558	0.080918
Scrambled virS	68	74	TIKLQQF	6	876.506	4.90627	0.007937	30	3.62282	0.159408
Scrambled virS	68	74	TIKLQQF	6	876.506	4.91229	0.005582	100	3.60936	0.119293
Scrambled virS	68	74	TIKLQQF	6	876.506	4.91793	0.006513	1000	3.6801	0.13304
Scrambled virS	68	74	TIKLQQF	6	876.506	4.92116	0.00495	10000	3.51958	0.021513
CTP/scrambled virS	68	74	TIKLQQF	6	876.506	4.88994	0.0065	0	0	0
CTP/scrambled virS	68	74	TIKLQQF	6	876.506	4.90057	0.004589	10	0.902924	0.020171
CTP/scrambled virS	68	74	TIKLQQF	6	876.506	4.91097	0.003312	30	0.94302	0.02424
CTP/scrambled virS	68	74	TIKLQQF	6	876.506	4.91915	0.004089	100	1.04797	0.041597
CTP/scrambled virS	68	74	TIKLQQF	6	876.506	4.91773	0.003031	1000	1.92871	0.022434
CTP/scrambled virS	68	74	TIKLQQF	6	876.506	4.91742	0.00125	10000	2.63274	0.021584
virS	68	74	TIKLQQF	6	876.506	4.91101	0.005195	0	0	0
virS	68	74	TIKLQQF	6	876.506	4.90459	0	10	2.16639	0.0147
virS	68	74	TIKLQQF	6	876.506	4.9211	0.003065	30	2.58793	0.28829
virS	68	74	TIKLQQF	6	876.506	4.97499	0.006299	100	3.1689	0.191675
virS	68	74	TIKLQQF	6	876.506	4.97865	0.000464	1000	3.67993	0.01824
virS	68	74	TIKLQQF	6	876.506	4.97671	0.013354	10000	3.62828	0.054974
CTP/virS	68	74	TIKLQQF	6	876.506	4.91637	0.006119	0	0	0
CTP/virS	68	74	TIKLQQF	6	876.506	4.91671	0.001995	10	0.799389	0.03476
CTP/virS	68	74	TIKLQQF	6	876.506	4.91773	0.006658	30	0.850352	0.045708
CTP/virS	68	74	TIKLQQF	6	876.506	4.97579	0.002945	100	0.994571	0.038181
CTP/virS	68	74	TIKLQQF	6	876.506	4.98719	0	1000	1.9209	0.034617
CTP/virS	68	74	TIKLQQF	6	876.506	4.93281	0	10000	2.80907	0.034617
Apo	71	74	LQQF	3	534.28	4.93614	0.003668	0	0	0
Apo	71	74	LQQF	3	534.28	4.94142	0.00468	10	1.13798	0.017528
Apo	71	74	LQQF	3	534.28	4.94381	0.005416	30	1.15664	0.021042
Apo	71	74	LQQF	3	534.28	4.95234	0.002626	100	1.1077	0.023494
Apo	71	74	LQQF	3	534.28	4.95481	0.000847	1000	1.05385	0.020135
Apo	71	74	LQQF	3	534.28	4.95245	0.001442	10000	1.13203	0.019089
CDP	71	74	LQQF	3	534.28	4.92722	0.016903	0	0	0
CDP	71	74	LQQF	3	534.28	4.94769	0.002292	10	1.19366	0.019897
CDP	71	74	LQQF	3	534.28	4.95153	0.002099	30	1.1928	0.02198
CDP	71	74	LQQF	3	534.28	4.95949	0.001968	100	1.16891	0.016207
CDP	71	74	LQQF	3	534.28	4.94496	0.005184	1000	1.16069	0.028181
CDP	71	74	LQQF	3	534.28	4.94622	0.005346	10000	1.16808	0.016109
CTP	71	74	LQQF	3	534.28	4.93728	0.00202	0	0	0
CTP	71	74	LQQF	3	534.28	4.9452	0.005416	10	0.788905	0.019888
CTP	71	74	LQQF	3	534.28	4.94785	0.003183	30	0.823295	0.017431
CTP	71	74	LQQF	3	534.28	4.95105	0.008321	100	0.84869	0.017368
CTP	71	74	LQQF	3	534.28	4.95423	0.005191	1000	1.11204	0.020094
CTP	71	74	LQQF	3	534.28	4.95272	0.000723	10000	1.11782	0.017408
Scrambled virS	71	74	LQQF	3	534.28	4.87363	0.002786	0	0	0
Scrambled virS	71	74	LQQF	3	534.28	4.88028	0.002028	10	1.1488	0.072154
Scrambled virS	71	74	LQQF	3	534.28	4.88061	0.008061	30	1.12384	0.100799
Scrambled virS	71	74	LQQF	3	534.28	4.88649	0.006342	100	1.02856	0.110055
Scrambled virS	71	74	LQQF	3	534.28	4.88971	0.005649	1000	0.9415	0.094179
Scrambled virS	71	74	LQQF	3	534.28	4.89042	0.00495	10000	0.925953	0.092029
CTP/scrambled virS	71	74	LQQF	3	534.28	4.87231	0.006463	0	0	0
CTP/scrambled virS	71	74	LQQF	3	534.28	4.88104	0.005266	10	0.485644	0.015176
CTP/scrambled virS	71	74	LQQF	3	534.28	4.88657	0.002119	30	0.488862	0.014817
CTP/scrambled virS	71	74	LQQF	3	534.28	4.88925	0.004082	100	0.473194	0.011467
CTP/scrambled virS	71	74	LQQF	3	534.28	4.89049	0.002927	1000	0.541729	0.011701
CTP/scrambled virS	71	74	LQQF	3	534.28	4.88902	0.001213	10000	0.720109	0.015614
virS	71	74	LQQF	3	534.28	4.88248	0.007009	0	0	0
virS	71	74	LQQF	3	534.28	4.86721	0.016982	10	0.586395	0.075948
virS	71	74	LQQF	3	534.28	4.89035	0.004297	30	0.770467	0.157911
virS	71	74	LQQF	3	534.28	4.94438	0.006743	100	0.950085	0.041456
virS	71	74	LQQF	3	534.28	4.94339	0.004346	1000	1.10117	0.048138
virS	71	74	LQQF	3	534.28	4.93421	0.014265	10000	1.00436	0.03627
CTP/virS	71	74	LQQF	3	534.28	4.87987	0.003386	0	0	0
CTP/virS	71	74	LQQF	3	534.28	4.88831	0.001557	10	0.442586	0.009716
CTP/virS	71	74	LQQF	3	534.28	4.87448	0.0172	30	0.403114	0.064332
CTP/virS	71	74	LQQF	3	534.28	4.93656	0.003571	100	0.386411	0.008704
CTP/virS	71	74	LQQF	3	534.28	4.9532	0.011275	1000	0.447019	0.057954
CTP/virS	71	74	LQQF	3	534.28	4.91399	0.000458	10000	0.701378	0.03328
Apo	71	76	LQQFFP	4	778.401	5.63438	0.004176	0	0	0
Apo	71	76	LQQFFP	4	778.401	5.63565	0.003417	10	2.41508	0.045484
Apo	71	76	LQQFFP	4	778.401	5.64371	0.005486	30	2.39595	0.043279
Apo	71	76	LQQFFP	4	778.401	5.64297	0.003899	100	2.31016	0.033997
Apo	71	76	LQQFFP	4	778.401	5.64657	0.001518	1000	2.2922	0.039842
Apo	71	76	LQQFFP	4	778.401	5.64699	0.00217	10000	2.27765	0.038905
CDP	71	76	LQQFFP	4	778.401	5.63674	0.003337	0	0	0
CDP	71	76	LQQFFP	4	778.401	5.64439	0.001175	10	2.3558	0.039239
CDP	71	76	LQQFFP	4	778.401	5.64705	0.004587	30	2.40906	0.024041
CDP	71	76	LQQFFP	4	778.401	5.64698	0.002304	100	2.35205	0.024117
CDP	71	76	LQQFFP	4	778.401	5.64055	0.0035	1000	2.31067	0.017087
CDP	71	76	LQQFFP	4	778.401	5.63892	0.004534	10000	2.28441	0.02906
CTP	71	76	LQQFFP	4	778.401	5.63397	0.002148	0	0	0
CTP	71	76	LQQFFP	4	778.401	5.63892	0.007166	10	1.41443	0.035206
CTP	71	76	LQQFFP	4	778.401	5.64346	0.003834	30	1.51032	0.045339
CTP	71	76	LQQFFP	4	778.401	5.64707	0.006753	100	1.70899	0.066433
CTP	71	76	LQQFFP	4	778.401	5.64742	0.005796	1000	2.27264	0.029693
CTP	71	76	LQQFFP	4	778.401	5.64455	0.002796	10000	2.2878	0.027018
Scrambled virS	71	76	LQQFFP	4	778.401	5.55747	0.00403	0	0	0
Scrambled virS	71	76	LQQFFP	4	778.401	5.55814	0.001454	10	2.19352	0.156053
Scrambled virS	71	76	LQQFFP	4	778.401	5.56721	0.008419	30	2.2524	0.066023
Scrambled virS	71	76	LQQFFP	4	778.401	5.56647	0.007604	100	2.13782	0.080603
Scrambled virS	71	76	LQQFFP	4	778.401	5.57215	0.004926	1000	2.21408	0.156345
Scrambled virS	71	76	LQQFFP	4	778.401	5.57351	0.000762	10000	2.16407	0.167422
CTP/scrambled virS	71	76	LQQFFP	4	778.401	5.55225	0.009477	0	0	0
CTP/scrambled virS	71	76	LQQFFP	4	778.401	5.56112	0.002223	10	0.828864	0.012406
CTP/scrambled virS	71	76	LQQFFP	4	778.401	5.56667	0.003489	30	0.845011	0.012731
CTP/scrambled virS	71	76	LQQFFP	4	778.401	5.57167	0.003297	100	0.825471	0.024981
CTP/scrambled virS	71	76	LQQFFP	4	778.401	5.57195	0.00252	1000	0.854967	0.027793
CTP/scrambled virS	71	76	LQQFFP	4	778.401	5.57093	0.004916	10000	1.10728	0.057191
virS	71	76	LQQFFP	4	778.401	5.56265	0.00517	0	0	0
virS	71	76	LQQFFP	4	778.401	5.52094	0.000433	10	1.57005	0.054485
virS	71	76	LQQFFP	4	778.401	5.5648	0.002572	30	1.7597	0.125012
virS	71	76	LQQFFP	4	778.401	5.64793	0.004482	100	1.9533	0.084317
virS	71	76	LQQFFP	4	778.401	5.64532	0.004885	1000	2.24056	0.021503
virS	71	76	LQQFFP	4	778.401	5.63238	0.012916	10000	2.15187	0.034993
CTP/virS	71	76	LQQFFP	4	778.401	5.56838	0.004212	0	0	0
CTP/virS	71	76	LQQFFP	4	778.401	5.56116	0.003333	10	0.764327	0.013801
CTP/virS	71	76	LQQFFP	4	778.401	5.55754	0.016219	30	0.754274	0.046717
CTP/virS	71	76	LQQFFP	4	778.401	5.64735	0.001845	100	0.742337	0.019853
CTP/virS	71	76	LQQFFP	4	778.401	5.65305	0.012191	1000	0.816728	0.042795
CTP/virS	71	76	LQQFFP	4	778.401	5.60895	0.000271	10000	1.26422	0.071409
Apo	72	76	QQFFP	3	665.317	5.4714	0.004414	0	0	0
Apo	72	76	QQFFP	3	665.317	5.4744	0.004356	10	1.41105	0.011084
Apo	72	76	QQFFP	3	665.317	5.47907	0.006564	30	1.41197	0.014418
Apo	72	76	QQFFP	3	665.317	5.48195	0.003232	100	1.36252	0.010379
Apo	72	76	QQFFP	3	665.317	5.48431	0.002054	1000	1.35926	0.011886
Apo	72	76	QQFFP	3	665.317	5.4857	0.003261	10000	1.35867	0.013155
CDP	72	76	QQFFP	3	665.317	5.47149	0.006206	0	0	0
CDP	72	76	QQFFP	3	665.317	5.48265	0.001416	10	1.37111	0.026558
CDP	72	76	QQFFP	3	665.317	5.48464	0.002782	30	1.42479	0.028496
CDP	72	76	QQFFP	3	665.317	5.48698	0.002995	100	1.37047	0.028523
CDP	72	76	QQFFP	3	665.317	5.47759	0.003972	1000	1.40206	0.029112
CDP	72	76	QQFFP	3	665.317	5.47801	0.004657	10000	1.38127	0.027443
CTP	72	76	QQFFP	3	665.317	5.47233	0.002415	0	0	0
CTP	72	76	QQFFP	3	665.317	5.4804	0.006016	10	0.495041	0.014719
CTP	72	76	QQFFP	3	665.317	5.48144	0.003381	30	0.612825	0.016008
CTP	72	76	QQFFP	3	665.317	5.48195	0.006747	100	0.804637	0.011969
CTP	72	76	QQFFP	3	665.317	5.4852	0.006065	1000	1.37285	0.012219
CTP	72	76	QQFFP	3	665.317	5.48357	0.001629	10000	1.38039	0.012038
Scrambled virS	72	76	QQFFP	3	665.317	5.39771	0.00147	0	0	0
Scrambled virS	72	76	QQFFP	3	665.317	5.40301	0.001571	10	1.3925	0.029885
Scrambled virS	72	76	QQFFP	3	665.317	5.407	0.006987	30	1.30373	0.045387
Scrambled virS	72	76	QQFFP	3	665.317	5.40986	0.007244	100	1.27155	0.100756
Scrambled virS	72	76	QQFFP	3	665.317	5.41317	0.006493	1000	1.34687	0.024424
Scrambled virS	72	76	QQFFP	3	665.317	5.4152	0.00397	10000	1.24841	0.07655
CTP/scrambled virS	72	76	QQFFP	3	665.317	5.39359	0.006653	0	0	0
CTP/scrambled virS	72	76	QQFFP	3	665.317	5.4055	0.003885	10	0.106373	0.040501
CTP/scrambled virS	72	76	QQFFP	3	665.317	5.4112	0.00224	30	0.127017	0.015479
CTP/scrambled virS	72	76	QQFFP	3	665.317	5.41512	0.002987	100	0.116178	0.035938
CTP/scrambled virS	72	76	QQFFP	3	665.317	5.41514	0.003241	1000	0.193678	0.017967
CTP/scrambled virS	72	76	QQFFP	3	665.317	5.41307	0.000462	10000	0.433136	0.011545
virS	72	76	QQFFP	3	665.317	5.40107	0.006206	0	0	0
virS	72	76	QQFFP	3	665.317	5.37559	0.001146	10	0.694157	0.05579
virS	72	76	QQFFP	3	665.317	5.40942	0.002689	30	0.810205	0.097142
virS	72	76	QQFFP	3	665.317	5.48577	0.005514	100	1.00098	0.093405
virS	72	76	QQFFP	3	665.317	5.48367	0.006381	1000	1.29518	0.043723
virS	72	76	QQFFP	3	665.317	5.4698	0.013531	10000	1.28049	0.029722
CTP/virS	72	76	QQFFP	3	665.317	5.40575	0.004865	0	0	0
CTP/virS	72	76	QQFFP	3	665.317	5.41055	0.00198	10	0.080719	0.033589
CTP/virS	72	76	QQFFP	3	665.317	5.41184	0	30	0.081469	0.027694
CTP/virS	72	76	QQFFP	3	665.317	5.48438	0.00231	100	0.098186	0.030351
CTP/virS	72	76	QQFFP	3	665.317	5.49387	0	1000	0.129999	0.027694
CTP/virS	72	76	QQFFP	3	665.317	5.45099	0.001496	10000	0.400749	0.030049
Apo	72	80	QQFFPVIGR	7	1090.59	5.23883	0.004029	0	0	0
Apo	72	80	QQFFPVIGR	7	1090.59	5.24379	0.0034	10	1.73561	0.035516
Apo	72	80	QQFFPVIGR	7	1090.59	5.24643	0.005128	30	1.76398	0.054297
Apo	72	80	QQFFPVIGR	7	1090.59	5.25062	0.003638	100	1.90352	0.017937
Apo	72	80	QQFFPVIGR	7	1090.59	5.2522	0.001239	1000	2.74806	0.026808
Apo	72	80	QQFFPVIGR	7	1090.59	5.25127	0.003563	10000	4.2455	0.020051
CDP	72	80	QQFFPVIGR	7	1090.59	5.23884	0.007999	0	0	0
CDP	72	80	QQFFPVIGR	7	1090.59	5.25239	0.001139	10	1.69124	0.027925
CDP	72	80	QQFFPVIGR	7	1090.59	5.25265	0.003689	30	1.70809	0.030221
CDP	72	80	QQFFPVIGR	7	1090.59	5.25676	0.001206	100	1.69432	0.03012
CDP	72	80	QQFFPVIGR	7	1090.59	5.24464	0.003782	1000	1.99524	0.048028
CDP	72	80	QQFFPVIGR	7	1090.59	5.24336	0.00565	10000	2.96327	0.030286
CTP	72	80	QQFFPVIGR	7	1090.59	5.2419	0.001939	0	0	0
CTP	72	80	QQFFPVIGR	7	1090.59	5.24827	0.005755	10	0.691176	0.025047
CTP	72	80	QQFFPVIGR	7	1090.59	5.25002	0.003922	30	0.789733	0.035531
CTP	72	80	QQFFPVIGR	7	1090.59	5.25145	0.0069	100	1.04683	0.078656
CTP	72	80	QQFFPVIGR	7	1090.59	5.25165	0.005335	1000	1.72107	0.03313
CTP	72	80	QQFFPVIGR	7	1090.59	5.25128	0.000379	10000	2.0471	0.023534
Scrambled virS	72	80	QQFFPVIGR	7	1090.59	5.17097	0.001795	0	0	0
Scrambled virS	72	80	QQFFPVIGR	7	1090.59	5.17362	0.001591	10	1.72214	0.04158
Scrambled virS	72	80	QQFFPVIGR	7	1090.59	5.18046	0.008069	30	1.69611	0.031847
Scrambled virS	72	80	QQFFPVIGR	7	1090.59	5.18271	0.008611	100	1.71072	0.044434
Scrambled virS	72	80	QQFFPVIGR	7	1090.59	5.19065	0.007166	1000	2.43455	0.041771
Scrambled virS	72	80	QQFFPVIGR	7	1090.59	5.19676	0	10000	4.10523	0.01988
CTP/scrambled virS	72	80	QQFFPVIGR	7	1090.59	5.16605	0.007594	0	0	0
CTP/scrambled virS	72	80	QQFFPVIGR	7	1090.59	5.17572	0.00522	10	0.186956	0.030658
CTP/scrambled virS	72	80	QQFFPVIGR	7	1090.59	5.18427	0.004027	30	0.162475	0.012774
CTP/scrambled virS	72	80	QQFFPVIGR	7	1090.59	5.19095	0.003203	100	0.227946	0.045189
CTP/scrambled virS	72	80	QQFFPVIGR	7	1090.59	5.19038	0.003577	1000	0.236552	0.014407
CTP/scrambled virS	72	80	QQFFPVIGR	7	1090.59	5.1912	0.002851	10000	0.657045	0.02473
virS	72	80	QQFFPVIGR	7	1090.59	5.18216	0.00439	0	0	0
virS	72	80	QQFFPVIGR	7	1090.59	5.14112	0.001569	10	0.970215	0.073253
virS	72	80	QQFFPVIGR	7	1090.59	5.18989	0.002164	30	1.11941	0.10756
virS	72	80	QQFFPVIGR	7	1090.59	5.25515	0.005725	100	1.52357	0.117971
virS	72	80	QQFFPVIGR	7	1090.59	5.25649	0.001251	1000	2.50618	0.123836
virS	72	80	QQFFPVIGR	7	1090.59	5.24092	0.014838	10000	4.04213	0.07198
CTP/virS	72	80	QQFFPVIGR	7	1090.59	5.18748	0.006065	0	0	0
CTP/virS	72	80	QQFFPVIGR	7	1090.59	5.18704	0.000207	10	0.140384	0.024499
CTP/virS	72	80	QQFFPVIGR	7	1090.59	5.17381	0.019785	30	0.108209	0.075426
CTP/virS	72	80	QQFFPVIGR	7	1090.59	5.2566	0.001144	100	0.175425	0.013024
CTP/virS	72	80	QQFFPVIGR	7	1090.59	5.26229	0.011394	1000	0.285083	0.093559
CTP/virS	72	80	QQFFPVIGR	7	1090.59	5.21172	0.039669	10000	0.594286	0.060919
Apo	74	80	FFPVIGR	5	834.475	5.19677	0.004285	0	0	0
Apo	74	80	FFPVIGR	5	834.475	5.20466	0.004303	10	0.361941	0.017271
Apo	74	80	FFPVIGR	5	834.475	5.20889	0.005514	30	0.371204	0.023665
Apo	74	80	FFPVIGR	5	834.475	5.21089	0.003186	100	0.516146	0.023469
Apo	74	80	FFPVIGR	5	834.475	5.21304	0.002808	1000	1.2491	0.049142
Apo	74	80	FFPVIGR	5	834.475	5.21111	0.002163	10000	2.57759	0.039445
CDP	74	80	FFPVIGR	5	834.475	5.19387	0.006445	0	0	0
CDP	74	80	FFPVIGR	5	834.475	5.21192	0.000936	10	0.302365	0.014545
CDP	74	80	FFPVIGR	5	834.475	5.21222	0.003669	30	0.293092	0.014783
CDP	74	80	FFPVIGR	5	834.475	5.2186	0.001177	100	0.299829	0.014893
CDP	74	80	FFPVIGR	5	834.475	5.2053	0.004931	1000	0.527364	0.045009
CDP	74	80	FFPVIGR	5	834.475	5.2055	0.005154	10000	1.37068	0.012734
CTP	74	80	FFPVIGR	5	834.475	5.19728	0.001905	0	0	0
CTP	74	80	FFPVIGR	5	834.475	5.20554	0.005974	10	0.252478	0.01205
CTP	74	80	FFPVIGR	5	834.475	5.20917	0.00295	30	0.259275	0.007106
CTP	74	80	FFPVIGR	5	834.475	5.21114	0.007799	100	0.228797	0.011892
CTP	74	80	FFPVIGR	5	834.475	5.21198	0.007397	1000	0.277836	0.010412
CTP	74	80	FFPVIGR	5	834.475	5.21092	0.000937	10000	0.541909	0.02101
Scrambled virS	74	80	FFPVIGR	5	834.475	5.12067	0.002704	0	0	0
Scrambled virS	74	80	FFPVIGR	5	834.475	5.13101	0.001864	10	0.282953	0.011547
Scrambled virS	74	80	FFPVIGR	5	834.475	5.13795	0.007305	30	0.317312	0.039946
Scrambled virS	74	80	FFPVIGR	5	834.475	5.14556	0.00652	100	0.374218	0.045307
Scrambled virS	74	80	FFPVIGR	5	834.475	5.15337	0.007142	1000	0.917903	0.120706
Scrambled virS	74	80	FFPVIGR	5	834.475	5.15773	0	10000	2.28117	0.009656
CTP/scrambled virS	74	80	FFPVIGR	5	834.475	5.11719	0.004841	0	0	0
CTP/scrambled virS	74	80	FFPVIGR	5	834.475	5.13237	0.006087	10	0.133346	0.022008
CTP/scrambled virS	74	80	FFPVIGR	5	834.475	5.14279	0.004088	30	0.17087	0.016123
CTP/scrambled virS	74	80	FFPVIGR	5	834.475	5.15107	0.002723	100	0.208084	0.03332
CTP/scrambled virS	74	80	FFPVIGR	5	834.475	5.15279	0.003454	1000	0.207872	0.018497
CTP/scrambled virS	74	80	FFPVIGR	5	834.475	5.15356	0.002937	10000	0.235809	0.024145
virS	74	80	FFPVIGR	5	834.475	5.13999	0.002939	0	0	0
virS	74	80	FFPVIGR	5	834.475	5.12678	0.020692	10	0.123769	0.083663
virS	74	80	FFPVIGR	5	834.475	5.15896	0.002418	30	0.256956	0.034051
virS	74	80	FFPVIGR	5	834.475	5.21454	0.005425	100	0.406732	0.011114
virS	74	80	FFPVIGR	5	834.475	5.21835	0.000726	1000	1.02304	0.08007
virS	74	80	FFPVIGR	5	834.475	5.20538	0.016903	10000	2.39132	0.033186
CTP/virS	74	80	FFPVIGR	5	834.475	5.14683	0.005788	0	0	0
CTP/virS	74	80	FFPVIGR	5	834.475	5.15207	0.001126	10	0.177135	0.018566
CTP/virS	74	80	FFPVIGR	5	834.475	5.14098	0.021645	30	0.08727	0.114421
CTP/virS	74	80	FFPVIGR	5	834.475	5.21446	0.001709	100	0.180273	0.013114
CTP/virS	74	80	FFPVIGR	5	834.475	5.22293	0.009843	1000	0.165828	0.079339
CTP/virS	74	80	FFPVIGR	5	834.475	5.17033	0.002756	10000	0.194983	0.33578
Apo	75	79	FPVIG	3	531.305	5.28877	0.002794	0	0	0
Apo	75	79	FPVIG	3	531.305	5.291	0.00338	10	0.100131	0.012589
Apo	75	79	FPVIG	3	531.305	5.29436	0.005196	30	0.119822	0.008257
Apo	75	79	FPVIG	3	531.305	5.29674	0.002652	100	0.256488	0.007254
Apo	75	79	FPVIG	3	531.305	5.29636	0.002679	1000	1.04587	0.011778
Apo	75	79	FPVIG	3	531.305	5.2956	0.00377	10000	2.10689	0.021458
CDP	75	79	FPVIG	3	531.305	5.28935	0.004429	0	0	0
CDP	75	79	FPVIG	3	531.305	5.2977	0.000761	10	0.048173	0.017744
CDP	75	79	FPVIG	3	531.305	5.29947	0.002829	30	0.038926	0.014845
CDP	75	79	FPVIG	3	531.305	5.30311	0.001639	100	0.050941	0.015294
CDP	75	79	FPVIG	3	531.305	5.28922	0.00382	1000	0.308511	0.021102
CDP	75	79	FPVIG	3	531.305	5.29024	0.002791	10000	1.1794	0.013562
CTP	75	79	FPVIG	3	531.305	5.28846	0.001407	0	0	0
CTP	75	79	FPVIG	3	531.305	5.29399	0.004796	10	0.028486	0.021859
CTP	75	79	FPVIG	3	531.305	5.29602	0.002384	30	0.038734	0.021747
CTP	75	79	FPVIG	3	531.305	5.29794	0.006112	100	0.006905	0.020435
CTP	75	79	FPVIG	3	531.305	5.2964	0.004627	1000	0.076871	0.021961
CTP	75	79	FPVIG	3	531.305	5.29508	0.001065	10000	0.328816	0.022119
Scrambled virS	75	79	FPVIG	3	531.305	5.21919	0.002742	0	0	0
Scrambled virS	75	79	FPVIG	3	531.305	5.22466	0.002637	10	0.124963	0.019033
Scrambled virS	75	79	FPVIG	3	531.305	5.22713	0.007861	30	0.126577	0.025946
Scrambled virS	75	79	FPVIG	3	531.305	5.23241	0.007356	100	0.228519	0.045466
Scrambled virS	75	79	FPVIG	3	531.305	5.23438	0.005323	1000	0.715785	0.058338
Scrambled virS	75	79	FPVIG	3	531.305	5.24129	0	10000	2.03772	0.015855
CTP/scrambled virS	75	79	FPVIG	3	531.305	5.21356	0.006083	0	0	0
CTP/scrambled virS	75	79	FPVIG	3	531.305	5.22659	0.005167	10	0.031583	0.031096
CTP/scrambled virS	75	79	FPVIG	3	531.305	5.23152	0.003321	30	0.027293	0.03552
CTP/scrambled virS	75	79	FPVIG	3	531.305	5.23658	0.004245	100	-0.001879	0.027807
CTP/scrambled virS	75	79	FPVIG	3	531.305	5.23579	0.002688	1000	0.035775	0.027583
CTP/scrambled virS	75	79	FPVIG	3	531.305	5.23386	0.003376	10000	0.083213	0.02705
virS	75	79	FPVIG	3	531.305	5.22269	0.006288	0	0	0
virS	75	79	FPVIG	3	531.305	5.21434	0.013373	10	0.00643	0.032823
virS	75	79	FPVIG	3	531.305	5.23555	0.003756	30	0.090514	0.020443
virS	75	79	FPVIG	3	531.305	5.2979	0.005343	100	0.184306	0.019703
virS	75	79	FPVIG	3	531.305	5.29432	0.00085	1000	0.75896	0.126408
virS	75	79	FPVIG	3	531.305	5.28515	0.011632	10000	2.0687	0.008561
CTP/virS	75	79	FPVIG	3	531.305	5.22645	0.00458	0	0	0
CTP/virS	75	79	FPVIG	3	531.305	5.23028	0.002154	10	0.041223	0.016207
CTP/virS	75	79	FPVIG	3	531.305	5.22372	0.016912	30	-0.003092	0.061
CTP/virS	75	79	FPVIG	3	531.305	5.29333	0.001823	100	0.010708	0.015139
CTP/virS	75	79	FPVIG	3	531.305	5.30235	0.005788	1000	0.009651	0.026093
CTP/virS	75	79	FPVIG	3	531.305	5.26343	0	10000	-0.081347	0.014357
Apo	77	83	VIGREID	6	800.439	4.20764	0.00366	0	0	0
Apo	77	83	VIGREID	6	800.439	4.21475	0.00344	10	0.882234	0.018979
Apo	77	83	VIGREID	6	800.439	4.21507	0.004834	30	0.917366	0.010805
Apo	77	83	VIGREID	6	800.439	4.22031	0.000845	100	1.03035	0.013977
Apo	77	83	VIGREID	6	800.439	4.22972	0.003638	1000	1.83313	0.036523
Apo	77	83	VIGREID	6	800.439	4.22135	0.002365	10000	3.17129	0.023756
CDP	77	83	VIGREID	6	800.439	4.19161	0.020622	0	0	0
CDP	77	83	VIGREID	6	800.439	4.22017	0.00143	10	0.861492	0.008134
CDP	77	83	VIGREID	6	800.439	4.2192	0.006196	30	0.892096	0.008921
CDP	77	83	VIGREID	6	800.439	4.23723	0.001921	100	0.959271	0.012799
CDP	77	83	VIGREID	6	800.439	4.21967	0.009164	1000	1.57009	0.031397
CDP	77	83	VIGREID	6	800.439	4.21918	0.004922	10000	2.10889	0.022017
CTP	77	83	VIGREID	6	800.439	4.20764	0.003542	0	0	0
CTP	77	83	VIGREID	6	800.439	4.21457	0.006008	10	0.811595	0.015208
CTP	77	83	VIGREID	6	800.439	4.2186	0.005706	30	0.836762	0.015517
CTP	77	83	VIGREID	6	800.439	4.21861	0.011212	100	0.858986	0.015776
CTP	77	83	VIGREID	6	800.439	4.22826	0.005035	1000	1.43121	0.02035
CTP	77	83	VIGREID	6	800.439	4.22661	0.002045	10000	1.70467	0.016318
Scrambled virS	77	83	VIGREID	6	800.439	4.1572	0.003505	0	0	0
Scrambled virS	77	83	VIGREID	6	800.439	4.16548	0.002867	10	0.815441	0.017049
Scrambled virS	77	83	VIGREID	6	800.439	4.16806	0.007444	30	0.825836	0.019063
Scrambled virS	77	83	VIGREID	6	800.439	4.17211	0.011291	100	0.896441	0.050777
Scrambled virS	77	83	VIGREID	6	800.439	4.18391	0.004529	1000	1.80636	0.194828
Scrambled virS	77	83	VIGREID	6	800.439	4.19246	0	10000	2.98646	0.010088
CTP/scrambled virS	77	83	VIGREID	6	800.439	4.15588	0.006589	0	0	0
CTP/scrambled virS	77	83	VIGREID	6	800.439	4.16752	0.006128	10	0.750138	0.00971
CTP/scrambled virS	77	83	VIGREID	6	800.439	4.17264	0.004616	30	0.789695	0.011004
CTP/scrambled virS	77	83	VIGREID	6	800.439	4.17131	0.003741	100	0.803649	0.007643
CTP/scrambled virS	77	83	VIGREID	6	800.439	4.17977	0.000987	1000	0.9064	0.010018
CTP/scrambled virS	77	83	VIGREID	6	800.439	4.18387	0.000843	10000	1.43305	0.008729
virS	77	83	VIGREID	6	800.439	4.17213	0.005099	0	0	0
virS	77	83	VIGREID	6	800.439	4.16637	0.003518	10	0.736091	0.016389
virS	77	83	VIGREID	6	800.439	4.18342	0.003993	30	0.831415	0.024956
virS	77	83	VIGREID	6	800.439	4.20343	0.006089	100	0.923597	0.044071
virS	77	83	VIGREID	6	800.439	4.2162	0.000364	1000	1.81163	0.100946
virS	77	83	VIGREID	6	800.439	4.21973	0.014027	10000	3.03563	0.019699
CTP/virS	77	83	VIGREID	6	800.439	4.17401	0.00682	0	0	0
CTP/virS	77	83	VIGREID	6	800.439	4.17806	0.001739	10	0.759825	0.011818
CTP/virS	77	83	VIGREID	6	800.439	4.18117	0.006387	30	0.757608	0.025553
CTP/virS	77	83	VIGREID	6	800.439	4.19545	0.007313	100	0.729212	0.015803
CTP/virS	77	83	VIGREID	6	800.439	4.22971	0	1000	0.868981	0.00273
Apo	77	87	VIGREIDGRIE	10	1255.69	4.31679	0.000971	0	0	0
Apo	77	87	VIGREIDGRIE	10	1255.69	4.30831	0.003798	10	1.61848	0.026813
Apo	77	87	VIGREIDGRIE	10	1255.69	4.30625	0.006745	30	1.70683	0.017904
Apo	77	87	VIGREIDGRIE	10	1255.69	4.3209	0.003209	100	2.02515	0.022072
Apo	77	87	VIGREIDGRIE	10	1255.69	4.32366	0.001194	1000	3.34205	0.067268
Apo	77	87	VIGREIDGRIE	10	1255.69	4.31629	0.002183	10000	5.73494	0.027596
CDP	77	87	VIGREIDGRIE	10	1255.69	4.29659	0.024753	0	0	0
CDP	77	87	VIGREIDGRIE	10	1255.69	4.31181	0.001595	10	1.58967	0.019061
CDP	77	87	VIGREIDGRIE	10	1255.69	4.31251	0.002297	30	1.6521	0.037834
CDP	77	87	VIGREIDGRIE	10	1255.69	4.32709	0.002491	100	1.85201	0.028069
CDP	77	87	VIGREIDGRIE	10	1255.69	4.31142	0.00688	1000	2.86068	0.04672
CDP	77	87	VIGREIDGRIE	10	1255.69	4.30821	0.004576	10000	3.97784	0.072132
CTP	77	87	VIGREIDGRIE	10	1255.69	4.30443	0.001671	0	0	0
CTP	77	87	VIGREIDGRIE	10	1255.69	4.30939	0.00605	10	1.49041	0.025031
CTP	77	87	VIGREIDGRIE	10	1255.69	4.31168	0.00402	30	1.58889	0.022814
CTP	77	87	VIGREIDGRIE	10	1255.69	4.31904	0.008941	100	1.64362	0.019161
CTP	77	87	VIGREIDGRIE	10	1255.69	4.32036	0.003816	1000	2.65419	0.017762
CTP	77	87	VIGREIDGRIE	10	1255.69	4.31929	0.000957	10000	3.28003	0.047039
Scrambled virS	77	87	VIGREIDGRIE	10	1255.69	4.24758	0.001511	0	0	0
Scrambled virS	77	87	VIGREIDGRIE	10	1255.69	4.25173	0.002845	10	1.71399	0.034467
Scrambled virS	77	87	VIGREIDGRIE	10	1255.69	4.26346	0.007447	30	1.74626	0.045642
Scrambled virS	77	87	VIGREIDGRIE	10	1255.69	4.2818	0.007096	100	1.92199	0.059805
Scrambled virS	77	87	VIGREIDGRIE	10	1255.69	4.29688	0.0097	1000	3.06613	0.325354
Scrambled virS	77	87	VIGREIDGRIE	10	1255.69	4.30699	0.000753	10000	5.43402	0.09353
CTP/scrambled virS	77	87	VIGREIDGRIE	10	1255.69	4.24361	0.006639	0	0	0
CTP/scrambled virS	77	87	VIGREIDGRIE	10	1255.69	4.2538	0.004592	10	1.51821	0.017591
CTP/scrambled virS	77	87	VIGREIDGRIE	10	1255.69	4.26911	0.00419	30	1.52249	0.013839
CTP/scrambled virS	77	87	VIGREIDGRIE	10	1255.69	4.29427	0.006225	100	1.50798	0.021515
CTP/scrambled virS	77	87	VIGREIDGRIE	10	1255.69	4.29771	0.004789	1000	1.7521	0.055889
CTP/scrambled virS	77	87	VIGREIDGRIE	10	1255.69	4.3076	0.00471	10000	2.69904	0.014846
virS	77	87	VIGREIDGRIE	10	1255.69	4.30366	0.005533	0	0	0
virS	77	87	VIGREIDGRIE	10	1255.69	4.3071	0	10	1.52968	0.010266
virS	77	87	VIGREIDGRIE	10	1255.69	4.32268	0.001251	30	1.68551	0.049937
virS	77	87	VIGREIDGRIE	10	1255.69	4.32768	0.007618	100	1.92759	0.036624
virS	77	87	VIGREIDGRIE	10	1255.69	4.35334	0.003281	1000	3.50191	0.206435
virS	77	87	VIGREIDGRIE	10	1255.69	4.3562	0.009552	10000	5.69148	0.158872
CTP/virS	77	87	VIGREIDGRIE	10	1255.69	4.32066	0.006643	0	0	0
CTP/virS	77	87	VIGREIDGRIE	10	1255.69	4.30513	0.011443	10	1.52139	0.019792
CTP/virS	77	87	VIGREIDGRIE	10	1255.69	4.31141	0	30	1.61604	0.007941
CTP/virS	77	87	VIGREIDGRIE	10	1255.69	4.34413	0.001826	100	1.5171	0.020194
CTP/virS	77	87	VIGREIDGRIE	10	1255.69	4.35075	0	1000	1.77761	0.007941
Apo	78	83	IGREID	5	701.37	3.99937	0.00347	0	0	0
Apo	78	83	IGREID	5	701.37	4.00653	0.004775	10	0.784892	0.012485
Apo	78	83	IGREID	5	701.37	4.00938	0.00656	30	0.802611	0.01549
Apo	78	83	IGREID	5	701.37	3.82571	0.196235	100	0.874925	0.010757
Apo	78	83	IGREID	5	701.37	4.02595	0.004825	1000	1.5811	0.048319
Apo	78	83	IGREID	5	701.37	3.91991	0.169058	10000	2.50824	0.022384
CDP	78	83	IGREID	5	701.37	3.97982	0.019778	0	0	0
CDP	78	83	IGREID	5	701.37	4.01244	0.003317	10	0.773014	0.03043
CDP	78	83	IGREID	5	701.37	4.02048	0.004799	30	0.738047	0.066637
CDP	78	83	IGREID	5	701.37	4.04546	0.000943	100	0.837206	0.051779
CDP	78	83	IGREID	5	701.37	4.00922	0.01515	1000	1.40204	0.044764
CDP	78	83	IGREID	5	701.37	4.01587	0.005041	10000	1.8312	0.036866
CTP	78	83	IGREID	5	701.37	3.99597	0.000937	0	0	0
CTP	78	83	IGREID	5	701.37	4.01039	0.005902	10	0.662618	0.013355
CTP	78	83	IGREID	5	701.37	4.01474	0.007121	30	0.68268	0.012939
CTP	78	83	IGREID	5	701.37	3.62034	0.016309	100	0.734772	0.042664
CTP	78	83	IGREID	5	701.37	4.02742	0.008932	1000	1.2804	0.02558
CTP	78	83	IGREID	5	701.37	4.02356	0.004841	10000	1.51279	0.024323
Scrambled virS	78	83	IGREID	5	701.37	3.95079	0.002125	0	0	0
Scrambled virS	78	83	IGREID	5	701.37	3.96155	0.001165	10	0.764055	0.05275
Scrambled virS	78	83	IGREID	5	701.37	3.96676	0.006533	30	0.750326	0.054007
Scrambled virS	78	83	IGREID	5	701.37	3.84261	0.199847	100	0.841211	0.056896
Scrambled virS	78	83	IGREID	5	701.37	3.9783	0.005414	1000	1.43236	0.123089
Scrambled virS	78	83	IGREID	5	701.37	3.97894	0.004579	10000	2.2633	0.148786
CTP/scrambled virS	78	83	IGREID	5	701.37	3.94903	0.005781	0	0	0
CTP/scrambled virS	78	83	IGREID	5	701.37	3.96129	0.004106	10	0.612816	0.028223
CTP/scrambled virS	78	83	IGREID	5	701.37	3.96927	0.003355	30	0.605191	0.023359
CTP/scrambled virS	78	83	IGREID	5	701.37	3.97644	0.005159	100	0.630938	0.026241
CTP/scrambled virS	78	83	IGREID	5	701.37	3.97756	0.002733	1000	0.742881	0.022372
CTP/scrambled virS	78	83	IGREID	5	701.37	3.9785	0.001537	10000	1.2894	0.026169
virS	78	83	IGREID	5	701.37	3.96637	0.004609	0	0	0
virS	78	83	IGREID	5	701.37	3.95885	0.011681	10	0.599951	0.086492
virS	78	83	IGREID	5	701.37	3.97973	0.00236	30	0.685817	0.016937
virS	78	83	IGREID	5	701.37	3.99804	0.015581	100	0.857531	0.050183
virS	78	83	IGREID	5	701.37	4.01662	0.000229	1000	1.53948	0.129946
virS	78	83	IGREID	5	701.37	4.01255	0.018768	10000	2.33516	0.082962
CTP/virS	78	83	IGREID	5	701.37	3.96668	0.00287	0	0	0
CTP/virS	78	83	IGREID	5	701.37	3.97483	0.00271	10	0.65268	0.010558
CTP/virS	78	83	IGREID	5	701.37	3.97197	0.011229	30	0.612533	0.109931
CTP/virS	78	83	IGREID	5	701.37	3.70816	0.204152	100	0.629128	0.040356
CTP/virS	78	83	IGREID	5	701.37	4.0253	0	1000	0.719112	0.008703
CTP/virS	78	83	IGREID	5	701.37	3.9755	0	10000	1.0397	0.008703
Apo	78	87	IGREIDGRIE	9	1156.62	4.20408	0.005794	0	0	0
Apo	78	87	IGREIDGRIE	9	1156.62	4.19565	0.004315	10	1.34677	0.088531
Apo	78	87	IGREIDGRIE	9	1156.62	4.1898	0.006801	30	1.4668	0.024023
Apo	78	87	IGREIDGRIE	9	1156.62	4.19239	0.005402	100	1.72446	0.044921
Apo	78	87	IGREIDGRIE	9	1156.62	4.20009	0.001061	1000	2.94743	0.06604
Apo	78	87	IGREIDGRIE	9	1156.62	4.19439	0.00104	10000	4.55249	0.0477
CDP	78	87	IGREIDGRIE	9	1156.62	4.17735	0.023441	0	0	0
CDP	78	87	IGREIDGRIE	9	1156.62	4.19665	0.001495	10	1.40793	0.028426
CDP	78	87	IGREIDGRIE	9	1156.62	4.19261	0.009338	30	1.45804	0.053875
CDP	78	87	IGREIDGRIE	9	1156.62	4.20664	0.001	100	1.58484	0.023753
CDP	78	87	IGREIDGRIE	9	1156.62	4.18889	0.009129	1000	2.53927	0.042584
CDP	78	87	IGREIDGRIE	9	1156.62	4.18624	0.00492	10000	3.50295	0.034117
CTP	78	87	IGREIDGRIE	9	1156.62	4.18997	0.005475	0	0	0
CTP	78	87	IGREIDGRIE	9	1156.62	4.19401	0.005775	10	1.31052	0.03327
CTP	78	87	IGREIDGRIE	9	1156.62	4.1962	0.004357	30	1.4455	0.067726
CTP	78	87	IGREIDGRIE	9	1156.62	4.19587	0.009826	100	1.44835	0.018436
CTP	78	87	IGREIDGRIE	9	1156.62	4.19715	0.004969	1000	2.28759	0.014915
CTP	78	87	IGREIDGRIE	9	1156.62	4.19872	0.001949	10000	2.98853	0.019114
Scrambled virS	78	87	IGREIDGRIE	9	1156.62	4.12273	0.006504	0	0	0
Scrambled virS	78	87	IGREIDGRIE	9	1156.62	4.13606	0.00129	10	1.4941	0.08063
Scrambled virS	78	87	IGREIDGRIE	9	1156.62	4.15237	0.008054	30	1.5755	0.030384
Scrambled virS	78	87	IGREIDGRIE	9	1156.62	4.16138	0.014671	100	1.69583	0.034421
Scrambled virS	78	87	IGREIDGRIE	9	1156.62	4.18836	0.010327	1000	2.86728	0.229499
Scrambled virS	78	87	IGREIDGRIE	9	1156.62	4.20177	0.003616	10000	4.35882	0.421612
CTP/scrambled virS	78	87	IGREIDGRIE	9	1156.62	4.12493	0.005303	0	0	0
CTP/scrambled virS	78	87	IGREIDGRIE	9	1156.62	4.14265	0.004894	10	1.31687	0.051722
CTP/scrambled virS	78	87	IGREIDGRIE	9	1156.62	4.1603	0.003106	30	1.39369	0.023469
CTP/scrambled virS	78	87	IGREIDGRIE	9	1156.62	4.17453	0.003821	100	1.35051	0.026769
CTP/scrambled virS	78	87	IGREIDGRIE	9	1156.62	4.19015	0.003961	1000	1.7001	0.076416
CTP/scrambled virS	78	87	IGREIDGRIE	9	1156.62	4.19961	0.002405	10000	2.46315	0.027182
virS	78	87	IGREIDGRIE	9	1156.62	4.19484	0.010381	0	0	0
virS	78	87	IGREIDGRIE	9	1156.62	4.21428	0.056497	10	1.15956	0.05961
virS	78	87	IGREIDGRIE	9	1156.62	4.21126	0.00261	30	1.27109	0.084658
virS	78	87	IGREIDGRIE	9	1156.62	4.20805	0.010328	100	1.47871	0.05837
virS	78	87	IGREIDGRIE	9	1156.62	4.24504	0.000322	1000	3.00683	0.055535
virS	78	87	IGREIDGRIE	9	1156.62	4.2435	0.011586	10000	4.59018	0.036523
CTP/virS	78	87	IGREIDGRIE	9	1156.62	4.21094	0.003801	0	0	0
CTP/virS	78	87	IGREIDGRIE	9	1156.62	4.19803	0.009031	10	1.08656	0.005738
CTP/virS	78	87	IGREIDGRIE	9	1156.62	4.20584	0	30	1.14567	0.005164
CTP/virS	78	87	IGREIDGRIE	9	1156.62	4.22007	0.004378	100	1.07288	0.010584
CTP/virS	78	87	IGREIDGRIE	9	1156.62	4.26088	0.049817	1000	1.30625	0.025998
Apo	79	83	GREID	4	588.286	4.05611	0.091814	0	0	0
Apo	79	83	GREID	4	588.286	4.00063	0.00601	10	0.677195	0.008919
Apo	79	83	GREID	4	588.286	4.00557	0.006102	30	0.72805	0.032177
Apo	79	83	GREID	4	588.286	4.0162	0.00372	100	0.773328	0.018429
Apo	79	83	GREID	4	588.286	4.02389	0.00747	1000	1.45172	0.062213
Apo	79	83	GREID	4	588.286	4.01617	0.002041	10000	2.19736	0.032496
CDP	79	83	GREID	4	588.286	3.98087	0.018912	0	0	0
CDP	79	83	GREID	4	588.286	4.00861	0.002574	10	0.672932	0.009657
CDP	79	83	GREID	4	588.286	4.01555	0.008639	30	0.657248	0.016677
CDP	79	83	GREID	4	588.286	4.03968	0.002141	100	0.765803	0.017191
CDP	79	83	GREID	4	588.286	4.00543	0.015928	1000	1.2758	0.010184
CDP	79	83	GREID	4	588.286	4.01441	0.005037	10000	1.64165	0.018832
CTP	79	83	GREID	4	588.286	3.99362	0.000694	0	0	0
CTP	79	83	GREID	4	588.286	4.00534	0.008244	10	0.625064	0.012913
CTP	79	83	GREID	4	588.286	4.01119	0.008848	30	0.626739	0.00956
CTP	79	83	GREID	4	588.286	4.01896	0.007366	100	0.649543	0.026555
CTP	79	83	GREID	4	588.286	4.02437	0.007007	1000	1.17531	0.016555
CTP	79	83	GREID	4	588.286	4.02165	0.00138	10000	1.38793	0.018823
Scrambled virS	79	83	GREID	4	588.286	3.98916	0.080145	0	0	0
Scrambled virS	79	83	GREID	4	588.286	3.9571	0.002207	10	0.658844	0.028575
Scrambled virS	79	83	GREID	4	588.286	3.9643	0.006943	30	0.696741	0.013686
Scrambled virS	79	83	GREID	4	588.286	3.96874	0.010394	100	0.765688	0.064309
Scrambled virS	79	83	GREID	4	588.286	3.97616	0.004861	1000	1.40911	0.102558
Scrambled virS	79	83	GREID	4	588.286	3.97563	0.003925	10000	2.06309	0.107284
CTP/scrambled virS	79	83	GREID	4	588.286	3.94742	0.007904	0	0	0
CTP/scrambled virS	79	83	GREID	4	588.286	3.95771	0.003911	10	0.593526	0.021726
CTP/scrambled virS	79	83	GREID	4	588.286	3.96521	0.003213	30	0.599453	0.027708
CTP/scrambled virS	79	83	GREID	4	588.286	3.96398	0.003898	100	0.568781	0.024639
CTP/scrambled virS	79	83	GREID	4	588.286	3.97432	0.001844	1000	0.747475	0.025658
CTP/scrambled virS	79	83	GREID	4	588.286	3.97527	0.001318	10000	1.19467	0.020366
virS	79	83	GREID	4	588.286	3.96596	0.003781	0	0	0
virS	79	83	GREID	4	588.286	3.96092	0.007025	10	0.550894	0.070123
virS	79	83	GREID	4	588.286	3.97924	0.003904	30	0.610893	0.040981
virS	79	83	GREID	4	588.286	3.9837	0.010763	100	0.722135	0.056838
virS	79	83	GREID	4	588.286	4.01466	0.000327	1000	1.38816	0.079746
virS	79	83	GREID	4	588.286	4.00829	0.018759	10000	2.09231	0.058491
CTP/virS	79	83	GREID	4	588.286	3.96862	0.003276	0	0	0
CTP/virS	79	83	GREID	4	588.286	3.97311	0.001736	10	0.569745	0.021535
CTP/virS	79	83	GREID	4	588.286	3.9779	0	30	0.564396	0.013052
CTP/virS	79	83	GREID	4	588.286	3.97986	0.004004	100	0.557942	0.015468
CTP/virS	79	83	GREID	4	588.286	3.99646	0.110559	1000	0.717547	0.016563
CTP/virS	79	83	GREID	4	588.286	3.54403	0.000223	10000	1.0658	0.072891
Apo	90	98	DGTRRRASA	8	988.516	3.51031	0.001199	0	0	0
Apo	90	98	DGTRRRASA	8	988.516	3.51986	0.005391	10	3.0449	0.06456
Apo	90	98	DGTRRRASA	8	988.516	3.52498	0.002419	30	3.47808	0.025633
Apo	90	98	DGTRRRASA	8	988.516	3.54267	0.002864	100	4.02728	0.02675
Apo	90	98	DGTRRRASA	8	988.516	3.54947	0.00263	1000	3.84566	0.046306
Apo	90	98	DGTRRRASA	8	988.516	3.54242	0.000861	10000	4.29365	0.092016
CDP	90	98	DGTRRRASA	8	988.516	3.49525	0.027391	0	0	0
CDP	90	98	DGTRRRASA	8	988.516	3.5248	0.001985	10	2.12154	0.053888
CDP	90	98	DGTRRRASA	8	988.516	3.52527	0.002679	30	2.27149	0.063585
CDP	90	98	DGTRRRASA	8	988.516	3.56155	7.26e-05	100	2.77165	0.037167
CDP	90	98	DGTRRRASA	8	988.516	3.53442	0.014	1000	3.95827	0.036042
CDP	90	98	DGTRRRASA	8	988.516	3.53836	0.006203	10000	4.19981	0.045621
CTP	90	98	DGTRRRASA	8	988.516	3.51767	0.003259	0	0	0
CTP	90	98	DGTRRRASA	8	988.516	3.52197	0.004788	10	1.19256	0.040403
CTP	90	98	DGTRRRASA	8	988.516	3.53531	0.007709	30	1.27532	0.037633
CTP	90	98	DGTRRRASA	8	988.516	3.54499	0.014873	100	1.45921	0.037112
CTP	90	98	DGTRRRASA	8	988.516	3.54489	0.004353	1000	2.84801	0.026924
CTP	90	98	DGTRRRASA	8	988.516	3.54138	0.00449	10000	4.14593	0.044903
Scrambled virS	90	98	DGTRRRASA	8	988.516	3.47683	0.00314	0	0	0
Scrambled virS	90	98	DGTRRRASA	8	988.516	3.4747	0.002553	10	2.88658	0.104882
Scrambled virS	90	98	DGTRRRASA	8	988.516	3.47388	0.008572	30	3.39827	0.085433
Scrambled virS	90	98	DGTRRRASA	8	988.516	3.47884	0.009473	100	3.81252	0.177075
Scrambled virS	90	98	DGTRRRASA	8	988.516	3.48598	0.007076	1000	4.01781	0.098889
Scrambled virS	90	98	DGTRRRASA	8	988.516	3.48882	0.001359	10000	4.03711	0.275719
CTP/scrambled virS	90	98	DGTRRRASA	8	988.516	3.47719	0.005949	0	0	0
CTP/scrambled virS	90	98	DGTRRRASA	8	988.516	3.47374	0.003839	10	0.594903	0.01242
CTP/scrambled virS	90	98	DGTRRRASA	8	988.516	3.46945	0.005157	30	0.634106	0.013917
CTP/scrambled virS	90	98	DGTRRRASA	8	988.516	3.47901	0.007173	100	0.564854	0.018387
CTP/scrambled virS	90	98	DGTRRRASA	8	988.516	3.48723	0.00148	1000	0.789859	0.016249
CTP/scrambled virS	90	98	DGTRRRASA	8	988.516	3.48997	0.00346	10000	1.22829	0.065502
virS	90	98	DGTRRRASA	8	988.516	3.47887	0.004759	0	0	0
virS	90	98	DGTRRRASA	8	988.516	3.49301	0	10	0.782852	0.003185
virS	90	98	DGTRRRASA	8	988.516	3.48318	0.000314	30	2.26442	0.345878
virS	90	98	DGTRRRASA	8	988.516	3.50359	0.010176	100	3.06381	0.098303
virS	90	98	DGTRRRASA	8	988.516	3.50837	0.003531	1000	4.07479	0.101001
virS	90	98	DGTRRRASA	8	988.516	3.53661	0.008541	10000	4.03597	0.151391
CTP/virS	90	98	DGTRRRASA	8	988.516	3.47706	0.004215	0	0	0
CTP/virS	90	98	DGTRRRASA	8	988.516	3.48482	0.002724	10	0.489461	0.011005
CTP/virS	90	98	DGTRRRASA	8	988.516	3.49561	0	30	0.54451	0.005616
CTP/virS	90	98	DGTRRRASA	8	988.516	3.48988	0.01114	100	0.571643	0.029519
CTP/virS	90	98	DGTRRRASA	8	988.516	3.52509	0	1000	1.1803	0.005616
Apo	101	105	AGADL	4	445.217	4.48486	0.0026	0	0	0
Apo	101	105	AGADL	4	445.217	4.49478	0.002706	10	0.448557	0.008851
Apo	101	105	AGADL	4	445.217	4.49926	0.005278	30	0.599243	0.005479
Apo	101	105	AGADL	4	445.217	4.50128	0.001483	100	0.897041	0.012048
Apo	101	105	AGADL	4	445.217	4.51514	0.001844	1000	1.27008	0.018128
Apo	101	105	AGADL	4	445.217	4.50837	0.001485	10000	1.83018	0.011005
CDP	101	105	AGADL	4	445.217	4.47402	0.017425	0	0	0
CDP	101	105	AGADL	4	445.217	4.50083	0.000707	10	0.271559	0.012713
CDP	101	105	AGADL	4	445.217	4.50478	0.007017	30	0.324089	0.023541
CDP	101	105	AGADL	4	445.217	4.52096	0.001106	100	0.531334	0.014059
CDP	101	105	AGADL	4	445.217	4.50362	0.00907	1000	0.938505	0.010621
CDP	101	105	AGADL	4	445.217	4.5035	0.004934	10000	1.38868	0.014907
CTP	101	105	AGADL	4	445.217	4.48659	0.002331	0	0	0
CTP	101	105	AGADL	4	445.217	4.49794	0.005899	10	0.23658	0.008324
CTP	101	105	AGADL	4	445.217	4.50349	0.004974	30	0.294095	0.010238
CTP	101	105	AGADL	4	445.217	4.50363	0.01318	100	0.457713	0.018168
CTP	101	105	AGADL	4	445.217	4.51441	0.005568	1000	0.783423	0.009769
CTP	101	105	AGADL	4	445.217	4.51062	0.001266	10000	1.06169	0.019643
Scrambled virS	101	105	AGADL	4	445.217	4.43684	0.004748	0	0	0
Scrambled virS	101	105	AGADL	4	445.217	4.44245	0.001236	10	0.423299	0.081867
Scrambled virS	101	105	AGADL	4	445.217	4.44666	0.00752	30	0.54952	0.100768
Scrambled virS	101	105	AGADL	4	445.217	4.44407	0.0094	100	0.784557	0.116114
Scrambled virS	101	105	AGADL	4	445.217	4.45604	0.004844	1000	1.09831	0.122191
Scrambled virS	101	105	AGADL	4	445.217	4.45547	0.005653	10000	1.59124	0.153379
CTP/scrambled virS	101	105	AGADL	4	445.217	4.43343	0.006972	0	0	0
CTP/scrambled virS	101	105	AGADL	4	445.217	4.44296	0.005533	10	0.219903	0.018598
CTP/scrambled virS	101	105	AGADL	4	445.217	4.44988	0.006173	30	0.281124	0.007105
CTP/scrambled virS	101	105	AGADL	4	445.217	4.44161	0.006698	100	0.426014	0.012912
CTP/scrambled virS	101	105	AGADL	4	445.217	4.45357	0.001201	1000	0.66639	0.014434
CTP/scrambled virS	101	105	AGADL	4	445.217	4.45512	0.001559	10000	0.749458	0.022923
virS	101	105	AGADL	4	445.217	4.43956	0.004982	0	0	0
virS	101	105	AGADL	4	445.217	4.42753	0.015137	10	0.183632	0.016238
virS	101	105	AGADL	4	445.217	4.45305	0.004071	30	0.390994	0.055498
virS	101	105	AGADL	4	445.217	4.48203	0.004454	100	0.745802	0.043062
virS	101	105	AGADL	4	445.217	4.49327	0.00647	1000	1.19477	0.096795
virS	101	105	AGADL	4	445.217	4.49064	0.013761	10000	1.77424	0.096246
CTP/virS	101	105	AGADL	4	445.217	4.43856	0.004731	0	0	0
CTP/virS	101	105	AGADL	4	445.217	4.44755	0.001328	10	0.244194	0.014953
CTP/virS	101	105	AGADL	4	445.217	4.4418	0.01574	30	0.243942	0.075206
CTP/virS	101	105	AGADL	4	445.217	4.47377	0.009616	100	0.493101	0.017605
CTP/virS	101	105	AGADL	4	445.217	4.50557	0.011198	1000	0.689733	0.076054
CTP/virS	101	105	AGADL	4	445.217	4.46709	0	10000	0.852136	0.013387
Apo	105	109	LEVLY	4	635.352	5.48849	0.004935	0	0	0
Apo	105	109	LEVLY	4	635.352	5.49759	0.004553	10	0.14353	0.010471
Apo	105	109	LEVLY	4	635.352	5.50281	0.006142	30	0.14694	0.009027
Apo	105	109	LEVLY	4	635.352	5.50509	0.004088	100	0.152793	0.013611
Apo	105	109	LEVLY	4	635.352	5.5069	0.001955	1000	0.441414	0.025915
Apo	105	109	LEVLY	4	635.352	5.50701	0.003534	10000	1.69058	0.024048
CDP	105	109	LEVLY	4	635.352	5.4892	0.007048	0	0	0
CDP	105	109	LEVLY	4	635.352	5.50569	0.00109	10	0.071253	0.012801
CDP	105	109	LEVLY	4	635.352	5.50741	0.002963	30	0.0842	0.013182
CDP	105	109	LEVLY	4	635.352	5.51077	0.002154	100	0.102666	0.014862
CDP	105	109	LEVLY	4	635.352	5.50082	0.004621	1000	0.144884	0.013234
CDP	105	109	LEVLY	4	635.352	5.50055	0.005151	10000	0.50614	0.019197
CTP	105	109	LEVLY	4	635.352	5.49058	0.002156	0	0	0
CTP	105	109	LEVLY	4	635.352	5.50141	0.005492	10	0.05745	0.006507
CTP	105	109	LEVLY	4	635.352	5.5033	0.003653	30	0.071292	0.011136
CTP	105	109	LEVLY	4	635.352	5.50525	0.006938	100	0.068345	0.011133
CTP	105	109	LEVLY	4	635.352	5.50877	0.006734	1000	0.141219	0.013436
CTP	105	109	LEVLY	4	635.352	5.50679	0.001809	10000	0.193059	0.015575
Scrambled virS	105	109	LEVLY	4	635.352	5.41719	0.001776	0	0	0
Scrambled virS	105	109	LEVLY	4	635.352	5.4222	0.002112	10	0.160193	0.020737
Scrambled virS	105	109	LEVLY	4	635.352	5.4267	0.007851	30	0.15987	0.026589
Scrambled virS	105	109	LEVLY	4	635.352	5.43169	0.006186	100	0.170592	0.022045
Scrambled virS	105	109	LEVLY	4	635.352	5.44312	0.014495	1000	0.319471	0.052732
Scrambled virS	105	109	LEVLY	4	635.352	5.44678	0.006425	10000	1.79932	0.112053
CTP/scrambled virS	105	109	LEVLY	4	635.352	5.41285	0.006589	0	0	0
CTP/scrambled virS	105	109	LEVLY	4	635.352	5.42267	0.005647	10	0.044094	0.021983
CTP/scrambled virS	105	109	LEVLY	4	635.352	5.43085	0.002648	30	0.044708	0.010038
CTP/scrambled virS	105	109	LEVLY	4	635.352	5.43543	0.003395	100	0.007467	0.0104
CTP/scrambled virS	105	109	LEVLY	4	635.352	5.43558	0.00367	1000	0.03003	0.013221
CTP/scrambled virS	105	109	LEVLY	4	635.352	5.43357	0.000328	10000	0.017582	0.013154
virS	105	109	LEVLY	4	635.352	5.42021	0.006488	0	0	0
virS	105	109	LEVLY	4	635.352	5.40889	0.01493	10	0.042537	0.024929
virS	105	109	LEVLY	4	635.352	5.43266	0.004599	30	0.114296	0.034063
virS	105	109	LEVLY	4	635.352	5.50779	0.005569	100	0.1744	0.022208
virS	105	109	LEVLY	4	635.352	5.50531	0.008152	1000	0.500645	0.069574
virS	105	109	LEVLY	4	635.352	5.49003	0.015193	10000	1.90857	0.013516
CTP/virS	105	109	LEVLY	4	635.352	5.42506	0.006061	0	0	0
CTP/virS	105	109	LEVLY	4	635.352	5.42725	0.001736	10	0.037568	0.013841
CTP/virS	105	109	LEVLY	4	635.352	5.4147	0.016465	30	0.01249	0.033475
CTP/virS	105	109	LEVLY	4	635.352	5.50437	0.002108	100	0.043492	0.011388
CTP/virS	105	109	LEVLY	4	635.352	5.50584	0.019619	1000	-0.007201	0.075189
CTP/virS	105	109	LEVLY	4	635.352	5.46624	0.002287	10000	-0.155833	0.049649
Apo	108	111	LYSK	3	509.284	4.26713	0.002587	0	0	0
Apo	108	111	LYSK	3	509.284	4.27483	0.003286	10	0.664338	0.011656
Apo	108	111	LYSK	3	509.284	4.27572	0.004646	30	0.796707	0.011375
Apo	108	111	LYSK	3	509.284	4.27982	0.000894	100	0.86772	0.020977
Apo	108	111	LYSK	3	509.284	4.29301	0.003318	1000	0.813318	0.012488
Apo	108	111	LYSK	3	509.284	4.28568	0.002849	10000	0.889422	0.01114
CDP	108	111	LYSK	3	509.284	4.25194	0.021527	0	0	0
CDP	108	111	LYSK	3	509.284	4.28064	0.00121	10	0.55686	0.020086
CDP	108	111	LYSK	3	509.284	4.27982	0.007467	30	0.677017	0.02233
CDP	108	111	LYSK	3	509.284	4.30038	0.001684	100	0.883673	0.022002
CDP	108	111	LYSK	3	509.284	4.2818	0.008043	1000	0.919099	0.02429
CDP	108	111	LYSK	3	509.284	4.28339	0.006227	10000	0.920279	0.019932
CTP	108	111	LYSK	3	509.284	4.26753	0.002517	0	0	0
CTP	108	111	LYSK	3	509.284	4.27723	0.005513	10	0.362515	0.013216
CTP	108	111	LYSK	3	509.284	4.27504	7.91e-05	30	0.459076	0.016354
CTP	108	111	LYSK	3	509.284	4.28023	0.011654	100	0.627313	0.010453
CTP	108	111	LYSK	3	509.284	4.29197	0.00484	1000	0.861851	0.013124
CTP	108	111	LYSK	3	509.284	4.29075	0.002063	10000	0.878637	0.016729
Scrambled virS	108	111	LYSK	3	509.284	4.21217	0.005758	0	0	0
Scrambled virS	108	111	LYSK	3	509.284	4.22568	0.002406	10	0.464345	0.032735
Scrambled virS	108	111	LYSK	3	509.284	4.22972	0.008492	30	0.579241	0.047971
Scrambled virS	108	111	LYSK	3	509.284	4.22992	0.011645	100	0.73105	0.064948
Scrambled virS	108	111	LYSK	3	509.284	4.24586	0.006668	1000	0.782078	0.060987
Scrambled virS	108	111	LYSK	3	509.284	4.24816	0.004817	10000	0.88545	0.019666
CTP/scrambled virS	108	111	LYSK	3	509.284	4.21213	0.006069	0	0	0
CTP/scrambled virS	108	111	LYSK	3	509.284	4.22634	0.004605	10	0.235076	0.011812
CTP/scrambled virS	108	111	LYSK	3	509.284	4.23291	0.004074	30	0.31997	0.01235
CTP/scrambled virS	108	111	LYSK	3	509.284	4.22813	0.004552	100	0.417216	0.020073
CTP/scrambled virS	108	111	LYSK	3	509.284	4.24255	0.002443	1000	0.468919	0.012401
CTP/scrambled virS	108	111	LYSK	3	509.284	4.24562	0.001228	10000	0.824327	0.020228
virS	108	111	LYSK	3	509.284	4.23152	0.003474	0	0	0
virS	108	111	LYSK	3	509.284	4.2213	0.011221	10	0.23408	0.045186
virS	108	111	LYSK	3	509.284	4.24589	0.003597	30	0.363469	0.030054
virS	108	111	LYSK	3	509.284	4.26279	0.005772	100	0.447662	0.032437
virS	108	111	LYSK	3	509.284	4.2827	0.000935	1000	0.741439	0.027464
virS	108	111	LYSK	3	509.284	4.27874	0.019583	10000	0.783757	0.058186
CTP/virS	108	111	LYSK	3	509.284	4.23215	0.004418	0	0	0
CTP/virS	108	111	LYSK	3	509.284	4.24005	0.001999	10	0.230606	0.02192
CTP/virS	108	111	LYSK	3	509.284	4.23773	0.017063	30	0.239551	0.048541
CTP/virS	108	111	LYSK	3	509.284	4.25554	0.0066	100	0.32825	0.027156
CTP/virS	108	111	LYSK	3	509.284	4.29343	0	1000	0.412576	0.01726
CTP/virS	108	111	LYSK	3	509.284	4.24178	0	10000	0.944863	0.01726
Apo	112	117	EYISTL	5	724.364	5.20187	0.003124	0	0	0
Apo	112	117	EYISTL	5	724.364	5.20591	0.003402	10	2.0531	0.026345
Apo	112	117	EYISTL	5	724.364	5.21088	0.006145	30	2.22261	0.023161
Apo	112	117	EYISTL	5	724.364	5.21428	0.003414	100	2.42772	0.020889
Apo	112	117	EYISTL	5	724.364	5.21681	0.002069	1000	2.68063	0.020116
Apo	112	117	EYISTL	5	724.364	5.21485	0.002211	10000	2.67221	0.028279
CDP	112	117	EYISTL	5	724.364	5.19922	0.008971	0	0	0
CDP	112	117	EYISTL	5	724.364	5.21363	0.001391	10	1.78285	0.031857
CDP	112	117	EYISTL	5	724.364	5.21592	0.003727	30	1.94484	0.033904
CDP	112	117	EYISTL	5	724.364	5.22115	0.002431	100	2.14753	0.037066
CDP	112	117	EYISTL	5	724.364	5.20709	0.006308	1000	2.64386	0.041175
CDP	112	117	EYISTL	5	724.364	5.20686	0.007289	10000	2.67198	0.06875
CTP	112	117	EYISTL	5	724.364	5.20298	0.001095	0	0	0
CTP	112	117	EYISTL	5	724.364	5.20771	0.006736	10	1.77078	0.011301
CTP	112	117	EYISTL	5	724.364	5.21307	0.003605	30	1.92555	0.019045
CTP	112	117	EYISTL	5	724.364	5.21453	0.007239	100	2.11214	0.009754
CTP	112	117	EYISTL	5	724.364	5.21544	0.005716	1000	2.60211	0.008538
CTP	112	117	EYISTL	5	724.364	5.21367	0.000687	10000	2.71362	0.021471
Scrambled virS	112	117	EYISTL	5	724.364	5.13366	0.002157	0	0	0
Scrambled virS	112	117	EYISTL	5	724.364	5.13776	0.001399	10	2.0897	0.029026
Scrambled virS	112	117	EYISTL	5	724.364	5.14158	0.007085	30	2.21594	0.038091
Scrambled virS	112	117	EYISTL	5	724.364	5.14484	0.006748	100	2.3675	0.067048
Scrambled virS	112	117	EYISTL	5	724.364	5.14916	0.005925	1000	2.68555	0.013752
Scrambled virS	112	117	EYISTL	5	724.364	5.14811	0.004687	10000	2.69689	0.023637
CTP/scrambled virS	112	117	EYISTL	5	724.364	5.12868	0.006672	0	0	0
CTP/scrambled virS	112	117	EYISTL	5	724.364	5.13852	0.005538	10	1.82607	0.022456
CTP/scrambled virS	112	117	EYISTL	5	724.364	5.14481	0.004004	30	1.98185	0.015048
CTP/scrambled virS	112	117	EYISTL	5	724.364	5.149	0.003066	100	2.12434	0.027946
CTP/scrambled virS	112	117	EYISTL	5	724.364	5.14861	0.002412	1000	2.56843	0.013263
CTP/scrambled virS	112	117	EYISTL	5	724.364	5.14583	0.002852	10000	2.69191	0.010903
virS	112	117	EYISTL	5	724.364	5.13878	0.004779	0	0	0
virS	112	117	EYISTL	5	724.364	5.12485	0.01576	10	1.88158	0.020854
virS	112	117	EYISTL	5	724.364	5.1497	0.004837	30	2.14597	0.100249
virS	112	117	EYISTL	5	724.364	5.21192	0.006101	100	2.47345	0.028021
virS	112	117	EYISTL	5	724.364	5.2094	0.006146	1000	2.72057	0.093101
virS	112	117	EYISTL	5	724.364	5.19014	0.002916	10000	2.57513	0.008473
CTP/virS	112	117	EYISTL	5	724.364	5.14156	0.004896	0	0	0
CTP/virS	112	117	EYISTL	5	724.364	5.14396	0.001067	10	1.77664	0.040882
CTP/virS	112	117	EYISTL	5	724.364	5.13212	0.017108	30	1.8727	0.03531
CTP/virS	112	117	EYISTL	5	724.364	5.20822	0.003062	100	2.09941	0.029461
CTP/virS	112	117	EYISTL	5	724.364	5.21692	0.01312	1000	2.50448	0.044224
CTP/virS	112	117	EYISTL	5	724.364	5.18003	0.00068	10000	2.61151	0.012227
Apo	114	118	ISTLD	4	547.285	4.43987	0.002187	0	0	0
Apo	114	118	ISTLD	4	547.285	4.44676	0.004242	10	1.78671	0.013586
Apo	114	118	ISTLD	4	547.285	4.44912	0.005306	30	1.88479	0.010355
Apo	114	118	ISTLD	4	547.285	4.45236	0.001745	100	1.86326	0.01066
Apo	114	118	ISTLD	4	547.285	4.46542	0.001542	1000	1.79738	0.01013
Apo	114	118	ISTLD	4	547.285	4.4602	0.001643	10000	1.86827	0.015283
CDP	114	118	ISTLD	4	547.285	4.42918	0.017641	0	0	0
CDP	114	118	ISTLD	4	547.285	4.45265	0.000964	10	1.74003	0.015983
CDP	114	118	ISTLD	4	547.285	4.45575	0.006855	30	1.84583	0.020732
CDP	114	118	ISTLD	4	547.285	4.47213	0.001289	100	1.89487	0.016932
CDP	114	118	ISTLD	4	547.285	4.45469	0.008484	1000	1.89767	0.015929
CDP	114	118	ISTLD	4	547.285	4.45589	0.004813	10000	1.92034	0.016304
CTP	114	118	ISTLD	4	547.285	4.44213	0.001572	0	0	0
CTP	114	118	ISTLD	4	547.285	4.45102	0.005472	10	1.62808	0.012011
CTP	114	118	ISTLD	4	547.285	4.45533	0.004229	30	1.72343	0.012636
CTP	114	118	ISTLD	4	547.285	4.45406	0.013989	100	1.79511	0.01879
CTP	114	118	ISTLD	4	547.285	4.46412	0.005875	1000	1.87982	0.012966
CTP	114	118	ISTLD	4	547.285	4.46317	0.001187	10000	1.88757	0.014813
Scrambled virS	114	118	ISTLD	4	547.285	4.39346	0.003974	0	0	0
Scrambled virS	114	118	ISTLD	4	547.285	4.39912	0.00244	10	1.80478	0.042394
Scrambled virS	114	118	ISTLD	4	547.285	4.40149	0.00712	30	1.8696	0.027399
Scrambled virS	114	118	ISTLD	4	547.285	4.39753	0.009764	100	1.89734	0.027044
Scrambled virS	114	118	ISTLD	4	547.285	4.40919	0.006489	1000	1.91873	0.030518
Scrambled virS	114	118	ISTLD	4	547.285	4.41	0.005735	10000	1.87234	0.032148
CTP/scrambled virS	114	118	ISTLD	4	547.285	4.39178	0.006254	0	0	0
CTP/scrambled virS	114	118	ISTLD	4	547.285	4.39773	0.00479	10	1.59586	0.006894
CTP/scrambled virS	114	118	ISTLD	4	547.285	4.40355	0.003964	30	1.6968	0.006871
CTP/scrambled virS	114	118	ISTLD	4	547.285	4.3948	0.005711	100	1.82855	0.009396
CTP/scrambled virS	114	118	ISTLD	4	547.285	4.40773	0.002385	1000	1.91234	0.011384
CTP/scrambled virS	114	118	ISTLD	4	547.285	4.4082	0.001317	10000	1.90382	0.009503
virS	114	118	ISTLD	4	547.285	4.39484	0.00684	0	0	0
virS	114	118	ISTLD	4	547.285	4.38626	0.0134	10	1.5401	0.065285
virS	114	118	ISTLD	4	547.285	4.40598	0.003463	30	1.76671	0.056751
virS	114	118	ISTLD	4	547.285	4.43399	0.005125	100	1.84885	0.014105
virS	114	118	ISTLD	4	547.285	4.4464	0.003725	1000	1.8867	0.029686
virS	114	118	ISTLD	4	547.285	4.44517	0.011213	10000	1.82068	0.056962
CTP/virS	114	118	ISTLD	4	547.285	4.39455	0.004353	0	0	0
CTP/virS	114	118	ISTLD	4	547.285	4.40095	0.001631	10	1.5181	0.021152
CTP/virS	114	118	ISTLD	4	547.285	4.39582	0.013448	30	1.53081	0.088116
CTP/virS	114	118	ISTLD	4	547.285	4.42351	0.009588	100	1.74662	0.020457
CTP/virS	114	118	ISTLD	4	547.285	4.45557	0.009341	1000	1.84661	0.058153
CTP/virS	114	118	ISTLD	4	547.285	4.43022	0.000156	10000	1.76884	0.069169
Apo	126	132	IQTAKEH	6	825.434	3.51022	0.000362	0	0	0
Apo	126	132	IQTAKEH	6	825.434	3.51617	0.002009	10	2.76114	0.019652
Apo	126	132	IQTAKEH	6	825.434	3.52154	0.003579	30	2.7173	0.01079
Apo	126	132	IQTAKEH	6	825.434	3.54427	0.002813	100	2.65545	0.028016
Apo	126	132	IQTAKEH	6	825.434	3.54449	0.002854	1000	2.57112	0.025801
Apo	126	132	IQTAKEH	6	825.434	3.53746	0.001022	10000	2.65976	0.013313
CDP	126	132	IQTAKEH	6	825.434	3.49486	0.02497	0	0	0
CDP	126	132	IQTAKEH	6	825.434	3.5185	0.00233	10	2.69939	0.01416
CDP	126	132	IQTAKEH	6	825.434	3.52001	0.002153	30	2.75429	0.021313
CDP	126	132	IQTAKEH	6	825.434	3.55496	0.00121	100	2.6673	0.010958
CDP	126	132	IQTAKEH	6	825.434	3.52787	0.014891	1000	2.68385	0.023353
CDP	126	132	IQTAKEH	6	825.434	3.53168	0.006121	10000	2.69272	0.009834
CTP	126	132	IQTAKEH	6	825.434	3.51478	0.00364	0	0	0
CTP	126	132	IQTAKEH	6	825.434	3.51884	0.00533	10	1.71126	0.014616
CTP	126	132	IQTAKEH	6	825.434	3.53167	0.006465	30	1.85992	0.008982
CTP	126	132	IQTAKEH	6	825.434	3.54157	0.013808	100	2.0291	0.01948
CTP	126	132	IQTAKEH	6	825.434	3.53817	0.003714	1000	2.77692	0.018563
CTP	126	132	IQTAKEH	6	825.434	3.53786	0.001674	10000	2.75672	0.040389
Scrambled virS	126	132	IQTAKEH	6	825.434	3.47597	0.002035	0	0	0
Scrambled virS	126	132	IQTAKEH	6	825.434	3.47546	0.002494	10	2.56577	0.108454
Scrambled virS	126	132	IQTAKEH	6	825.434	3.47384	0.006472	30	2.525	0.117118
Scrambled virS	126	132	IQTAKEH	6	825.434	3.47735	0.007823	100	2.42776	0.13129
Scrambled virS	126	132	IQTAKEH	6	825.434	3.48265	0.005394	1000	2.28342	0.075736
Scrambled virS	126	132	IQTAKEH	6	825.434	3.47651	0.00315	10000	2.38351	0.056854
CTP/scrambled virS	126	132	IQTAKEH	6	825.434	3.47435	0.00469	0	0	0
CTP/scrambled virS	126	132	IQTAKEH	6	825.434	3.47444	0.004102	10	0.517949	0.024748
CTP/scrambled virS	126	132	IQTAKEH	6	825.434	3.46779	0.006224	30	0.623604	0.023714
CTP/scrambled virS	126	132	IQTAKEH	6	825.434	3.47275	0.005312	100	0.812535	0.032101
CTP/scrambled virS	126	132	IQTAKEH	6	825.434	3.47784	0.001497	1000	1.58123	0.019296
CTP/scrambled virS	126	132	IQTAKEH	6	825.434	3.48036	0.002316	10000	2.22901	0.020127
virS	126	132	IQTAKEH	6	825.434	3.47116	0.004656	0	0	0
virS	126	132	IQTAKEH	6	825.434	3.47643	0.001418	10	1.27327	0.085296
virS	126	132	IQTAKEH	6	825.434	3.47399	0.001001	30	1.90692	0.161574
virS	126	132	IQTAKEH	6	825.434	3.49159	0.011287	100	2.21151	0.181018
virS	126	132	IQTAKEH	6	825.434	3.49974	0.001855	1000	2.6592	0.068285
virS	126	132	IQTAKEH	6	825.434	3.5265	0.001513	10000	2.5981	0.106733
CTP/virS	126	132	IQTAKEH	6	825.434	3.46851	0.006369	0	0	0
CTP/virS	126	132	IQTAKEH	6	825.434	3.46757	0.001708	10	0.498733	0.054678
CTP/virS	126	132	IQTAKEH	6	825.434	3.48586	0.004022	30	0.511157	0.108515
CTP/virS	126	132	IQTAKEH	6	825.434	3.47363	0.011565	100	0.784843	0.026219
CTP/virS	126	132	IQTAKEH	6	825.434	3.5223	0.002443	1000	1.3222	0.039224
CTP/virS	126	132	IQTAKEH	6	825.434	3.54578	0	10000	1.97115	0.011427
Apo	126	137	IQTAKEHSIREL	11	1423.78	4.28555	0.011314	0	0	0
Apo	126	137	IQTAKEHSIREL	11	1423.78	4.20295	0.009101	10	5.42128	0.028117
Apo	126	137	IQTAKEHSIREL	11	1423.78	4.18084	0.009096	30	5.39946	0.072681
Apo	126	137	IQTAKEHSIREL	11	1423.78	4.18395	0.003901	100	5.18831	0.023416
Apo	126	137	IQTAKEHSIREL	11	1423.78	4.18381	0.002205	1000	4.98029	0.035662
Apo	126	137	IQTAKEHSIREL	11	1423.78	4.17725	0.001021	10000	5.14818	0.045237
CDP	126	137	IQTAKEHSIREL	11	1423.78	4.21188	0.048245	0	0	0
CDP	126	137	IQTAKEHSIREL	11	1423.78	4.19667	0.004806	10	5.31395	0.070275
CDP	126	137	IQTAKEHSIREL	11	1423.78	4.18173	0.004401	30	5.27541	0.103909
CDP	126	137	IQTAKEHSIREL	11	1423.78	4.19103	0.002028	100	5.10731	0.072458
CDP	126	137	IQTAKEHSIREL	11	1423.78	4.17185	0.008423	1000	5.0917	0.079585
CDP	126	137	IQTAKEHSIREL	11	1423.78	4.17009	0.004267	10000	5.01032	0.069725
CTP	126	137	IQTAKEHSIREL	11	1423.78	4.21457	0.001338	0	0	0
CTP	126	137	IQTAKEHSIREL	11	1423.78	4.19144	0.003152	10	3.56521	0.035747
CTP	126	137	IQTAKEHSIREL	11	1423.78	4.18251	0.003943	30	3.78102	0.039057
CTP	126	137	IQTAKEHSIREL	11	1423.78	4.18235	0.009723	100	4.16362	0.029255
CTP	126	137	IQTAKEHSIREL	11	1423.78	4.18157	0.004664	1000	5.19112	0.027178
CTP	126	137	IQTAKEHSIREL	11	1423.78	4.18219	0.001629	10000	5.02669	0.020797
Scrambled virS	126	137	IQTAKEHSIREL	11	1423.78	4.09027	0.012987	0	0	0
Scrambled virS	126	137	IQTAKEHSIREL	11	1423.78	4.13833	0.008737	10	5.15257	0.316661
Scrambled virS	126	137	IQTAKEHSIREL	11	1423.78	4.26781	0.025205	30	5.08085	0.445018
Scrambled virS	126	137	IQTAKEHSIREL	11	1423.78	4.44685	0.049954	100	4.93239	0.225756
Scrambled virS	126	137	IQTAKEHSIREL	11	1423.78	4.53985	0.067596	1000	4.82986	0.041026
Scrambled virS	126	137	IQTAKEHSIREL	11	1423.78	4.71244	0	10000	4.72668	0.037578
CTP/scrambled virS	126	137	IQTAKEHSIREL	11	1423.78	4.10892	0.003656	0	0	0
CTP/scrambled virS	126	137	IQTAKEHSIREL	11	1423.78	4.17936	0.020722	10	1.07348	0.12096
CTP/scrambled virS	126	137	IQTAKEHSIREL	11	1423.78	4.31233	0.033941	30	1.14356	0.104332
CTP/scrambled virS	126	137	IQTAKEHSIREL	11	1423.78	4.45221	0.032677	100	1.44226	0.078216
CTP/scrambled virS	126	137	IQTAKEHSIREL	11	1423.78	4.51881	0.030268	1000	2.51552	0.055761
CTP/scrambled virS	126	137	IQTAKEHSIREL	11	1423.78	4.55623	0.013327	10000	4.00663	0.061952
virS	126	137	IQTAKEHSIREL	11	1423.78	4.62674	0.075414	0	0	0
virS	126	137	IQTAKEHSIREL	11	1423.78	4.50361	0.057305	10	1.20101	0.20045
virS	126	137	IQTAKEHSIREL	11	1423.78	4.70062	0.031168	30	3.57291	0.271496
virS	126	137	IQTAKEHSIREL	11	1423.78	4.41238	0.120651	100	4.42738	0.23756
virS	126	137	IQTAKEHSIREL	11	1423.78	4.69987	0.046817	1000	5.16499	0.092308
virS	126	137	IQTAKEHSIREL	11	1423.78	4.69186	0	10000	5.22929	0.01519
CTP/virS	126	137	IQTAKEHSIREL	11	1423.78	4.79296	0.020592	0	0	0
CTP/virS	126	137	IQTAKEHSIREL	11	1423.78	4.57361	0.100232	10	1.12671	0.084273
CTP/virS	126	137	IQTAKEHSIREL	11	1423.78	4.57185	0	30	1.20811	0.01191
CTP/virS	126	137	IQTAKEHSIREL	11	1423.78	4.64021	0.058586	100	1.4041	0.057124
CTP/virS	126	137	IQTAKEHSIREL	11	1423.78	4.52973	0	1000	2.78463	0.01191
Apo	133	137	SIREL	4	616.354	4.49395	0.001463	0	0	0
Apo	133	137	SIREL	4	616.354	4.49836	0.005073	10	1.9652	0.021236
Apo	133	137	SIREL	4	616.354	4.5022	0.004856	30	1.99429	0.021112
Apo	133	137	SIREL	4	616.354	4.51079	0.002166	100	1.91841	0.023909
Apo	133	137	SIREL	4	616.354	4.51849	0.000574	1000	1.87095	0.020489
Apo	133	137	SIREL	4	616.354	4.51415	0.001347	10000	1.94842	0.020164
CDP	133	137	SIREL	4	616.354	4.47741	0.016447	0	0	0
CDP	133	137	SIREL	4	616.354	4.50477	0.00339	10	1.98652	0.015912
CDP	133	137	SIREL	4	616.354	4.50999	0.006473	30	2.00308	0.022736
CDP	133	137	SIREL	4	616.354	4.5208	0.001855	100	1.96469	0.015834
CDP	133	137	SIREL	4	616.354	4.50766	0.007603	1000	1.99029	0.032298
CDP	133	137	SIREL	4	616.354	4.50776	0.004712	10000	1.9592	0.020141
CTP	133	137	SIREL	4	616.354	4.4893	0.002605	0	0	0
CTP	133	137	SIREL	4	616.354	4.49964	0.00596	10	1.29853	0.025285
CTP	133	137	SIREL	4	616.354	4.50793	0.003596	30	1.40932	0.023581
CTP	133	137	SIREL	4	616.354	4.51204	0.011047	100	1.64179	0.032195
CTP	133	137	SIREL	4	616.354	4.51672	0.005304	1000	1.96567	0.022943
CTP	133	137	SIREL	4	616.354	4.51509	0.000332	10000	1.93218	0.023633
Scrambled virS	133	137	SIREL	4	616.354	4.43322	0.005172	0	0	0
Scrambled virS	133	137	SIREL	4	616.354	4.44445	0.000456	10	1.90979	0.027474
Scrambled virS	133	137	SIREL	4	616.354	4.45098	0.007472	30	1.80117	0.050329
Scrambled virS	133	137	SIREL	4	616.354	4.45712	0.011524	100	1.78316	0.14665
Scrambled virS	133	137	SIREL	4	616.354	4.46787	0.008172	1000	1.80731	0.016563
Scrambled virS	133	137	SIREL	4	616.354	4.47189	0.004172	10000	1.81469	0.218232
CTP/scrambled virS	133	137	SIREL	4	616.354	4.43567	0.007641	0	0	0
CTP/scrambled virS	133	137	SIREL	4	616.354	4.44294	0.003264	10	0.223309	0.033329
CTP/scrambled virS	133	137	SIREL	4	616.354	4.45506	0.004725	30	0.214289	0.048989
CTP/scrambled virS	133	137	SIREL	4	616.354	4.45712	0.004368	100	0.195128	0.046009
CTP/scrambled virS	133	137	SIREL	4	616.354	4.46486	0.005657	1000	0.482029	0.031297
CTP/scrambled virS	133	137	SIREL	4	616.354	4.46666	0.000455	10000	1.2551	0.032391
virS	133	137	SIREL	4	616.354	4.4564	0.002761	0	0	0
virS	133	137	SIREL	4	616.354	4.44191	0.008852	10	0.334017	0.062899
virS	133	137	SIREL	4	616.354	4.4684	0.004394	30	1.10577	0.098361
virS	133	137	SIREL	4	616.354	4.50213	0.005503	100	1.43143	0.105176
virS	133	137	SIREL	4	616.354	4.5126	0.000148	1000	1.82628	0.013921
virS	133	137	SIREL	4	616.354	4.50441	0.019759	10000	1.70336	0.022028
CTP/virS	133	137	SIREL	4	616.354	4.46207	0.006289	0	0	0
CTP/virS	133	137	SIREL	4	616.354	4.45832	0.007455	10	0.127175	0.022234
CTP/virS	133	137	SIREL	4	616.354	4.46587	0.018535	30	0.108525	0.109747
CTP/virS	133	137	SIREL	4	616.354	4.50039	0.004758	100	0.164862	0.018674
CTP/virS	133	137	SIREL	4	616.354	4.52382	0	1000	0.382401	0.018585
Apo	133	141	SIRELGIGL	8	956.565	5.275	0.003876	0	0	0
Apo	133	141	SIRELGIGL	8	956.565	5.27263	0.00323	10	5.073	0.029581
Apo	133	141	SIRELGIGL	8	956.565	5.27426	0.005375	30	5.06731	0.022729
Apo	133	141	SIRELGIGL	8	956.565	5.27844	0.002956	100	4.92115	0.032561
Apo	133	141	SIRELGIGL	8	956.565	5.27954	0.000816	1000	4.85351	0.027597
Apo	133	141	SIRELGIGL	8	956.565	5.2793	0.003491	10000	4.94793	0.035187
CDP	133	141	SIRELGIGL	8	956.565	5.27137	0.006256	0	0	0
CDP	133	141	SIRELGIGL	8	956.565	5.27845	0.000334	10	5.14757	0.051832
CDP	133	141	SIRELGIGL	8	956.565	5.27923	0.002313	30	5.11339	0.045538
CDP	133	141	SIRELGIGL	8	956.565	5.28306	0.001524	100	4.98644	0.046401
CDP	133	141	SIRELGIGL	8	956.565	5.27297	0.004031	1000	5.02572	0.063906
CDP	133	141	SIRELGIGL	8	956.565	5.27223	0.004944	10000	5.01738	0.044852
CTP	133	141	SIRELGIGL	8	956.565	5.27136	0.001772	0	0	0
CTP	133	141	SIRELGIGL	8	956.565	5.2764	0.005192	10	3.38479	0.022866
CTP	133	141	SIRELGIGL	8	956.565	5.27773	0.002388	30	3.71343	0.025446
CTP	133	141	SIRELGIGL	8	956.565	5.2783	0.006189	100	4.32723	0.049059
CTP	133	141	SIRELGIGL	8	956.565	5.27908	0.005114	1000	4.96679	0.012864
CTP	133	141	SIRELGIGL	8	956.565	5.27875	0.000331	10000	4.91704	0.007796
Scrambled virS	133	141	SIRELGIGL	8	956.565	5.19531	0.003028	0	0	0
Scrambled virS	133	141	SIRELGIGL	8	956.565	5.19949	0.00205	10	4.88253	0.108085
Scrambled virS	133	141	SIRELGIGL	8	956.565	5.20724	0.008007	30	4.64619	0.148887
Scrambled virS	133	141	SIRELGIGL	8	956.565	5.21651	0.006948	100	4.91059	0.029343
Scrambled virS	133	141	SIRELGIGL	8	956.565	5.22303	0.006516	1000	4.83844	0.103446
Scrambled virS	133	141	SIRELGIGL	8	956.565	5.22869	0.005189	10000	4.71139	0.277928
CTP/scrambled virS	133	141	SIRELGIGL	8	956.565	5.19091	0.006033	0	0	0
CTP/scrambled virS	133	141	SIRELGIGL	8	956.565	5.20426	0.005224	10	0.42278	0.046728
CTP/scrambled virS	133	141	SIRELGIGL	8	956.565	5.21514	0.003558	30	0.451203	0.03365
CTP/scrambled virS	133	141	SIRELGIGL	8	956.565	5.22527	0.002907	100	0.463832	0.070711
CTP/scrambled virS	133	141	SIRELGIGL	8	956.565	5.22443	0.003517	1000	1.15092	0.032585
CTP/scrambled virS	133	141	SIRELGIGL	8	956.565	5.22518	0.002901	10000	3.29906	0.034095
virS	133	141	SIRELGIGL	8	956.565	5.21716	0.002341	0	0	0
virS	133	141	SIRELGIGL	8	956.565	5.21274	0	10	0.794647	0.011105
virS	133	141	SIRELGIGL	8	956.565	5.23014	0.003519	30	2.40506	0.899356
virS	133	141	SIRELGIGL	8	956.565	5.28611	0.005592	100	3.85325	0.304346
virS	133	141	SIRELGIGL	8	956.565	5.2894	0.000615	1000	4.91175	0.031951
virS	133	141	SIRELGIGL	8	956.565	5.28654	0.010012	10000	4.78533	0.076603
CTP/virS	133	141	SIRELGIGL	8	956.565	5.22671	0.003069	0	0	0
CTP/virS	133	141	SIRELGIGL	8	956.565	5.22685	0.001637	10	0.275982	0.010249
CTP/virS	133	141	SIRELGIGL	8	956.565	5.23006	0	30	0.31327	0.005442
CTP/virS	133	141	SIRELGIGL	8	956.565	5.29078	0.001806	100	0.324618	0.00807
CTP/virS	133	141	SIRELGIGL	8	956.565	5.29474	0	1000	1.11488	0.005442
Apo	133	143	SIRELGIGLNF	10	1217.68	5.59423	0.004417	0	0	0
Apo	133	143	SIRELGIGLNF	10	1217.68	5.58391	0.004116	10	6.78207	0.016366
Apo	133	143	SIRELGIGLNF	10	1217.68	5.58786	0.005807	30	6.77825	0.033975
Apo	133	143	SIRELGIGLNF	10	1217.68	5.58727	0.004669	100	6.59586	0.016271
Apo	133	143	SIRELGIGLNF	10	1217.68	5.59018	0.003547	1000	6.52491	0.019191
Apo	133	143	SIRELGIGLNF	10	1217.68	5.5908	0.002831	10000	6.60119	0.028097
CDP	133	143	SIRELGIGLNF	10	1217.68	5.59012	0.0035	0	0	0
CDP	133	143	SIRELGIGLNF	10	1217.68	5.59157	0.001927	10	6.77473	0.023347
CDP	133	143	SIRELGIGLNF	10	1217.68	5.59287	0.00453	30	6.78844	0.05734
CDP	133	143	SIRELGIGLNF	10	1217.68	5.59433	0.001899	100	6.60262	0.04178
CDP	133	143	SIRELGIGLNF	10	1217.68	5.5845	0.004435	1000	6.63069	0.01783
CDP	133	143	SIRELGIGLNF	10	1217.68	5.58276	0.005791	10000	6.55813	0.037412
CTP	133	143	SIRELGIGLNF	10	1217.68	5.58644	0.003693	0	0	0
CTP	133	143	SIRELGIGLNF	10	1217.68	5.58675	0.004518	10	5.16343	0.114283
CTP	133	143	SIRELGIGLNF	10	1217.68	5.58905	0.002162	30	5.51758	0.052117
CTP	133	143	SIRELGIGLNF	10	1217.68	5.58782	0.006196	100	6.05715	0.063235
CTP	133	143	SIRELGIGLNF	10	1217.68	5.59037	0.005632	1000	6.65561	0.034685
CTP	133	143	SIRELGIGLNF	10	1217.68	5.58555	0.003287	10000	6.57675	0.017633
Scrambled virS	133	143	SIRELGIGLNF	10	1217.68	5.48689	0.002889	0	0	0
Scrambled virS	133	143	SIRELGIGLNF	10	1217.68	5.49708	0.000732	10	6.7012	0.245206
Scrambled virS	133	143	SIRELGIGLNF	10	1217.68	5.51517	0.008608	30	6.57203	0.313908
Scrambled virS	133	143	SIRELGIGLNF	10	1217.68	5.52833	0.008019	100	6.55095	0.14578
Scrambled virS	133	143	SIRELGIGLNF	10	1217.68	5.54004	0.006279	1000	6.32305	0.071881
Scrambled virS	133	143	SIRELGIGLNF	10	1217.68	5.54295	0.001487	10000	6.07931	0.066345
CTP/scrambled virS	133	143	SIRELGIGLNF	10	1217.68	5.48462	0.004976	0	0	0
CTP/scrambled virS	133	143	SIRELGIGLNF	10	1217.68	5.50547	0.005351	10	1.00141	0.028267
CTP/scrambled virS	133	143	SIRELGIGLNF	10	1217.68	5.52483	0.004636	30	1.17857	0.124183
CTP/scrambled virS	133	143	SIRELGIGLNF	10	1217.68	5.53718	0.004499	100	1.09308	0.021522
CTP/scrambled virS	133	143	SIRELGIGLNF	10	1217.68	5.54215	0.004191	1000	2.37915	0.018213
CTP/scrambled virS	133	143	SIRELGIGLNF	10	1217.68	5.54052	0.001628	10000	4.67868	0.035342
virS	133	143	SIRELGIGLNF	10	1217.68	5.53432	0.00493	0	0	0
virS	133	143	SIRELGIGLNF	10	1217.68	5.51242	0.022498	10	0.786251	0.220369
virS	133	143	SIRELGIGLNF	10	1217.68	5.54823	0.001687	30	3.9285	0.5039
virS	133	143	SIRELGIGLNF	10	1217.68	5.6161	0.008466	100	5.31699	0.24671
virS	133	143	SIRELGIGLNF	10	1217.68	5.61243	0.01871	1000	6.21907	0.42567
virS	133	143	SIRELGIGLNF	10	1217.68	5.60681	0.01714	10000	6.29189	0.44249
CTP/virS	133	143	SIRELGIGLNF	10	1217.68	5.54889	0.00761	0	0	0
CTP/virS	133	143	SIRELGIGLNF	10	1217.68	5.54189	0.002453	10	1.12613	0.01744
CTP/virS	133	143	SIRELGIGLNF	10	1217.68	5.54073	0.009954	30	1.05861	0.037073
CTP/virS	133	143	SIRELGIGLNF	10	1217.68	5.62649	0.000948	100	1.22836	0.055597
CTP/virS	133	143	SIRELGIGLNF	10	1217.68	5.606	0.028946	1000	2.41566	0.108287
Apo	136	143	ELGIGLNF	7	861.459	5.8894	0.005376	0	0	0
Apo	136	143	ELGIGLNF	7	861.459	5.89446	0.004286	10	4.5229	0.037778
Apo	136	143	ELGIGLNF	7	861.459	5.89975	0.004744	30	4.51183	0.031999
Apo	136	143	ELGIGLNF	7	861.459	5.89393	0.00299	100	4.35147	0.026867
Apo	136	143	ELGIGLNF	7	861.459	5.8991	0.00079	1000	4.30371	0.024553
Apo	136	143	ELGIGLNF	7	861.459	5.89862	0.003799	10000	4.40894	0.011501
CDP	136	143	ELGIGLNF	7	861.459	5.8942	0.002596	0	0	0
CDP	136	143	ELGIGLNF	7	861.459	5.90448	0.002062	10	4.47939	0.047774
CDP	136	143	ELGIGLNF	7	861.459	5.9034	0.002478	30	4.458	0.063341
CDP	136	143	ELGIGLNF	7	861.459	5.90023	0.001184	100	4.3539	0.050575
CDP	136	143	ELGIGLNF	7	861.459	5.89379	0.001992	1000	4.42766	0.018201
CDP	136	143	ELGIGLNF	7	861.459	5.89165	0.006331	10000	4.33344	0.052607
CTP	136	143	ELGIGLNF	7	861.459	5.88996	0.001705	0	0	0
CTP	136	143	ELGIGLNF	7	861.459	5.89809	0.006289	10	3.47895	0.009827
CTP	136	143	ELGIGLNF	7	861.459	5.89818	0.003505	30	3.77267	0.057041
CTP	136	143	ELGIGLNF	7	861.459	5.89584	0.00578	100	4.08239	0.044336
CTP	136	143	ELGIGLNF	7	861.459	5.89888	0.004821	1000	4.45411	0.021387
CTP	136	143	ELGIGLNF	7	861.459	5.89781	0.002032	10000	4.32697	0.012156
Scrambled virS	136	143	ELGIGLNF	7	861.459	5.80226	0.002544	0	0	0
Scrambled virS	136	143	ELGIGLNF	7	861.459	5.80905	0.001703	10	4.13081	0.375424
Scrambled virS	136	143	ELGIGLNF	7	861.459	5.81285	0.008582	30	4.18862	0.154709
Scrambled virS	136	143	ELGIGLNF	7	861.459	5.81556	0.005043	100	3.93445	0.181009
Scrambled virS	136	143	ELGIGLNF	7	861.459	5.82063	0.004781	1000	4.15589	0.132501
Scrambled virS	136	143	ELGIGLNF	7	861.459	5.82087	0.00356	10000	3.93586	0.105289
CTP/scrambled virS	136	143	ELGIGLNF	7	861.459	5.79762	0.004005	0	0	0
CTP/scrambled virS	136	143	ELGIGLNF	7	861.459	5.81019	0.006244	10	1.04448	0.050959
CTP/scrambled virS	136	143	ELGIGLNF	7	861.459	5.81754	0.002612	30	1.09	0.023014
CTP/scrambled virS	136	143	ELGIGLNF	7	861.459	5.82266	0.004183	100	1.20194	0.027429
CTP/scrambled virS	136	143	ELGIGLNF	7	861.459	5.819	0.002511	1000	1.96731	0.017718
CTP/scrambled virS	136	143	ELGIGLNF	7	861.459	5.81828	0.001849	10000	3.3273	0.020917
virS	136	143	ELGIGLNF	7	861.459	5.80598	0.005194	0	0	0
virS	136	143	ELGIGLNF	7	861.459	5.80744	0	10	0.933365	0.010016
virS	136	143	ELGIGLNF	7	861.459	5.82003	0.005934	30	2.44779	0.807908
virS	136	143	ELGIGLNF	7	861.459	5.90795	0.005192	100	3.71992	0.211494
virS	136	143	ELGIGLNF	7	861.459	5.90299	0.005975	1000	4.41915	0.096362
virS	136	143	ELGIGLNF	7	861.459	5.89931	0.014258	10000	4.10955	0.312607
CTP/virS	136	143	ELGIGLNF	7	861.459	5.81416	0.006913	0	0	0
CTP/virS	136	143	ELGIGLNF	7	861.459	5.81568	0.003907	10	1.00698	0.017481
CTP/virS	136	143	ELGIGLNF	7	861.459	5.81608	0	30	1.04992	0.005066
CTP/virS	136	143	ELGIGLNF	7	861.459	5.90869	0.00254	100	1.25347	0.036729
CTP/virS	136	143	ELGIGLNF	7	861.459	5.90723	0.010551	1000	2.1974	0.107648
Apo	137	143	LGIGLNF	6	732.417	5.88468	0.004267	0	0	0
Apo	137	143	LGIGLNF	6	732.417	5.88768	0.004005	10	4.04113	0.005676
Apo	137	143	LGIGLNF	6	732.417	5.89192	0.005825	30	4.03456	0.015619
Apo	137	143	LGIGLNF	6	732.417	5.88758	0.004541	100	3.93867	0.023062
Apo	137	143	LGIGLNF	6	732.417	5.89121	0.001016	1000	3.86245	0.017505
Apo	137	143	LGIGLNF	6	732.417	5.89224	0.003399	10000	3.91324	0.03355
CDP	137	143	LGIGLNF	6	732.417	5.88732	0.003483	0	0	0
CDP	137	143	LGIGLNF	6	732.417	5.89779	0.001232	10	4.02248	0.024951
CDP	137	143	LGIGLNF	6	732.417	5.89583	0.003761	30	4.01987	0.040438
CDP	137	143	LGIGLNF	6	732.417	5.89461	0.002099	100	3.92846	0.019273
CDP	137	143	LGIGLNF	6	732.417	5.8859	0.002207	1000	3.93729	0.041007
CDP	137	143	LGIGLNF	6	732.417	5.88521	0.004914	10000	3.94219	0.021713
CTP	137	143	LGIGLNF	6	732.417	5.88225	0.000666	0	0	0
CTP	137	143	LGIGLNF	6	732.417	5.89086	0.005149	10	3.18312	0.047572
CTP	137	143	LGIGLNF	6	732.417	5.8919	0.002409	30	3.3485	0.02468
CTP	137	143	LGIGLNF	6	732.417	5.88836	0.006627	100	3.66184	0.021666
CTP	137	143	LGIGLNF	6	732.417	5.89234	0.004772	1000	3.96024	0.014372
CTP	137	143	LGIGLNF	6	732.417	5.89057	0.001448	10000	3.96188	0.019002
Scrambled virS	137	143	LGIGLNF	6	732.417	5.7953	0.001745	0	0	0
Scrambled virS	137	143	LGIGLNF	6	732.417	5.79938	0.001762	10	3.71319	0.315152
Scrambled virS	137	143	LGIGLNF	6	732.417	5.80438	0.008326	30	3.9752	0.103331
Scrambled virS	137	143	LGIGLNF	6	732.417	5.80759	0.005767	100	3.88918	0.052461
Scrambled virS	137	143	LGIGLNF	6	732.417	5.81012	0.005798	1000	3.77384	0.11905
Scrambled virS	137	143	LGIGLNF	6	732.417	5.81274	0.004481	10000	3.79377	0.09096
CTP/scrambled virS	137	143	LGIGLNF	6	732.417	5.79121	0.006018	0	0	0
CTP/scrambled virS	137	143	LGIGLNF	6	732.417	5.80339	0.005865	10	0.938601	0.023108
CTP/scrambled virS	137	143	LGIGLNF	6	732.417	5.81136	0.002743	30	0.9528	0.032815
CTP/scrambled virS	137	143	LGIGLNF	6	732.417	5.81519	0.004827	100	1.04119	0.021163
CTP/scrambled virS	137	143	LGIGLNF	6	732.417	5.81403	0.003751	1000	1.90314	0.050032
CTP/scrambled virS	137	143	LGIGLNF	6	732.417	5.8098	0.001437	10000	3.16816	0.0169
virS	137	143	LGIGLNF	6	732.417	5.80101	0.007061	0	0	0
virS	137	143	LGIGLNF	6	732.417	5.76592	0.002571	10	1.66007	0.276619
virS	137	143	LGIGLNF	6	732.417	5.81057	0.002292	30	2.69804	0.278355
virS	137	143	LGIGLNF	6	732.417	5.90083	0.005074	100	3.3069	0.148535
virS	137	143	LGIGLNF	6	732.417	5.89693	0.004632	1000	3.90179	0.029536
virS	137	143	LGIGLNF	6	732.417	5.88734	0.014121	10000	3.87504	0.082096
CTP/virS	137	143	LGIGLNF	6	732.417	5.80994	0.006074	0	0	0
CTP/virS	137	143	LGIGLNF	6	732.417	5.81098	0.004449	10	0.896587	0.019207
CTP/virS	137	143	LGIGLNF	6	732.417	5.80393	0.013938	30	0.881082	0.133995
CTP/virS	137	143	LGIGLNF	6	732.417	5.90031	0.002547	100	1.0405	0.011451
CTP/virS	137	143	LGIGLNF	6	732.417	5.89567	0.009129	1000	2.13334	0.077704
CTP/virS	137	143	LGIGLNF	6	732.417	5.86172	0	10000	3.16146	0.011327
Apo	139	143	IGLNF	4	562.311	5.65221	0.003819	0	0	0
Apo	139	143	IGLNF	4	562.311	5.65672	0.003509	10	2.38002	0.017653
Apo	139	143	IGLNF	4	562.311	5.66408	0.005782	30	2.37261	0.012004
Apo	139	143	IGLNF	4	562.311	5.66283	0.003578	100	2.31674	0.023279
Apo	139	143	IGLNF	4	562.311	5.66556	0.002871	1000	2.26528	0.010132
Apo	139	143	IGLNF	4	562.311	5.66536	0.002184	10000	2.32567	0.006011
CDP	139	143	IGLNF	4	562.311	5.65262	0.00473	0	0	0
CDP	139	143	IGLNF	4	562.311	5.66577	0.000344	10	2.3788	0.018265
CDP	139	143	IGLNF	4	562.311	5.66805	0.004328	30	2.37484	0.010106
CDP	139	143	IGLNF	4	562.311	5.66828	0.001579	100	2.31635	0.013258
CDP	139	143	IGLNF	4	562.311	5.65944	0.004157	1000	2.33159	0.015725
CDP	139	143	IGLNF	4	562.311	5.65759	0.004948	10000	2.34565	0.013247
CTP	139	143	IGLNF	4	562.311	5.65017	0.001195	0	0	0
CTP	139	143	IGLNF	4	562.311	5.65936	0.005962	10	2.0416	0.019711
CTP	139	143	IGLNF	4	562.311	5.66333	0.003506	30	2.13789	0.002505
CTP	139	143	IGLNF	4	562.311	5.66216	0.006246	100	2.24438	0.016858
CTP	139	143	IGLNF	4	562.311	5.66501	0.006176	1000	2.37864	0.00407
CTP	139	143	IGLNF	4	562.311	5.66023	0.002688	10000	2.35349	0.003129
Scrambled virS	139	143	IGLNF	4	562.311	5.57366	0.0018	0	0	0
Scrambled virS	139	143	IGLNF	4	562.311	5.57406	0.001424	10	2.22484	0.13254
Scrambled virS	139	143	IGLNF	4	562.311	5.57983	0.007661	30	2.18969	0.174041
Scrambled virS	139	143	IGLNF	4	562.311	5.58357	0.007029	100	2.20913	0.095823
Scrambled virS	139	143	IGLNF	4	562.311	5.58817	0.004897	1000	2.20112	0.094698
Scrambled virS	139	143	IGLNF	4	562.311	5.58646	0.004321	10000	2.18108	0.049971
CTP/scrambled virS	139	143	IGLNF	4	562.311	5.57117	0.004769	0	0	0
CTP/scrambled virS	139	143	IGLNF	4	562.311	5.57462	0.005917	10	0.880336	0.016956
CTP/scrambled virS	139	143	IGLNF	4	562.311	5.58534	0.003362	30	0.907209	0.010912
CTP/scrambled virS	139	143	IGLNF	4	562.311	5.58987	0.004228	100	0.954253	0.013684
CTP/scrambled virS	139	143	IGLNF	4	562.311	5.59021	0.002067	1000	1.61874	0.011883
CTP/scrambled virS	139	143	IGLNF	4	562.311	5.58495	0.002065	10000	2.09804	0.015031
virS	139	143	IGLNF	4	562.311	5.57813	0.004892	0	0	0
virS	139	143	IGLNF	4	562.311	5.56259	0.018782	10	1.11984	0.246632
virS	139	143	IGLNF	4	562.311	5.59057	0.004484	30	1.6137	0.291842
virS	139	143	IGLNF	4	562.311	5.66855	0.005387	100	2.08692	0.077583
virS	139	143	IGLNF	4	562.311	5.66426	0.009029	1000	2.34994	0.048349
virS	139	143	IGLNF	4	562.311	5.64745	0.013149	10000	2.33642	0.060408
CTP/virS	139	143	IGLNF	4	562.311	5.58406	0.004326	0	0	0
CTP/virS	139	143	IGLNF	4	562.311	5.58351	0.003747	10	0.83025	0.007916
CTP/virS	139	143	IGLNF	4	562.311	5.57156	0.019105	30	0.811911	0.047271
CTP/virS	139	143	IGLNF	4	562.311	5.66794	0.00238	100	0.958609	0.010935
CTP/virS	139	143	IGLNF	4	562.311	5.66612	0.020352	1000	1.67291	0.065651
CTP/virS	139	143	IGLNF	4	562.311	5.62166	0.003133	10000	2.10324	0.006458
Apo	143	149	FLKVSGM	6	780.42	4.89107	0.003426	0	0	0
Apo	143	149	FLKVSGM	6	780.42	4.89669	0.004722	10	3.5809	0.02862
Apo	143	149	FLKVSGM	6	780.42	4.89715	0.004692	30	3.64518	0.06834
Apo	143	149	FLKVSGM	6	780.42	4.90795	0.001688	100	3.52085	0.030917
[truncated: 2,495 more rows]

## Sheet: Uptake Experiment 2 (500 mM)
Protein state	Start	End	Peptide sequence	Maximal uptake (#)	Peptide mass (Da)	Retention time (min)	Retention time SD (min)	HDX time (s)	Uptake (Da)	Uptake SD (Da)
Apo	1	4	MVDL	3	476.23	7.86086	0.008616	0	0	0
Apo	1	4	MVDL	3	476.23	7.87296	0.013153	10	1.26718	0.01728
Apo	1	4	MVDL	3	476.23	7.85373	0.033029	30	1.27898	0.014284
Apo	1	4	MVDL	3	476.23	7.87706	0.037446	100	1.27465	0.011664
Apo	1	4	MVDL	3	476.23	7.83172	0.0046	1000	1.27934	0.011364
Apo	1	4	MVDL	3	476.23	7.79538	0.042237	10000	1.25122	0.010593
CTP	1	4	MVDL	3	476.23	7.80994	0.005511	0	0	0
CTP	1	4	MVDL	3	476.23	7.88159	0.003459	10	1.26257	0.001959
CTP	1	4	MVDL	3	476.23	7.89054	0.009106	30	1.28442	0.002518
CTP	1	4	MVDL	3	476.23	7.8115	0.010299	100	1.27112	0.005756
CTP	1	4	MVDL	3	476.23	7.83933	0.003888	1000	1.23933	0.005325
CTP	1	4	MVDL	3	476.23	7.87996	0.008252	10000	1.2227	0.008821
virS	1	4	MVDL	3	476.23	7.89983	0.020845	0	0	0
virS	1	4	MVDL	3	476.23	7.88216	0.00938	10	1.25207	0.037379
virS	1	4	MVDL	3	476.23	7.67378	0.002676	30	1.25569	0.039285
virS	1	4	MVDL	3	476.23	7.66857	0.00272	100	1.23349	0.037314
virS	1	4	MVDL	3	476.23	7.70338	0.037583	1000	1.22412	0.037587
virS	1	4	MVDL	3	476.23	7.70009	0.034946	10000	1.14497	0.038151
CTP/virS	1	4	MVDL	3	476.23	7.89997	0.00421	0	0	0
CTP/virS	1	4	MVDL	3	476.23	7.87219	0.023877	10	1.24601	0.008917
CTP/virS	1	4	MVDL	3	476.23	7.67369	0.003006	30	1.26238	0.005555
CTP/virS	1	4	MVDL	3	476.23	7.73199	0.012763	100	1.21957	0.007643
CTP/virS	1	4	MVDL	3	476.23	7.68127	0.007394	1000	1.22813	0.013697
CTP/virS	1	4	MVDL	3	476.23	7.70396	0.021099	10000	1.24413	0.012173
Apo	1	8	MVDLCNDL	7	921.393	8.16605	0.008725	0	0	0
Apo	1	8	MVDLCNDL	7	921.393	8.17811	0.008316	10	3.23715	0.022077
Apo	1	8	MVDLCNDL	7	921.393	8.16498	0.033891	30	3.26156	0.008685
Apo	1	8	MVDLCNDL	7	921.393	8.17901	0.038138	100	3.19375	0.024744
Apo	1	8	MVDLCNDL	7	921.393	8.13185	0.006363	1000	3.21768	0.011682
Apo	1	8	MVDLCNDL	7	921.393	8.09097	0.043356	10000	3.15709	0.009219
CTP	1	8	MVDLCNDL	7	921.393	8.12182	0.00555	0	0	0
CTP	1	8	MVDLCNDL	7	921.393	8.18423	0.003344	10	3.18761	0.015461
CTP	1	8	MVDLCNDL	7	921.393	8.19666	0.009979	30	3.22019	0.023361
CTP	1	8	MVDLCNDL	7	921.393	8.10645	0.011728	100	3.20528	0.018881
CTP	1	8	MVDLCNDL	7	921.393	8.13419	0.00481	1000	3.20099	0.014157
CTP	1	8	MVDLCNDL	7	921.393	8.17206	0.010937	10000	3.14433	0.020955
virS	1	8	MVDLCNDL	7	921.393	8.19587	0.019024	0	0	0
virS	1	8	MVDLCNDL	7	921.393	8.18692	0.009228	10	3.44353	0.032905
virS	1	8	MVDLCNDL	7	921.393	8.02483	0.004697	30	3.47467	0.036237
virS	1	8	MVDLCNDL	7	921.393	8.01244	0.006062	100	3.38058	0.031113
virS	1	8	MVDLCNDL	7	921.393	8.03043	0.034952	1000	3.38567	0.03458
virS	1	8	MVDLCNDL	7	921.393	8.03618	0.025391	10000	3.075	0.082574
CTP/virS	1	8	MVDLCNDL	7	921.393	8.20049	0.00363	0	0	0
CTP/virS	1	8	MVDLCNDL	7	921.393	8.17763	0.021361	10	3.4116	0.009526
CTP/virS	1	8	MVDLCNDL	7	921.393	8.01982	0.002405	30	3.42588	0.016117
CTP/virS	1	8	MVDLCNDL	7	921.393	8.06076	0.01204	100	3.33579	0.017395
CTP/virS	1	8	MVDLCNDL	7	921.393	8.02103	0.007826	1000	3.34786	0.012462
CTP/virS	1	8	MVDLCNDL	7	921.393	8.04207	0.012493	10000	3.20134	0.022216
Apo	12	22	KEGQKKEFTLH	10	1343.72	6.766	0.010035	0	0	0
Apo	12	22	KEGQKKEFTLH	10	1343.72	6.76909	0.016103	10	3.94105	0.011089
Apo	12	22	KEGQKKEFTLH	10	1343.72	6.74317	0.030743	30	4.51045	0.082324
Apo	12	22	KEGQKKEFTLH	10	1343.72	6.78723	0.022906	100	5.15126	0.058768
Apo	12	22	KEGQKKEFTLH	10	1343.72	6.77667	0.003786	1000	5.63905	0.132272
Apo	12	22	KEGQKKEFTLH	10	1343.72	6.77402	0.046386	10000	6.15026	0.185004
CTP	12	22	KEGQKKEFTLH	10	1343.72	6.70745	0.002386	0	0	0
CTP	12	22	KEGQKKEFTLH	10	1343.72	6.78077	0.005627	10	2.22553	0.039031
CTP	12	22	KEGQKKEFTLH	10	1343.72	6.79432	0.010708	30	2.37399	0.060652
CTP	12	22	KEGQKKEFTLH	10	1343.72	6.75423	0.009936	100	2.83396	0.091512
CTP	12	22	KEGQKKEFTLH	10	1343.72	6.75566	0.012749	1000	4.21019	0.049278
CTP	12	22	KEGQKKEFTLH	10	1343.72	6.79206	0.009543	10000	5.34518	0.034444
virS	12	22	KEGQKKEFTLH	10	1343.72	6.81359	0.024273	0	0	0
virS	12	22	KEGQKKEFTLH	10	1343.72	6.7945	0.009843	10	3.99944	0.040612
virS	12	22	KEGQKKEFTLH	10	1343.72	6.55701	0.004679	30	4.59051	0.007945
virS	12	22	KEGQKKEFTLH	10	1343.72	6.54256	0.007646	100	5.14382	0.061985
virS	12	22	KEGQKKEFTLH	10	1343.72	6.60299	0.04764	1000	5.57852	0.034942
virS	12	22	KEGQKKEFTLH	10	1343.72	6.6189	0.057691	10000	6.12891	0.047779
CTP/virS	12	22	KEGQKKEFTLH	10	1343.72	6.82823	0.005164	0	0	0
CTP/virS	12	22	KEGQKKEFTLH	10	1343.72	6.7976	0.026055	10	1.16902	0.052236
CTP/virS	12	22	KEGQKKEFTLH	10	1343.72	6.55526	0.00965	30	1.17936	0.050641
CTP/virS	12	22	KEGQKKEFTLH	10	1343.72	6.60932	0.01662	100	1.37348	0.036696
CTP/virS	12	22	KEGQKKEFTLH	10	1343.72	6.56704	0.015496	1000	3.0679	0.058446
CTP/virS	12	22	KEGQKKEFTLH	10	1343.72	6.60294	0.035289	10000	4.38025	0.090247
Apo	44	57	FVNQKTNVRDQESL	13	1676.85	7.05948	0.007947	0	0	0
Apo	44	57	FVNQKTNVRDQESL	13	1676.85	7.0625	0.01676	10	7.90142	0.004264
Apo	44	57	FVNQKTNVRDQESL	13	1676.85	7.03629	0.03506	30	8.00622	0.015271
Apo	44	57	FVNQKTNVRDQESL	13	1676.85	7.0739	0.028205	100	7.85333	0.058198
Apo	44	57	FVNQKTNVRDQESL	13	1676.85	7.08293	0.00209	1000	8.0345	0.008451
Apo	44	57	FVNQKTNVRDQESL	13	1676.85	7.06299	0.049212	10000	7.84764	0.078607
CTP	44	57	FVNQKTNVRDQESL	13	1676.85	6.98934	0.003114	0	0	0
CTP	44	57	FVNQKTNVRDQESL	13	1676.85	7.07457	0.005146	10	6.85301	0.016272
CTP	44	57	FVNQKTNVRDQESL	13	1676.85	7.07966	0.011879	30	7.1735	0.027124
CTP	44	57	FVNQKTNVRDQESL	13	1676.85	7.0431	0.014222	100	7.44616	0.033935
CTP	44	57	FVNQKTNVRDQESL	13	1676.85	7.04333	0.009358	1000	7.86303	0.026486
CTP	44	57	FVNQKTNVRDQESL	13	1676.85	7.07832	0.00986	10000	7.77768	0.026657
virS	44	57	FVNQKTNVRDQESL	13	1676.85	7.11099	0.025855	0	0	0
virS	44	57	FVNQKTNVRDQESL	13	1676.85	7.07871	0.00915	10	8.00944	0.044775
virS	44	57	FVNQKTNVRDQESL	13	1676.85	6.84673	0.006186	30	8.10254	0.034474
virS	44	57	FVNQKTNVRDQESL	13	1676.85	6.83449	0.007239	100	7.8578	0.042763
virS	44	57	FVNQKTNVRDQESL	13	1676.85	6.88729	0.043724	1000	7.95637	0.028124
virS	44	57	FVNQKTNVRDQESL	13	1676.85	6.8956	0.04885	10000	7.85718	0.039616
CTP/virS	44	57	FVNQKTNVRDQESL	13	1676.85	7.11402	0.005364	0	0	0
CTP/virS	44	57	FVNQKTNVRDQESL	13	1676.85	7.0793	0.026429	10	4.74685	0.064811
CTP/virS	44	57	FVNQKTNVRDQESL	13	1676.85	6.84361	0.007688	30	5.00812	0.076679
CTP/virS	44	57	FVNQKTNVRDQESL	13	1676.85	6.90577	0.017992	100	5.79348	0.052034
CTP/virS	44	57	FVNQKTNVRDQESL	13	1676.85	6.84761	0.015114	1000	7.94497	0.026537
CTP/virS	44	57	FVNQKTNVRDQESL	13	1676.85	6.88399	0.02963	10000	7.99928	0.047244
Apo	44	62	FVNQKTNVRDQESLTEESL	18	2236.1	7.38816	0.010063	0	0	0
Apo	44	62	FVNQKTNVRDQESLTEESL	18	2236.1	7.40209	0.014396	10	11.1245	0.056187
Apo	44	62	FVNQKTNVRDQESLTEESL	18	2236.1	7.37592	0.035045	30	11.2728	0.01659
Apo	44	62	FVNQKTNVRDQESLTEESL	18	2236.1	7.40839	0.032643	100	11.0921	0.060811
Apo	44	62	FVNQKTNVRDQESLTEESL	18	2236.1	7.39925	0.000842	1000	11.3236	0.029598
Apo	44	62	FVNQKTNVRDQESLTEESL	18	2236.1	7.36895	0.036876	10000	11.0343	0.098292
CTP	44	62	FVNQKTNVRDQESLTEESL	18	2236.1	7.33523	0.004396	0	0	0
CTP	44	62	FVNQKTNVRDQESLTEESL	18	2236.1	7.40982	0.004316	10	9.76184	0.033843
CTP	44	62	FVNQKTNVRDQESLTEESL	18	2236.1	7.41725	0.011652	30	10.1999	0.024004
CTP	44	62	FVNQKTNVRDQESLTEESL	18	2236.1	7.36128	0.017967	100	10.4919	0.030142
CTP	44	62	FVNQKTNVRDQESLTEESL	18	2236.1	7.37493	0.004271	1000	11.071	0.025548
CTP	44	62	FVNQKTNVRDQESLTEESL	18	2236.1	7.40945	0.007513	10000	11.0025	0.02377
virS	44	62	FVNQKTNVRDQESLTEESL	18	2236.1	7.43911	0.020266	0	0	0
virS	44	62	FVNQKTNVRDQESLTEESL	18	2236.1	7.41528	0.007701	10	11.5536	0.081473
virS	44	62	FVNQKTNVRDQESLTEESL	18	2236.1	7.18258	0.004066	30	11.6887	0.030631
virS	44	62	FVNQKTNVRDQESLTEESL	18	2236.1	7.17575	0.004318	100	11.3424	0.042074
virS	44	62	FVNQKTNVRDQESLTEESL	18	2236.1	7.21867	0.037037	1000	11.4493	0.025564
virS	44	62	FVNQKTNVRDQESLTEESL	18	2236.1	7.22	0.039842	10000	11.2835	0.074646
CTP/virS	44	62	FVNQKTNVRDQESLTEESL	18	2236.1	7.44044	0.005047	0	0	0
CTP/virS	44	62	FVNQKTNVRDQESLTEESL	18	2236.1	7.40764	0.020202	10	6.81599	0.111833
CTP/virS	44	62	FVNQKTNVRDQESLTEESL	18	2236.1	7.18363	0.003657	30	7.3649	0.105399
CTP/virS	44	62	FVNQKTNVRDQESLTEESL	18	2236.1	7.24431	0.0131	100	8.41052	0.053138
CTP/virS	44	62	FVNQKTNVRDQESLTEESL	18	2236.1	7.18702	0.010037	1000	11.4297	0.040652
CTP/virS	44	62	FVNQKTNVRDQESLTEESL	18	2236.1	7.21729	0.024236	10000	11.5581	0.051257
Apo	45	57	VNQKTNVRDQESL	12	1529.78	6.9135	0.010035	0	0	0
Apo	45	57	VNQKTNVRDQESL	12	1529.78	6.92157	0.017216	10	6.92187	0.028159
Apo	45	57	VNQKTNVRDQESL	12	1529.78	6.89715	0.036127	30	6.98799	0.019432
Apo	45	57	VNQKTNVRDQESL	12	1529.78	6.94296	0.026168	100	6.91301	0.047122
Apo	45	57	VNQKTNVRDQESL	12	1529.78	6.94974	0.001658	1000	7.0615	0.022887
Apo	45	57	VNQKTNVRDQESL	12	1529.78	6.92877	0.050183	10000	6.80959	0.069613
CTP	45	57	VNQKTNVRDQESL	12	1529.78	6.85522	0.00239	0	0	0
CTP	45	57	VNQKTNVRDQESL	12	1529.78	6.93281	0.005493	10	6.08702	0.04473
CTP	45	57	VNQKTNVRDQESL	12	1529.78	6.95086	0.011324	30	6.32234	0.013309
CTP	45	57	VNQKTNVRDQESL	12	1529.78	6.91595	0.013344	100	6.56468	0.014252
CTP	45	57	VNQKTNVRDQESL	12	1529.78	6.91226	0.011235	1000	6.84631	0.023445
CTP	45	57	VNQKTNVRDQESL	12	1529.78	6.94822	0.01032	10000	6.76563	0.034295
virS	45	57	VNQKTNVRDQESL	12	1529.78	6.97822	0.025335	0	0	0
virS	45	57	VNQKTNVRDQESL	12	1529.78	6.94719	0.008366	10	6.90726	0.039091
virS	45	57	VNQKTNVRDQESL	12	1529.78	6.71652	0.004637	30	7.00027	0.034225
virS	45	57	VNQKTNVRDQESL	12	1529.78	6.70303	0.007111	100	6.81838	0.040402
virS	45	57	VNQKTNVRDQESL	12	1529.78	6.75241	0.038811	1000	6.8212	0.030357
virS	45	57	VNQKTNVRDQESL	12	1529.78	6.76351	0.048455	10000	6.74608	0.02757
CTP/virS	45	57	VNQKTNVRDQESL	12	1529.78	6.98136	0.0055	0	0	0
CTP/virS	45	57	VNQKTNVRDQESL	12	1529.78	6.94834	0.027457	10	4.27604	0.035847
CTP/virS	45	57	VNQKTNVRDQESL	12	1529.78	6.71476	0.006993	30	4.56866	0.059231
CTP/virS	45	57	VNQKTNVRDQESL	12	1529.78	6.76582	0.018174	100	5.09022	0.030615
CTP/virS	45	57	VNQKTNVRDQESL	12	1529.78	6.71758	0.015709	1000	6.92373	0.047633
CTP/virS	45	57	VNQKTNVRDQESL	12	1529.78	6.74725	0.028173	10000	6.93368	0.042437
Apo	45	59	VNQKTNVRDQESLTE	14	1759.87	6.84727	0.008649	0	0	0
Apo	45	59	VNQKTNVRDQESLTE	14	1759.87	6.85145	0.017733	10	8.47575	0.015051
Apo	45	59	VNQKTNVRDQESLTE	14	1759.87	6.8218	0.035137	30	8.57127	0.016444
Apo	45	59	VNQKTNVRDQESLTE	14	1759.87	6.86749	0.026005	100	8.39861	0.065483
Apo	45	59	VNQKTNVRDQESLTE	14	1759.87	6.84804	0.001132	1000	8.56727	0.016155
Apo	45	59	VNQKTNVRDQESLTE	14	1759.87	6.85805	0.045364	10000	8.37639	0.066332
CTP	45	59	VNQKTNVRDQESLTE	14	1759.87	6.78465	0.002404	0	0	0
CTP	45	59	VNQKTNVRDQESLTE	14	1759.87	6.86139	0.00585	10	7.52198	0.025215
CTP	45	59	VNQKTNVRDQESLTE	14	1759.87	6.87431	0.010985	30	7.81483	0.02866
CTP	45	59	VNQKTNVRDQESLTE	14	1759.87	6.82805	0.009694	100	8.02574	0.028996
CTP	45	59	VNQKTNVRDQESLTE	14	1759.87	6.83791	0.011189	1000	8.38358	0.015002
CTP	45	59	VNQKTNVRDQESLTE	14	1759.87	6.87785	0.009672	10000	8.30671	0.027808
virS	45	59	VNQKTNVRDQESLTE	14	1759.87	6.89766	0.021705	0	0	0
virS	45	59	VNQKTNVRDQESLTE	14	1759.87	6.87592	0.00937	10	8.53108	0.059174
virS	45	59	VNQKTNVRDQESLTE	14	1759.87	6.62104	0.0027	30	8.68721	0.025015
virS	45	59	VNQKTNVRDQESLTE	14	1759.87	6.60895	0.005718	100	8.43132	0.025537
virS	45	59	VNQKTNVRDQESLTE	14	1759.87	6.67604	0.049334	1000	8.45185	0.027153
virS	45	59	VNQKTNVRDQESLTE	14	1759.87	6.67512	0.055255	10000	8.33897	0.043195
CTP/virS	45	59	VNQKTNVRDQESLTE	14	1759.87	6.91031	0.005456	0	0	0
CTP/virS	45	59	VNQKTNVRDQESLTE	14	1759.87	6.87403	0.025455	10	5.45003	0.024531
CTP/virS	45	59	VNQKTNVRDQESLTE	14	1759.87	6.62005	0.006504	30	5.83651	0.067365
CTP/virS	45	59	VNQKTNVRDQESLTE	14	1759.87	6.68987	0.021279	100	6.50754	0.047071
CTP/virS	45	59	VNQKTNVRDQESLTE	14	1759.87	6.62585	0.019481	1000	8.48346	0.025973
CTP/virS	45	59	VNQKTNVRDQESLTE	14	1759.87	6.65794	0.039425	10000	8.50262	0.059626
Apo	45	60	VNQKTNVRDQESLTEE	15	1888.91	6.90261	0.01005	0	0	0
Apo	45	60	VNQKTNVRDQESLTEE	15	1888.91	6.90975	0.014871	10	8.87214	0.035236
Apo	45	60	VNQKTNVRDQESLTEE	15	1888.91	6.87268	0.035389	30	9.06854	0.031542
Apo	45	60	VNQKTNVRDQESLTEE	15	1888.91	6.91556	0.025424	100	8.84161	0.038883
Apo	45	60	VNQKTNVRDQESLTEE	15	1888.91	6.9017	0.00027	1000	9.10001	0.035042
Apo	45	60	VNQKTNVRDQESLTEE	15	1888.91	6.90474	0.042109	10000	8.79729	0.033125
CTP	45	60	VNQKTNVRDQESLTEE	15	1888.91	6.84277	0.003968	0	0	0
CTP	45	60	VNQKTNVRDQESLTEE	15	1888.91	6.91504	0.005378	10	7.94475	0.033839
CTP	45	60	VNQKTNVRDQESLTEE	15	1888.91	6.9209	0.010991	30	8.34071	0.051426
CTP	45	60	VNQKTNVRDQESLTEE	15	1888.91	6.8796	0.011694	100	8.49053	0.032134
CTP	45	60	VNQKTNVRDQESLTEE	15	1888.91	6.88939	0.011066	1000	8.86975	0.023689
CTP	45	60	VNQKTNVRDQESLTEE	15	1888.91	6.92238	0.009413	10000	8.78469	0.051899
virS	45	60	VNQKTNVRDQESLTEE	15	1888.91	6.94834	0.024721	0	0	0
virS	45	60	VNQKTNVRDQESLTEE	15	1888.91	6.92314	0.008645	10	9.06497	0.057662
virS	45	60	VNQKTNVRDQESLTEE	15	1888.91	6.68584	0.006126	30	9.15433	0.039032
virS	45	60	VNQKTNVRDQESLTEE	15	1888.91	6.67014	0.008135	100	8.88747	0.017473
virS	45	60	VNQKTNVRDQESLTEE	15	1888.91	6.72759	0.042583	1000	8.95162	0.051121
virS	45	60	VNQKTNVRDQESLTEE	15	1888.91	6.71263	0.037608	10000	8.85167	0.199835
CTP/virS	45	60	VNQKTNVRDQESLTEE	15	1888.91	6.96007	0.005662	0	0	0
CTP/virS	45	60	VNQKTNVRDQESLTEE	15	1888.91	6.92229	0.027899	10	5.94951	0.065731
CTP/virS	45	60	VNQKTNVRDQESLTEE	15	1888.91	6.68464	0.010246	30	6.32582	0.067716
CTP/virS	45	60	VNQKTNVRDQESLTEE	15	1888.91	6.73975	0.016536	100	7.04875	0.057645
CTP/virS	45	60	VNQKTNVRDQESLTEE	15	1888.91	6.68739	0.019574	1000	9.03256	0.030777
CTP/virS	45	60	VNQKTNVRDQESLTEE	15	1888.91	6.72062	0.026972	10000	9.02804	0.034248
Apo	45	62	VNQKTNVRDQESLTEESL	17	2089.03	7.31683	0.008726	0	0	0
Apo	45	62	VNQKTNVRDQESLTEESL	17	2089.03	7.32217	0.022562	10	10.0822	0.035885
Apo	45	62	VNQKTNVRDQESLTEESL	17	2089.03	7.30488	0.036679	30	10.1957	0.013502
Apo	45	62	VNQKTNVRDQESLTEESL	17	2089.03	7.348	0.04025	100	9.93189	0.115021
Apo	45	62	VNQKTNVRDQESLTEESL	17	2089.03	7.32432	0.002632	1000	10.1295	0.040984
Apo	45	62	VNQKTNVRDQESLTEESL	17	2089.03	7.28981	0.02677	10000	10.0342	0.052764
CTP	45	62	VNQKTNVRDQESLTEESL	17	2089.03	7.26125	0.003857	0	0	0
CTP	45	62	VNQKTNVRDQESLTEESL	17	2089.03	7.33492	0.005069	10	8.82638	0.022434
CTP	45	62	VNQKTNVRDQESLTEESL	17	2089.03	7.35357	0.015495	30	9.16299	0.015879
CTP	45	62	VNQKTNVRDQESLTEESL	17	2089.03	7.28162	0.012782	100	9.31397	0.083464
CTP	45	62	VNQKTNVRDQESLTEESL	17	2089.03	7.29175	0.006278	1000	10.0056	0.070568
CTP	45	62	VNQKTNVRDQESLTEESL	17	2089.03	7.34253	0.014131	10000	9.96816	0.031264
virS	45	62	VNQKTNVRDQESLTEESL	17	2089.03	7.36163	0.025491	0	0	0
virS	45	62	VNQKTNVRDQESLTEESL	17	2089.03	7.34148	0.01151	10	10.4096	0.134875
virS	45	62	VNQKTNVRDQESLTEESL	17	2089.03	7.11253	0.003957	30	10.5364	0.050531
virS	45	62	VNQKTNVRDQESLTEESL	17	2089.03	7.10313	0.00315	100	10.2244	0.040573
virS	45	62	VNQKTNVRDQESLTEESL	17	2089.03	7.14482	0.039859	1000	10.4115	0.021771
virS	45	62	VNQKTNVRDQESLTEESL	17	2089.03	7.15722	0.045012	10000	10.3228	0.071373
CTP/virS	45	62	VNQKTNVRDQESLTEESL	17	2089.03	7.37276	0.006054	0	0	0
CTP/virS	45	62	VNQKTNVRDQESLTEESL	17	2089.03	7.3326	0.03415	10	6.24761	0.018956
CTP/virS	45	62	VNQKTNVRDQESLTEESL	17	2089.03	7.10923	0.00716	30	6.67885	0.100238
CTP/virS	45	62	VNQKTNVRDQESLTEESL	17	2089.03	7.1694	0.016475	100	7.78578	0.098999
CTP/virS	45	62	VNQKTNVRDQESLTEESL	17	2089.03	7.11361	0.01335	1000	10.355	0.010187
CTP/virS	45	62	VNQKTNVRDQESLTEESL	17	2089.03	7.14852	0.024495	10000	10.5222	0.067079
Apo	58	62	TEESL	4	577.259	7.34665	0.008032	0	0	0
Apo	58	62	TEESL	4	577.259	7.36728	0.018104	10	1.93386	0.010533
Apo	58	62	TEESL	4	577.259	7.32088	0.040932	30	1.94534	0.009214
Apo	58	62	TEESL	4	577.259	7.34947	0.043073	100	1.91369	0.017018
Apo	58	62	TEESL	4	577.259	7.28772	3.29874e-05	1000	1.9357	0.007067
Apo	58	62	TEESL	4	577.259	7.31921	0.035526	10000	1.89681	0.010778
CTP	58	62	TEESL	4	577.259	7.2886	0.004154	0	0	0
CTP	58	62	TEESL	4	577.259	7.37354	0.0037	10	1.5357	0.011323
CTP	58	62	TEESL	4	577.259	7.37012	0.009194	30	1.6195	0.009939
CTP	58	62	TEESL	4	577.259	7.28084	0.00652	100	1.7202	0.01616
CTP	58	62	TEESL	4	577.259	7.30726	0.011447	1000	1.88568	0.017554
CTP	58	62	TEESL	4	577.259	7.36613	0.008224	10000	1.88261	0.010666
virS	58	62	TEESL	4	577.259	7.37661	0.016873	0	0	0
virS	58	62	TEESL	4	577.259	7.36349	0.010372	10	1.88879	0.017032
virS	58	62	TEESL	4	577.259	7.10877	0.001369	30	1.87262	0.017081
virS	58	62	TEESL	4	577.259	7.10447	0.005119	100	1.80632	0.01896
virS	58	62	TEESL	4	577.259	7.15234	0.039944	1000	1.82926	0.016968
virS	58	62	TEESL	4	577.259	7.1556	0.046246	10000	1.84981	0.022344
CTP/virS	58	62	TEESL	4	577.259	7.37655	0.006522	0	0	0
CTP/virS	58	62	TEESL	4	577.259	7.35019	0.026283	10	0.946338	0.009326
CTP/virS	58	62	TEESL	4	577.259	7.10968	0.003803	30	1.06552	0.018846
CTP/virS	58	62	TEESL	4	577.259	7.17701	0.011373	100	1.27918	0.020464
CTP/virS	58	62	TEESL	4	577.259	7.11741	0.009738	1000	1.75428	0.005172
CTP/virS	58	62	TEESL	4	577.259	7.1445	0.025597	10000	1.87791	0.007687
Apo	63	68	ADIIKT	5	659.385	7.09075	0.008115	0	0	0
Apo	63	68	ADIIKT	5	659.385	7.09642	0.018039	10	2.79827	0.017194
Apo	63	68	ADIIKT	5	659.385	7.06775	0.036083	30	2.84395	0.008529
Apo	63	68	ADIIKT	5	659.385	7.10571	0.032966	100	2.76856	0.022873
Apo	63	68	ADIIKT	5	659.385	7.07593	0.000221	1000	2.82148	0.006264
Apo	63	68	ADIIKT	5	659.385	7.0942	0.042938	10000	2.74685	0.008405
CTP	63	68	ADIIKT	5	659.385	7.03076	0.003131	0	0	0
CTP	63	68	ADIIKT	5	659.385	7.10708	0.005126	10	1.19027	0.012369
CTP	63	68	ADIIKT	5	659.385	7.11786	0.011324	30	1.43894	0.022886
CTP	63	68	ADIIKT	5	659.385	7.05848	0.009418	100	1.90505	0.011459
CTP	63	68	ADIIKT	5	659.385	7.07357	0.008289	1000	2.70459	0.010073
CTP	63	68	ADIIKT	5	659.385	7.1151	0.009739	10000	2.76632	0.010205
virS	63	68	ADIIKT	5	659.385	7.13776	0.020348	0	0	0
virS	63	68	ADIIKT	5	659.385	7.11268	0.00894	10	2.79848	0.042029
virS	63	68	ADIIKT	5	659.385	6.86492	0.002778	30	2.84337	0.04798
virS	63	68	ADIIKT	5	659.385	6.85678	0.006168	100	2.71724	0.046169
virS	63	68	ADIIKT	5	659.385	6.90631	0.040255	1000	2.76962	0.039184
virS	63	68	ADIIKT	5	659.385	6.91496	0.049166	10000	2.78125	0.054987
CTP/virS	63	68	ADIIKT	5	659.385	7.14075	0.006466	0	0	0
CTP/virS	63	68	ADIIKT	5	659.385	7.10824	0.024344	10	0.348602	0.030502
CTP/virS	63	68	ADIIKT	5	659.385	6.86764	0.005328	30	0.369796	0.020691
CTP/virS	63	68	ADIIKT	5	659.385	6.93242	0.014616	100	0.567576	0.059167
CTP/virS	63	68	ADIIKT	5	659.385	6.8721	0.013469	1000	2.10825	0.036549
CTP/virS	63	68	ADIIKT	5	659.385	6.90038	0.028273	10000	2.77129	0.0198
Apo	63	71	ADIIKTIKL	8	1013.65	7.62075	0.009949	0	0	0
Apo	63	71	ADIIKTIKL	8	1013.65	7.62414	0.017524	10	5.2092	0.02409
Apo	63	71	ADIIKTIKL	8	1013.65	7.60291	0.034549	30	5.18763	0.017688
Apo	63	71	ADIIKTIKL	8	1013.65	7.63786	0.034581	100	5.07008	0.06508
Apo	63	71	ADIIKTIKL	8	1013.65	7.61853	0.001384	1000	5.2854	0.212586
Apo	63	71	ADIIKTIKL	8	1013.65	7.54092	0.012526	10000	4.95548	0.057531
CTP	63	71	ADIIKTIKL	8	1013.65	7.57385	0.004156	0	0	0
CTP	63	71	ADIIKTIKL	8	1013.65	7.64019	0.002771	10	2.51639	0.036666
CTP	63	71	ADIIKTIKL	8	1013.65	7.64806	0.010723	30	3.09106	0.062292
CTP	63	71	ADIIKTIKL	8	1013.65	7.57498	0.013689	100	3.82963	0.123835
CTP	63	71	ADIIKTIKL	8	1013.65	7.59129	0.004331	1000	4.8648	0.151451
CTP	63	71	ADIIKTIKL	8	1013.65	7.6273	0.008751	10000	4.97328	0.111147
virS	63	71	ADIIKTIKL	8	1013.65	7.65288	0.02359	0	0	0
virS	63	71	ADIIKTIKL	8	1013.65	7.63102	0.009033	10	5.07718	0.1285
virS	63	71	ADIIKTIKL	8	1013.65	7.42034	0.00498	30	5.20507	0.23599
virS	63	71	ADIIKTIKL	8	1013.65	7.41127	0.002822	100	4.85836	0.087318
virS	63	71	ADIIKTIKL	8	1013.65	7.44388	0.036906	1000	5.11512	0.119328
virS	63	71	ADIIKTIKL	8	1013.65	7.45373	0.039975	10000	5.12548	0.335113
CTP/virS	63	71	ADIIKTIKL	8	1013.65	7.66184	0.001964	0	0	0
CTP/virS	63	71	ADIIKTIKL	8	1013.65	7.62581	0.025175	10	0.489511	0.031003
CTP/virS	63	71	ADIIKTIKL	8	1013.65	7.42144	0.005109	30	0.52349	0.02099
CTP/virS	63	71	ADIIKTIKL	8	1013.65	7.47688	0.015897	100	0.953756	0.077099
CTP/virS	63	71	ADIIKTIKL	8	1013.65	7.42082	0.008476	1000	3.96252	0.085372
CTP/virS	63	71	ADIIKTIKL	8	1013.65	7.45058	0.021657	10000	4.99767	0.207708
Apo	64	68	DIIKT	4	588.348	7.09052	0.007493	0	0	0
Apo	64	68	DIIKT	4	588.348	7.10008	0.017104	10	2.64264	0.006481
Apo	64	68	DIIKT	4	588.348	7.06793	0.035506	30	2.66292	0.005667
Apo	64	68	DIIKT	4	588.348	7.10961	0.032328	100	2.59016	0.011144
Apo	64	68	DIIKT	4	588.348	7.07855	0.001009	1000	2.6095	0.007154
Apo	64	68	DIIKT	4	588.348	7.09646	0.040356	10000	2.54697	0.009209
CTP	64	68	DIIKT	4	588.348	7.03156	0.002734	0	0	0
CTP	64	68	DIIKT	4	588.348	7.11122	0.005087	10	1.09315	0.020709
CTP	64	68	DIIKT	4	588.348	7.11905	0.011667	30	1.35265	0.01817
CTP	64	68	DIIKT	4	588.348	7.06185	0.008961	100	1.6275	0.132327
CTP	64	68	DIIKT	4	588.348	7.07727	0.008276	1000	2.48454	0.012032
CTP	64	68	DIIKT	4	588.348	7.11754	0.010588	10000	2.54854	0.010666
virS	64	68	DIIKT	4	588.348	7.13633	0.019972	0	0	0
virS	64	68	DIIKT	4	588.348	7.11618	0.008472	10	2.52637	0.044207
virS	64	68	DIIKT	4	588.348	6.86872	0.002522	30	2.60432	0.019304
virS	64	68	DIIKT	4	588.348	6.86053	0.005511	100	2.50707	0.029556
virS	64	68	DIIKT	4	588.348	6.90757	0.040466	1000	2.55222	0.011873
virS	64	68	DIIKT	4	588.348	6.91536	0.04872	10000	2.55238	0.020068
CTP/virS	64	68	DIIKT	4	588.348	7.14306	0.007204	0	0	0
CTP/virS	64	68	DIIKT	4	588.348	7.10837	0.024882	10	0.264265	0.011644
CTP/virS	64	68	DIIKT	4	588.348	6.8708	0.00557	30	0.27299	0.015897
CTP/virS	64	68	DIIKT	4	588.348	6.93302	0.014711	100	0.447066	0.012063
CTP/virS	64	68	DIIKT	4	588.348	6.87356	0.013037	1000	1.96437	0.02321
CTP/virS	64	68	DIIKT	4	588.348	6.90214	0.028135	10000	2.56149	0.020755
Apo	65	71	IIKTIKL	6	827.584	7.40208	0.009834	0	0	0
Apo	65	71	IIKTIKL	6	827.584	7.41184	0.016051	10	3.8039	0.017216
Apo	65	71	IIKTIKL	6	827.584	7.40066	0.028639	30	3.8078	0.038326
Apo	65	71	IIKTIKL	6	827.584	7.43867	0.029847	100	3.73354	0.035464
Apo	65	71	IIKTIKL	6	827.584	7.44175	0.006158	1000	3.79811	0.080382
Apo	65	71	IIKTIKL	6	827.584	7.37825	0.018954	10000	3.58852	0.088505
CTP	65	71	IIKTIKL	6	827.584	7.34757	0.004079	0	0	0
CTP	65	71	IIKTIKL	6	827.584	7.42489	0.004442	10	2.19083	0.056749
CTP	65	71	IIKTIKL	6	827.584	7.44158	0.010735	30	2.58821	0.034113
CTP	65	71	IIKTIKL	6	827.584	7.39214	0.012022	100	3.02916	0.206153
CTP	65	71	IIKTIKL	6	827.584	7.39732	0.004656	1000	3.61043	0.057388
CTP	65	71	IIKTIKL	6	827.584	7.42489	0.009423	10000	3.55594	0.01322
virS	65	71	IIKTIKL	6	827.584	7.45517	0.027206	0	0	0
virS	65	71	IIKTIKL	6	827.584	7.42415	0.008927	10	3.69259	0.085432
virS	65	71	IIKTIKL	6	827.584	7.21234	0.005467	30	3.848	0.106404
virS	65	71	IIKTIKL	6	827.584	7.19899	0.004509	100	3.60798	0.041735
virS	65	71	IIKTIKL	6	827.584	7.23303	0.033639	1000	3.61089	0.091609
virS	65	71	IIKTIKL	6	827.584	7.24509	0.042446	10000	3.6301	0.233781
CTP/virS	65	71	IIKTIKL	6	827.584	7.46344	0.00373	0	0	0
CTP/virS	65	71	IIKTIKL	6	827.584	7.42078	0.025511	10	0.384997	0.058498
CTP/virS	65	71	IIKTIKL	6	827.584	7.20541	0.007153	30	0.429777	0.060111
CTP/virS	65	71	IIKTIKL	6	827.584	7.26116	0.018118	100	0.694304	0.092847
CTP/virS	65	71	IIKTIKL	6	827.584	7.20694	0.012288	1000	3.14501	0.08032
CTP/virS	65	71	IIKTIKL	6	827.584	7.24537	0.02287	10000	3.49442	0.066686
Apo	69	75	IKLQQFF	6	922.527	8.0817	0.007579	0	0	0
Apo	69	75	IKLQQFF	6	922.527	8.08503	0.010597	10	3.94375	0.007615
Apo	69	75	IKLQQFF	6	922.527	8.07704	0.028431	30	3.95851	0.010787
Apo	69	75	IKLQQFF	6	922.527	8.09785	0.032858	100	3.87047	0.014106
Apo	69	75	IKLQQFF	6	922.527	8.08716	0.008001	1000	3.90619	0.009539
Apo	69	75	IKLQQFF	6	922.527	7.99793	0.06135	10000	3.85852	0.012307
CTP	69	75	IKLQQFF	6	922.527	8.03176	0.005915	0	0	0
CTP	69	75	IKLQQFF	6	922.527	8.09571	0.004031	10	2.52421	0.004599
CTP	69	75	IKLQQFF	6	922.527	8.10794	0.007201	30	2.87629	0.012997
CTP	69	75	IKLQQFF	6	922.527	8.04631	0.012017	100	3.14616	0.006185
CTP	69	75	IKLQQFF	6	922.527	8.05572	0.002001	1000	3.79833	0.013241
CTP	69	75	IKLQQFF	6	922.527	8.08455	0.008132	10000	3.84349	0.016399
virS	69	75	IKLQQFF	6	922.527	8.11506	0.024324	0	0	0
virS	69	75	IKLQQFF	6	922.527	8.09342	0.009632	10	4.05443	0.032992
virS	69	75	IKLQQFF	6	922.527	7.92324	0.005646	30	4.06095	0.044658
virS	69	75	IKLQQFF	6	922.527	7.91181	0.0025	100	3.907	0.038273
virS	69	75	IKLQQFF	6	922.527	7.93216	0.036939	1000	3.99821	0.029659
virS	69	75	IKLQQFF	6	922.527	7.95239	0.039448	10000	3.92042	0.029156
CTP/virS	69	75	IKLQQFF	6	922.527	8.11625	0.002157	0	0	0
CTP/virS	69	75	IKLQQFF	6	922.527	8.09004	0.021309	10	1.18254	0.0186
CTP/virS	69	75	IKLQQFF	6	922.527	7.92056	0.030904	30	1.05231	0.023241
CTP/virS	69	75	IKLQQFF	6	922.527	7.96157	0.036379	100	1.46589	0.060252
CTP/virS	69	75	IKLQQFF	6	922.527	7.92064	0.006812	1000	3.47711	0.03379
CTP/virS	69	75	IKLQQFF	6	922.527	7.94994	0.0199	10000	3.92728	0.019461
Apo	69	79	IKLQQFFPVIG	9	1288.75	8.2094	0.009274	0	0	0
Apo	69	79	IKLQQFFPVIG	9	1288.75	8.22109	0.01064	10	4.37002	0.009311
Apo	69	79	IKLQQFFPVIG	9	1288.75	8.21164	0.031351	30	4.41445	0.03264
Apo	69	79	IKLQQFFPVIG	9	1288.75	8.22829	0.038062	100	4.52356	0.052213
Apo	69	79	IKLQQFFPVIG	9	1288.75	8.20391	0.007132	1000	5.29601	0.006335
Apo	69	79	IKLQQFFPVIG	9	1288.75	8.12494	0.048362	10000	6.15905	0.018298
CTP	69	79	IKLQQFFPVIG	9	1288.75	8.16786	0.005906	0	0	0
CTP	69	79	IKLQQFFPVIG	9	1288.75	8.23161	0.002234	10	2.89844	0.033936
CTP	69	79	IKLQQFFPVIG	9	1288.75	8.24239	0.007191	30	3.33827	0.041898
CTP	69	79	IKLQQFFPVIG	9	1288.75	8.16258	0.013566	100	3.60135	0.075774
CTP	69	79	IKLQQFFPVIG	9	1288.75	8.1831	0.00167	1000	4.2883	0.02918
CTP	69	79	IKLQQFFPVIG	9	1288.75	8.21604	0.008629	10000	4.86748	0.020592
virS	69	79	IKLQQFFPVIG	9	1288.75	8.24023	0.022384	0	0	0
virS	69	79	IKLQQFFPVIG	9	1288.75	8.22909	0.009732	10	4.3899	0.030314
virS	69	79	IKLQQFFPVIG	9	1288.75	8.06827	0.005788	30	4.44926	0.017986
virS	69	79	IKLQQFFPVIG	9	1288.75	8.05767	0.002822	100	4.49921	0.018097
virS	69	79	IKLQQFFPVIG	9	1288.75	8.07558	0.034754	1000	5.22991	0.015249
virS	69	79	IKLQQFFPVIG	9	1288.75	8.08503	0.030596	10000	6.18079	0.018153
CTP/virS	69	79	IKLQQFFPVIG	9	1288.75	8.24298	0.002278	0	0	0
CTP/virS	69	79	IKLQQFFPVIG	9	1288.75	8.21821	0.022622	10	1.25058	0.016082
CTP/virS	69	79	IKLQQFFPVIG	9	1288.75	8.06441	0.00325	30	1.28764	0.023189
CTP/virS	69	79	IKLQQFFPVIG	9	1288.75	8.10545	0.016798	100	1.55672	0.047
CTP/virS	69	79	IKLQQFFPVIG	9	1288.75	8.06565	0.005309	1000	3.784	0.047593
CTP/virS	69	79	IKLQQFFPVIG	9	1288.75	8.08762	0.016936	10000	4.3425	0.010846
Apo	69	84	IKLQQFFPVIGREIDG	14	1859.03	8.05383	0.01023	0	0	0
Apo	69	84	IKLQQFFPVIGREIDG	14	1859.03	8.06065	0.010382	10	5.46342	0.017701
Apo	69	84	IKLQQFFPVIGREIDG	14	1859.03	8.04923	0.031373	30	5.59264	0.02397
Apo	69	84	IKLQQFFPVIGREIDG	14	1859.03	8.07139	0.033084	100	5.82254	0.021205
Apo	69	84	IKLQQFFPVIGREIDG	14	1859.03	8.04353	0	1000	7.31077	0.01652
Apo	69	84	IKLQQFFPVIGREIDG	14	1859.03	7.95282	0.048244	10000	9.04758	0.02584
CTP	69	84	IKLQQFFPVIGREIDG	14	1859.03	8.00184	0.005839	0	0	0
CTP	69	84	IKLQQFFPVIGREIDG	14	1859.03	8.072	0.002706	10	3.91834	0.02269
CTP	69	84	IKLQQFFPVIGREIDG	14	1859.03	8.08182	0.007126	30	4.33381	0.018593
CTP	69	84	IKLQQFFPVIGREIDG	14	1859.03	8.00824	0.017325	100	4.8102	0.119656
CTP	69	84	IKLQQFFPVIGREIDG	14	1859.03	8.03194	0.001505	1000	5.98571	0.014364
CTP	69	84	IKLQQFFPVIGREIDG	14	1859.03	8.0587	0.007272	10000	6.80922	0.017584
virS	69	84	IKLQQFFPVIGREIDG	14	1859.03	8.09165	0.021426	0	0	0
virS	69	84	IKLQQFFPVIGREIDG	14	1859.03	8.07637	0.008473	10	5.5892	0.037365
virS	69	84	IKLQQFFPVIGREIDG	14	1859.03	7.89785	0.005688	30	5.70993	0.036994
virS	69	84	IKLQQFFPVIGREIDG	14	1859.03	7.88789	0.002547	100	5.86875	0.04559
virS	69	84	IKLQQFFPVIGREIDG	14	1859.03	7.90484	0.032112	1000	7.36082	0.038086
virS	69	84	IKLQQFFPVIGREIDG	14	1859.03	7.91377	0.031626	10000	9.124	0.039888
CTP/virS	69	84	IKLQQFFPVIGREIDG	14	1859.03	8.0943	0.001892	0	0	0
CTP/virS	69	84	IKLQQFFPVIGREIDG	14	1859.03	8.06937	0.018338	10	2.45039	0.013319
CTP/virS	69	84	IKLQQFFPVIGREIDG	14	1859.03	7.89619	0.003477	30	2.4994	0.034912
CTP/virS	69	84	IKLQQFFPVIGREIDG	14	1859.03	7.93642	0.015468	100	2.7669	0.040071
CTP/virS	69	84	IKLQQFFPVIGREIDG	14	1859.03	7.89668	0.006474	1000	5.24048	0.057859
CTP/virS	69	84	IKLQQFFPVIGREIDG	14	1859.03	7.91531	0.015066	10000	6.35662	0.084016
Apo	69	86	IKLQQFFPVIGREIDGRI	16	2128.22	8.01715	0.011182	0	0	0
Apo	69	86	IKLQQFFPVIGREIDGRI	16	2128.22	8.03388	0.009784	10	5.72645	0.035754
Apo	69	86	IKLQQFFPVIGREIDGRI	16	2128.22	8.0102	0.03994	30	5.89613	0.034602
Apo	69	86	IKLQQFFPVIGREIDGRI	16	2128.22	8.03174	0.042627	100	6.5651	0.023465
Apo	69	86	IKLQQFFPVIGREIDGRI	16	2128.22	8.01763	0.00756	1000	8.44653	0.080903
Apo	69	86	IKLQQFFPVIGREIDGRI	16	2128.22	7.92764	0.047204	10000	10.6326	0.054819
CTP	69	86	IKLQQFFPVIGREIDGRI	16	2128.22	7.97055	0.005742	0	0	0
CTP	69	86	IKLQQFFPVIGREIDGRI	16	2128.22	8.04339	0.002962	10	4.17432	0.02755
CTP	69	86	IKLQQFFPVIGREIDGRI	16	2128.22	8.04946	0.007411	30	4.58617	0.068268
CTP	69	86	IKLQQFFPVIGREIDGRI	16	2128.22	7.96287	0.015705	100	5.25234	0.041893
CTP	69	86	IKLQQFFPVIGREIDGRI	16	2128.22	7.98666	0.001814	1000	6.8481	0.022645
CTP	69	86	IKLQQFFPVIGREIDGRI	16	2128.22	8.02891	0.00715	10000	8.09653	0.061454
virS	69	86	IKLQQFFPVIGREIDGRI	16	2128.22	8.05496	0.025007	0	0	0
virS	69	86	IKLQQFFPVIGREIDGRI	16	2128.22	8.03867	0.007493	10	5.77735	0.021349
virS	69	86	IKLQQFFPVIGREIDGRI	16	2128.22	7.84959	0.005012	30	5.99783	0.034258
virS	69	86	IKLQQFFPVIGREIDGRI	16	2128.22	7.83901	0.003504	100	6.46112	0.034983
virS	69	86	IKLQQFFPVIGREIDGRI	16	2128.22	7.86295	0.036563	1000	8.40033	0.098715
virS	69	86	IKLQQFFPVIGREIDGRI	16	2128.22	7.87173	0.033351	10000	10.7697	0.080128
CTP/virS	69	86	IKLQQFFPVIGREIDGRI	16	2128.22	8.05982	0.003589	0	0	0
CTP/virS	69	86	IKLQQFFPVIGREIDGRI	16	2128.22	8.02895	0.024213	10	2.59795	0.022962
CTP/virS	69	86	IKLQQFFPVIGREIDGRI	16	2128.22	7.84743	0.004126	30	2.65126	0.065856
CTP/virS	69	86	IKLQQFFPVIGREIDGRI	16	2128.22	7.89863	0.01634	100	2.93422	0.015374
CTP/virS	69	86	IKLQQFFPVIGREIDGRI	16	2128.22	7.85029	0.006777	1000	5.67951	0.068878
CTP/virS	69	86	IKLQQFFPVIGREIDGRI	16	2128.22	7.87615	0.018181	10000	7.14307	0.027534
Apo	69	89	IKLQQFFPVIGREIDGRIEIL	19	2483.43	8.13865	0.004602	0	0	0
Apo	69	89	IKLQQFFPVIGREIDGRIEIL	19	2483.43	8.14099	0.011948	10	5.23236	0.019331
Apo	69	89	IKLQQFFPVIGREIDGRIEIL	19	2483.43	8.13157	0.02945	30	5.48854	0.037391
Apo	69	89	IKLQQFFPVIGREIDGRIEIL	19	2483.43	8.15251	0.03993	100	6.00229	0.032154
Apo	69	89	IKLQQFFPVIGREIDGRIEIL	19	2483.43	8.12718	0.008561	1000	8.22227	0.051776
Apo	69	89	IKLQQFFPVIGREIDGRIEIL	19	2483.43	8.05251	0.040208	10000	12.1381	0.058208
CTP	69	89	IKLQQFFPVIGREIDGRIEIL	19	2483.43	8.09041	0.005784	0	0	0
CTP	69	89	IKLQQFFPVIGREIDGRIEIL	19	2483.43	8.15084	0.010011	10	3.84444	0.042192
CTP	69	89	IKLQQFFPVIGREIDGRIEIL	19	2483.43	8.16566	0.006413	30	4.40922	0.026716
CTP	69	89	IKLQQFFPVIGREIDGRIEIL	19	2483.43	8.08742	0.013442	100	5.0213	0.082562
CTP	69	89	IKLQQFFPVIGREIDGRIEIL	19	2483.43	8.10528	0.00178	1000	6.49018	0.051542
CTP	69	89	IKLQQFFPVIGREIDGRIEIL	19	2483.43	8.13596	0.004166	10000	7.72091	0.067491
virS	69	89	IKLQQFFPVIGREIDGRIEIL	19	2483.43	8.16623	0.023488	0	0	0
virS	69	89	IKLQQFFPVIGREIDGRIEIL	19	2483.43	8.15286	0.009567	10	5.49081	0.025826
virS	69	89	IKLQQFFPVIGREIDGRIEIL	19	2483.43	7.98264	0.007029	30	5.74461	0.031741
virS	69	89	IKLQQFFPVIGREIDGRIEIL	19	2483.43	7.9668	0.004758	100	6.28279	0.075542
virS	69	89	IKLQQFFPVIGREIDGRIEIL	19	2483.43	7.99325	0.041873	1000	8.27254	0.079755
virS	69	89	IKLQQFFPVIGREIDGRIEIL	19	2483.43	8.00972	0.035654	10000	12.3565	0.026389
CTP/virS	69	89	IKLQQFFPVIGREIDGRIEIL	19	2483.43	8.17041	0.004657	0	0	0
CTP/virS	69	89	IKLQQFFPVIGREIDGRIEIL	19	2483.43	8.14355	0.024325	10	2.54545	0.015524
CTP/virS	69	89	IKLQQFFPVIGREIDGRIEIL	19	2483.43	7.97808	0.004968	30	2.61802	0.040381
CTP/virS	69	89	IKLQQFFPVIGREIDGRIEIL	19	2483.43	8.03731	0.014071	100	2.84224	0.009573
CTP/virS	69	89	IKLQQFFPVIGREIDGRIEIL	19	2483.43	7.98491	0.005817	1000	5.58955	0.061313
CTP/virS	69	89	IKLQQFFPVIGREIDGRIEIL	19	2483.43	8.01239	0.022766	10000	7.00486	0.011507
Apo	72	75	QQFF	3	568.264	8.05371	0.011107	0	0	0
Apo	72	75	QQFF	3	568.264	8.06341	0.009825	10	1.65741	0.01393
Apo	72	75	QQFF	3	568.264	8.04558	0.031389	30	1.64659	0.013158
Apo	72	75	QQFF	3	568.264	8.06499	0.035723	100	1.62028	0.011036
Apo	72	75	QQFF	3	568.264	8.02589	0.004622	1000	1.6135	0.017547
Apo	72	75	QQFF	3	568.264	7.95794	0.04571	10000	1.59241	0.008948
CTP	72	75	QQFF	3	568.264	7.99775	0.005035	0	0	0
CTP	72	75	QQFF	3	568.264	8.06936	0.003132	10	0.924372	0.006378
CTP	72	75	QQFF	3	568.264	8.07558	0.007798	30	1.07413	0.009846
CTP	72	75	QQFF	3	568.264	7.99085	0.013446	100	1.22353	0.007369
CTP	72	75	QQFF	3	568.264	8.02448	0.002011	1000	1.54079	0.009263
CTP	72	75	QQFF	3	568.264	8.05513	0.00739	10000	1.59311	0.001876
virS	72	75	QQFF	3	568.264	8.07878	0.017659	0	0	0
virS	72	75	QQFF	3	568.264	8.06704	0.007989	10	1.62134	0.01831
virS	72	75	QQFF	3	568.264	7.87873	0.003947	30	1.61063	0.017048
virS	72	75	QQFF	3	568.264	7.87075	0.002129	100	1.55809	0.02402
virS	72	75	QQFF	3	568.264	7.89159	0.033101	1000	1.59423	0.013505
virS	72	75	QQFF	3	568.264	7.9005	0.031367	10000	1.58989	0.018736
CTP/virS	72	75	QQFF	3	568.264	8.08017	0.004079	0	0	0
CTP/virS	72	75	QQFF	3	568.264	8.05875	0.017793	10	0.278488	0.028091
CTP/virS	72	75	QQFF	3	568.264	7.87739	0.002718	30	0.245027	0.027537
CTP/virS	72	75	QQFF	3	568.264	7.92433	0.01298	100	0.378199	0.035807
CTP/virS	72	75	QQFF	3	568.264	7.87968	0.005994	1000	1.28997	0.018714
CTP/virS	72	75	QQFF	3	568.264	7.89966	0.016919	10000	1.59963	0.01456
Apo	72	84	QQFFPVIGREIDG	11	1504.77	7.94048	0.009641	0	0	0
Apo	72	84	QQFFPVIGREIDG	11	1504.77	7.94249	0.011192	10	3.03562	0.024344
Apo	72	84	QQFFPVIGREIDG	11	1504.77	7.92718	0.026017	30	3.20076	0.027095
Apo	72	84	QQFFPVIGREIDG	11	1504.77	7.94843	0.037997	100	3.43964	0.040265
Apo	72	84	QQFFPVIGREIDG	11	1504.77	7.91772	0.005806	1000	4.7036	0.024486
Apo	72	84	QQFFPVIGREIDG	11	1504.77	7.86374	0.023483	10000	6.71981	0.059118
CTP	72	84	QQFFPVIGREIDG	11	1504.77	7.89151	0.005234	0	0	0
CTP	72	84	QQFFPVIGREIDG	11	1504.77	7.95106	0.003536	10	2.19178	0.037697
CTP	72	84	QQFFPVIGREIDG	11	1504.77	7.95794	0.008348	30	2.43614	0.079873
CTP	72	84	QQFFPVIGREIDG	11	1504.77	7.88638	0.011368	100	2.67796	0.071791
CTP	72	84	QQFFPVIGREIDG	11	1504.77	7.90337	0.001765	1000	3.63258	0.027849
CTP	72	84	QQFFPVIGREIDG	11	1504.77	7.94173	0.007415	10000	4.42518	0.034518
virS	72	84	QQFFPVIGREIDG	11	1504.77	7.9598	0.022319	0	0	0
virS	72	84	QQFFPVIGREIDG	11	1504.77	7.94735	0.007879	10	3.14063	0.02658
virS	72	84	QQFFPVIGREIDG	11	1504.77	7.76778	0.004687	30	3.24464	0.024519
virS	72	84	QQFFPVIGREIDG	11	1504.77	7.75371	0.003781	100	3.50737	0.030497
virS	72	84	QQFFPVIGREIDG	11	1504.77	7.77318	0.034008	1000	4.91196	0.033026
virS	72	84	QQFFPVIGREIDG	11	1504.77	7.78897	0.033006	10000	6.79139	0.025964
CTP/virS	72	84	QQFFPVIGREIDG	11	1504.77	7.96532	0.005719	0	0	0
CTP/virS	72	84	QQFFPVIGREIDG	11	1504.77	7.93177	0.021131	10	1.53093	0.01987
CTP/virS	72	84	QQFFPVIGREIDG	11	1504.77	7.76619	0.00335	30	1.54653	0.011782
CTP/virS	72	84	QQFFPVIGREIDG	11	1504.77	7.80595	0.017761	100	1.68648	0.054686
CTP/virS	72	84	QQFFPVIGREIDG	11	1504.77	7.76321	0.007486	1000	2.95593	0.020976
CTP/virS	72	84	QQFFPVIGREIDG	11	1504.77	7.7876	0.019171	10000	3.92532	0.040848
Apo	72	89	QQFFPVIGREIDGRIEIL	16	2129.16	8.08646	0.007062	0	0	0
Apo	72	89	QQFFPVIGREIDGRIEIL	16	2129.16	8.09374	0.014047	10	3.1389	0.009537
Apo	72	89	QQFFPVIGREIDGRIEIL	16	2129.16	8.08258	0.029408	30	3.32529	0.022858
Apo	72	89	QQFFPVIGREIDGRIEIL	16	2129.16	8.09941	0.03122	100	3.89581	0.046026
Apo	72	89	QQFFPVIGREIDGRIEIL	16	2129.16	8.08218	0.00662	1000	6.22781	0.090607
Apo	72	89	QQFFPVIGREIDGRIEIL	16	2129.16	8.00204	0.055375	10000	10.3331	0.02517
CTP	72	89	QQFFPVIGREIDGRIEIL	16	2129.16	8.04015	0.007358	0	0	0
CTP	72	89	QQFFPVIGREIDGRIEIL	16	2129.16	8.10787	0.003224	10	2.24941	0.024098
CTP	72	89	QQFFPVIGREIDGRIEIL	16	2129.16	8.11132	0.007694	30	2.53999	0.047789
CTP	72	89	QQFFPVIGREIDGRIEIL	16	2129.16	8.04316	0.01081	100	3.04093	0.031971
CTP	72	89	QQFFPVIGREIDGRIEIL	16	2129.16	8.0582	0.002244	1000	4.2992	0.0338
CTP	72	89	QQFFPVIGREIDGRIEIL	16	2129.16	8.08688	0.008161	10000	5.51484	0.020537
virS	72	89	QQFFPVIGREIDGRIEIL	16	2129.16	8.11629	0.020395	0	0	0
virS	72	89	QQFFPVIGREIDGRIEIL	16	2129.16	8.10318	0.009419	10	3.27425	0.019871
virS	72	89	QQFFPVIGREIDGRIEIL	16	2129.16	7.92382	0.00539	30	3.4891	0.041349
virS	72	89	QQFFPVIGREIDGRIEIL	16	2129.16	7.91109	0.004402	100	4.04863	0.080641
virS	72	89	QQFFPVIGREIDGRIEIL	16	2129.16	7.93357	0.035808	1000	6.11023	0.051734
virS	72	89	QQFFPVIGREIDGRIEIL	16	2129.16	7.94487	0.036298	10000	10.401	0.023492
CTP/virS	72	89	QQFFPVIGREIDGRIEIL	16	2129.16	8.11737	0.003339	0	0	0
CTP/virS	72	89	QQFFPVIGREIDGRIEIL	16	2129.16	8.09181	0.021668	10	1.63744	0.017571
CTP/virS	72	89	QQFFPVIGREIDGRIEIL	16	2129.16	7.91992	0.003788	30	1.67991	0.021072
CTP/virS	72	89	QQFFPVIGREIDGRIEIL	16	2129.16	7.96692	0.019605	100	1.86081	0.033958
CTP/virS	72	89	QQFFPVIGREIDGRIEIL	16	2129.16	7.92258	0.005587	1000	3.35786	0.034468
CTP/virS	72	89	QQFFPVIGREIDGRIEIL	16	2129.16	7.94499	0.018164	10000	4.70739	0.017471
Apo	75	89	FPVIGREIDGRIEIL	13	1725.98	7.93793	0.008007	0	0	0
Apo	75	89	FPVIGREIDGRIEIL	13	1725.98	7.94191	0.012114	10	1.59636	0.023672
Apo	75	89	FPVIGREIDGRIEIL	13	1725.98	7.92897	0.029679	30	1.80898	0.02002
Apo	75	89	FPVIGREIDGRIEIL	13	1725.98	7.96105	0.035383	100	2.37793	0.042052
Apo	75	89	FPVIGREIDGRIEIL	13	1725.98	7.94338	0.00636	1000	4.4306	0.029742
Apo	75	89	FPVIGREIDGRIEIL	13	1725.98	7.86314	0.034765	10000	8.62193	0.095164
CTP	75	89	FPVIGREIDGRIEIL	13	1725.98	7.88905	0.005124	0	0	0
CTP	75	89	FPVIGREIDGRIEIL	13	1725.98	7.95341	0.004013	10	1.48181	0.015741
CTP	75	89	FPVIGREIDGRIEIL	13	1725.98	7.96838	0.011678	30	1.56287	0.019052
CTP	75	89	FPVIGREIDGRIEIL	13	1725.98	7.90444	0.015422	100	1.8197	0.015422
CTP	75	89	FPVIGREIDGRIEIL	13	1725.98	7.91408	0.002298	1000	2.84336	0.024783
CTP	75	89	FPVIGREIDGRIEIL	13	1725.98	7.94725	0.006975	10000	4.15926	0.068927
virS	75	89	FPVIGREIDGRIEIL	13	1725.98	7.97122	0.02618	0	0	0
virS	75	89	FPVIGREIDGRIEIL	13	1725.98	7.95115	0.007661	10	1.80615	0.013276
virS	75	89	FPVIGREIDGRIEIL	13	1725.98	7.77667	0.006677	30	1.99362	0.013968
virS	75	89	FPVIGREIDGRIEIL	13	1725.98	7.7649	0.003313	100	2.52783	0.031602
virS	75	89	FPVIGREIDGRIEIL	13	1725.98	7.785	0.036148	1000	4.62397	0.085012
virS	75	89	FPVIGREIDGRIEIL	13	1725.98	7.80326	0.03707	10000	8.8813	0.014973
CTP/virS	75	89	FPVIGREIDGRIEIL	13	1725.98	7.97693	0.00431	0	0	0
CTP/virS	75	89	FPVIGREIDGRIEIL	13	1725.98	7.93832	0.023277	10	1.57652	0.030903
CTP/virS	75	89	FPVIGREIDGRIEIL	13	1725.98	7.77285	0.004596	30	1.57122	0.039578
CTP/virS	75	89	FPVIGREIDGRIEIL	13	1725.98	7.8157	0.019022	100	1.63807	0.037811
CTP/virS	75	89	FPVIGREIDGRIEIL	13	1725.98	7.77164	0.009167	1000	2.27363	0.028773
CTP/virS	75	89	FPVIGREIDGRIEIL	13	1725.98	7.80432	0.020879	10000	3.21232	0.03118
Apo	76	83	PVIGREID	6	897.491	7.24642	0.008478	0	0	0
Apo	76	83	PVIGREID	6	897.491	7.25441	0.015076	10	0.875693	0.010645
Apo	76	83	PVIGREID	6	897.491	7.23199	0.033653	30	0.928352	0.011836
Apo	76	83	PVIGREID	6	897.491	7.26692	0.029804	100	1.06266	0.016578
Apo	76	83	PVIGREID	6	897.491	7.23496	0.000145	1000	1.77737	0.064956
Apo	76	83	PVIGREID	6	897.491	7.23335	0.028485	10000	3.62123	0.027738
CTP	76	83	PVIGREID	6	897.491	7.18944	0.004583	0	0	0
CTP	76	83	PVIGREID	6	897.491	7.26385	0.004417	10	0.838528	0.007314
CTP	76	83	PVIGREID	6	897.491	7.27271	0.00981	30	0.856264	0.013878
CTP	76	83	PVIGREID	6	897.491	7.21035	0.009837	100	0.906821	0.017905
CTP	76	83	PVIGREID	6	897.491	7.23076	0.007576	1000	1.46301	0.012377
CTP	76	83	PVIGREID	6	897.491	7.26675	0.008524	10000	1.80611	0.022992
virS	76	83	PVIGREID	6	897.491	7.2927	0.022744	0	0	0
virS	76	83	PVIGREID	6	897.491	7.26906	0.006944	10	0.86631	0.02713
virS	76	83	PVIGREID	6	897.491	7.03418	0.003789	30	0.860685	0.010861
virS	76	83	PVIGREID	6	897.491	7.02674	0.00595	100	1.0091	0.018465
virS	76	83	PVIGREID	6	897.491	7.07162	0.038317	1000	1.76904	0.011869
virS	76	83	PVIGREID	6	897.491	7.07457	0.045196	10000	3.42459	0.038915
CTP/virS	76	83	PVIGREID	6	897.491	7.30007	0.005542	0	0	0
CTP/virS	76	83	PVIGREID	6	897.491	7.26009	0.022402	10	0.745661	0.01939
CTP/virS	76	83	PVIGREID	6	897.491	7.03443	0.005181	30	0.738663	0.012972
CTP/virS	76	83	PVIGREID	6	897.491	7.09596	0.013645	100	0.762848	0.021914
CTP/virS	76	83	PVIGREID	6	897.491	7.03669	0.010259	1000	1.00624	0.015174
CTP/virS	76	83	PVIGREID	6	897.491	7.06892	0.025955	10000	1.55709	0.035788
Apo	76	84	PVIGREIDG	7	954.513	7.23182	0.008937	0	0	0
Apo	76	84	PVIGREIDG	7	954.513	7.24203	0.016147	10	1.2831	0.013123
Apo	76	84	PVIGREIDG	7	954.513	7.217	0.034254	30	1.33302	0.015005
Apo	76	84	PVIGREIDG	7	954.513	7.24943	0.03007	100	1.48828	0.015996
Apo	76	84	PVIGREIDG	7	954.513	7.22085	1.48743e-05	1000	2.26773	0.010496
Apo	76	84	PVIGREIDG	7	954.513	7.21931	0.030178	10000	3.97942	0.010485
CTP	76	84	PVIGREIDG	7	954.513	7.17492	0.0027	0	0	0
CTP	76	84	PVIGREIDG	7	954.513	7.25047	0.004613	10	1.23406	0.017113
CTP	76	84	PVIGREIDG	7	954.513	7.25908	0.010037	30	1.28749	0.016009
CTP	76	84	PVIGREIDG	7	954.513	7.19726	0.010283	100	1.35406	0.029951
CTP	76	84	PVIGREIDG	7	954.513	7.21504	0.007666	1000	1.88851	0.024775
CTP	76	84	PVIGREIDG	7	954.513	7.25393	0.009045	10000	2.22349	0.024699
virS	76	84	PVIGREIDG	7	954.513	7.27595	0.021334	0	0	0
virS	76	84	PVIGREIDG	7	954.513	7.25721	0.007819	10	1.29933	0.028553
virS	76	84	PVIGREIDG	7	954.513	7.0205	0.003694	30	1.32057	0.019355
virS	76	84	PVIGREIDG	7	954.513	7.01316	0.004543	100	1.4587	0.024684
virS	76	84	PVIGREIDG	7	954.513	7.05779	0.038425	1000	2.21823	0.030439
virS	76	84	PVIGREIDG	7	954.513	7.06129	0.0456	10000	3.85632	0.028723
CTP/virS	76	84	PVIGREIDG	7	954.513	7.2853	0.006668	0	0	0
CTP/virS	76	84	PVIGREIDG	7	954.513	7.25008	0.021975	10	1.16141	0.017239
CTP/virS	76	84	PVIGREIDG	7	954.513	7.01932	0.004098	30	1.1884	0.013091
CTP/virS	76	84	PVIGREIDG	7	954.513	7.08421	0.013316	100	1.18047	0.015872
CTP/virS	76	84	PVIGREIDG	7	954.513	7.02504	0.009821	1000	1.45765	0.019669
CTP/virS	76	84	PVIGREIDG	7	954.513	7.05473	0.026593	10000	1.99009	0.013178
Apo	76	86	PVIGREIDGRI	9	1223.7	7.37994	0.009254	0	0	0
Apo	76	86	PVIGREIDGRI	9	1223.7	7.39444	0.012405	10	1.53801	0.02761
Apo	76	86	PVIGREIDGRI	9	1223.7	7.36551	0.037685	30	1.69048	0.014854
Apo	76	86	PVIGREIDGRI	9	1223.7	7.3966	0.034885	100	2.18153	0.0151
Apo	76	86	PVIGREIDGRI	9	1223.7	7.38143	0.001563	1000	3.5178	0.020343
Apo	76	86	PVIGREIDGRI	9	1223.7	7.35592	0.029947	10000	5.48971	0.035327
CTP	76	86	PVIGREIDGRI	9	1223.7	7.32336	0.004258	0	0	0
CTP	76	86	PVIGREIDGRI	9	1223.7	7.40103	0.003568	10	1.44897	0.024418
CTP	76	86	PVIGREIDGRI	9	1223.7	7.40775	0.010001	30	1.54286	0.011276
CTP	76	86	PVIGREIDGRI	9	1223.7	7.34877	0.017387	100	1.89332	0.011899
CTP	76	86	PVIGREIDGRI	9	1223.7	7.36597	0.004469	1000	2.73344	0.02785
CTP	76	86	PVIGREIDGRI	9	1223.7	7.39801	0.007866	10000	3.44305	0.022985
virS	76	86	PVIGREIDGRI	9	1223.7	7.42027	0.022193	0	0	0
virS	76	86	PVIGREIDGRI	9	1223.7	7.3971	0.006172	10	1.58929	0.01993
virS	76	86	PVIGREIDGRI	9	1223.7	7.1663	0.005023	30	1.75571	0.02771
virS	76	86	PVIGREIDGRI	9	1223.7	7.15941	0.005032	100	2.12542	0.031669
virS	76	86	PVIGREIDGRI	9	1223.7	7.20165	0.039398	1000	3.39326	0.02515
virS	76	86	PVIGREIDGRI	9	1223.7	7.20541	0.041027	10000	5.51085	0.048526
CTP/virS	76	86	PVIGREIDGRI	9	1223.7	7.42016	0.004849	0	0	0
CTP/virS	76	86	PVIGREIDGRI	9	1223.7	7.39126	0.020484	10	1.38583	0.006288
CTP/virS	76	86	PVIGREIDGRI	9	1223.7	7.16661	0.005055	30	1.41889	0.007149
CTP/virS	76	86	PVIGREIDGRI	9	1223.7	7.22738	0.015744	100	1.46212	0.009334
CTP/virS	76	86	PVIGREIDGRI	9	1223.7	7.17072	0.010934	1000	2.06737	0.013053
CTP/virS	76	86	PVIGREIDGRI	9	1223.7	7.20231	0.026265	10000	2.93028	0.015593
Apo	76	89	PVIGREIDGRIEIL	12	1578.91	7.73906	0.00714	0	0	0
Apo	76	89	PVIGREIDGRIEIL	12	1578.91	7.75047	0.0139	10	1.32885	0.044014
Apo	76	89	PVIGREIDGRIEIL	12	1578.91	7.73499	0.032774	30	1.49761	0.037478
Apo	76	89	PVIGREIDGRIEIL	12	1578.91	7.75828	0.038374	100	1.95847	0.040963
Apo	76	89	PVIGREIDGRIEIL	12	1578.91	7.75837	0.006017	1000	3.62245	0.041308
Apo	76	89	PVIGREIDGRIEIL	12	1578.91	7.68708	0.058821	10000	7.29562	0.055365
CTP	76	89	PVIGREIDGRIEIL	12	1578.91	7.68833	0.004893	0	0	0
CTP	76	89	PVIGREIDGRIEIL	12	1578.91	7.76173	0.003938	10	1.22852	0.024116
CTP	76	89	PVIGREIDGRIEIL	12	1578.91	7.77347	0.009858	30	1.34985	0.026303
CTP	76	89	PVIGREIDGRIEIL	12	1578.91	7.71046	0.014435	100	1.56274	0.02072
CTP	76	89	PVIGREIDGRIEIL	12	1578.91	7.72078	0.003647	1000	2.45143	0.01806
CTP	76	89	PVIGREIDGRIEIL	12	1578.91	7.75593	0.009103	10000	3.39072	0.028149
virS	76	89	PVIGREIDGRIEIL	12	1578.91	7.78529	0.024057	0	0	0
virS	76	89	PVIGREIDGRIEIL	12	1578.91	7.756	0.008883	10	1.46868	0.042636
virS	76	89	PVIGREIDGRIEIL	12	1578.91	7.56447	0.006795	30	1.62692	0.044459
virS	76	89	PVIGREIDGRIEIL	12	1578.91	7.55444	0.003126	100	2.03238	0.040981
virS	76	89	PVIGREIDGRIEIL	12	1578.91	7.58595	0.037625	1000	3.8598	0.042135
virS	76	89	PVIGREIDGRIEIL	12	1578.91	7.60228	0.03961	10000	7.62868	0.049996
CTP/virS	76	89	PVIGREIDGRIEIL	12	1578.91	7.78186	0.005032	0	0	0
CTP/virS	76	89	PVIGREIDGRIEIL	12	1578.91	7.75256	0.025513	10	1.34322	0.020364
CTP/virS	76	89	PVIGREIDGRIEIL	12	1578.91	7.55955	0.006271	30	1.37569	0.023333
CTP/virS	76	89	PVIGREIDGRIEIL	12	1578.91	7.61838	0.01782	100	1.41617	0.025904
CTP/virS	76	89	PVIGREIDGRIEIL	12	1578.91	7.56487	0.011394	1000	1.96583	0.028737
CTP/virS	76	89	PVIGREIDGRIEIL	12	1578.91	7.59781	0.022135	10000	2.87149	0.020335
Apo	89	98	LDGTRRRASA	9	1101.6	6.57345	0.007263	0	0	0
Apo	89	98	LDGTRRRASA	9	1101.6	6.57444	0.016414	10	2.8667	0.022402
Apo	89	98	LDGTRRRASA	9	1101.6	6.54664	0.034587	30	3.45987	0.036151
Apo	89	98	LDGTRRRASA	9	1101.6	6.59091	0.020725	100	4.17405	0.025233
Apo	89	98	LDGTRRRASA	9	1101.6	6.62636	0.008076	1000	5.13954	0.06171
Apo	89	98	LDGTRRRASA	9	1101.6	6.59739	0.061447	10000	5.08195	0.086726
CTP	89	98	LDGTRRRASA	9	1101.6	6.50125	0.001263	0	0	0
CTP	89	98	LDGTRRRASA	9	1101.6	6.58689	0.005609	10	1.40141	0.023946
CTP	89	98	LDGTRRRASA	9	1101.6	6.60037	0.009391	30	1.5598	0.0178
CTP	89	98	LDGTRRRASA	9	1101.6	6.57967	0.015473	100	1.79092	0.019223
CTP	89	98	LDGTRRRASA	9	1101.6	6.55815	0.016978	1000	3.08971	0.024594
CTP	89	98	LDGTRRRASA	9	1101.6	6.59063	0.009167	10000	4.4099	0.004706
virS	89	98	LDGTRRRASA	9	1101.6	6.62053	0.028173	0	0	0
virS	89	98	LDGTRRRASA	9	1101.6	6.60687	0.010453	10	2.72319	0.028286
virS	89	98	LDGTRRRASA	9	1101.6	6.40753	0.012239	30	3.30134	0.02858
virS	89	98	LDGTRRRASA	9	1101.6	6.40208	0.019686	100	3.94859	0.061426
virS	89	98	LDGTRRRASA	9	1101.6	6.51833	0.061756	1000	4.82517	0.023248
virS	89	98	LDGTRRRASA	9	1101.6	6.56016	0.04622	10000	4.95008	0.051746
CTP/virS	89	98	LDGTRRRASA	9	1101.6	6.64096	0.006035	0	0	0
CTP/virS	89	98	LDGTRRRASA	9	1101.6	6.63542	0.028157	10	0.610874	0.031625
CTP/virS	89	98	LDGTRRRASA	9	1101.6	6.40073	0.014984	30	0.618591	0.049207
CTP/virS	89	98	LDGTRRRASA	9	1101.6	6.49696	0.011913	100	0.732126	0.01278
CTP/virS	89	98	LDGTRRRASA	9	1101.6	6.50185	0.031904	1000	1.83424	0.066493
CTP/virS	89	98	LDGTRRRASA	9	1101.6	6.64384	0.064528	10000	3.14155	0.063781
Apo	99	104	IYAGAD	5	608.28	7.00723	0.009169	0	0	0
Apo	99	104	IYAGAD	5	608.28	7.02026	0.015921	10	0.929151	0.024847
Apo	99	104	IYAGAD	5	608.28	6.98399	0.036454	30	1.28462	0.013701
Apo	99	104	IYAGAD	5	608.28	7.0241	0.029307	100	1.77664	0.016733
Apo	99	104	IYAGAD	5	608.28	6.96345	0.000232	1000	2.48998	0.013471
Apo	99	104	IYAGAD	5	608.28	7.01654	0.043993	10000	2.50364	0.026389
CTP	99	104	IYAGAD	5	608.28	6.95343	0.003908	0	0	0
CTP	99	104	IYAGAD	5	608.28	7.02659	0.0057	10	0.472346	0.048331
CTP	99	104	IYAGAD	5	608.28	7.03242	0.011035	30	0.690557	0.019625
CTP	99	104	IYAGAD	5	608.28	6.96488	0.006624	100	1.09273	0.010185
CTP	99	104	IYAGAD	5	608.28	6.99105	0.008769	1000	1.47087	0.012728
CTP	99	104	IYAGAD	5	608.28	7.03565	0.009352	10000	2.22024	0.031395
virS	99	104	IYAGAD	5	608.28	7.05262	0.017751	0	0	0
virS	99	104	IYAGAD	5	608.28	7.03563	0.008725	10	0.909545	0.017897
virS	99	104	IYAGAD	5	608.28	6.77625	0.000843	30	1.22883	0.024383
virS	99	104	IYAGAD	5	608.28	6.76818	0.006482	100	1.71944	0.008775
virS	99	104	IYAGAD	5	608.28	6.82463	0.04222	1000	2.46479	0.013959
virS	99	104	IYAGAD	5	608.28	6.82395	0.049536	10000	2.48796	0.020697
CTP/virS	99	104	IYAGAD	5	608.28	7.06221	0.007239	0	0	0
CTP/virS	99	104	IYAGAD	5	608.28	7.02536	0.02259	10	0.418146	0.030767
CTP/virS	99	104	IYAGAD	5	608.28	6.77843	0.00592	30	0.561552	0.043261
CTP/virS	99	104	IYAGAD	5	608.28	6.84167	0.012483	100	1.0664	0.005345
CTP/virS	99	104	IYAGAD	5	608.28	6.78406	0.013939	1000	1.36928	0.007549
CTP/virS	99	104	IYAGAD	5	608.28	6.80795	0.028917	10000	1.58218	0.007759
Apo	99	105	IYAGADL	6	721.364	7.72499	0.008306	0	0	0
Apo	99	105	IYAGADL	6	721.364	7.73513	0.013184	10	0.861019	0.014442
Apo	99	105	IYAGADL	6	721.364	7.7129	0.033657	30	1.20746	0.014279
Apo	99	105	IYAGADL	6	721.364	7.74112	0.039039	100	1.70303	0.013049
Apo	99	105	IYAGADL	6	721.364	7.68903	0.002741	1000	2.60227	0.013401
Apo	99	105	IYAGADL	6	721.364	7.65389	0.031977	10000	3.03198	0.021399
CTP	99	105	IYAGADL	6	721.364	7.67391	0.005276	0	0	0
CTP	99	105	IYAGADL	6	721.364	7.74574	0.003157	10	0.436409	0.009467
CTP	99	105	IYAGADL	6	721.364	7.75271	0.00981	30	0.618807	0.007873
CTP	99	105	IYAGADL	6	721.364	7.67209	0.010369	100	1.00028	0.009816
CTP	99	105	IYAGADL	6	721.364	7.69762	0.004563	1000	1.40074	0.009798
CTP	99	105	IYAGADL	6	721.364	7.73898	0.007476	10000	2.2312	0.022227
virS	99	105	IYAGADL	6	721.364	7.75932	0.020738	0	0	0
virS	99	105	IYAGADL	6	721.364	7.74494	0.009331	10	0.884778	0.022332
virS	99	105	IYAGADL	6	721.364	7.52943	0.002173	30	1.22199	0.024571
virS	99	105	IYAGADL	6	721.364	7.52794	0.003656	100	1.68803	0.035829
virS	99	105	IYAGADL	6	721.364	7.55694	0.035585	1000	2.61309	0.028118
virS	99	105	IYAGADL	6	721.364	7.56475	0.040348	10000	3.1186	0.026572
CTP/virS	99	105	IYAGADL	6	721.364	7.76128	0.003682	0	0	0
CTP/virS	99	105	IYAGADL	6	721.364	7.73252	0.023743	10	0.432281	0.014961
CTP/virS	99	105	IYAGADL	6	721.364	7.5308	0.001309	30	0.624854	0.022235
CTP/virS	99	105	IYAGADL	6	721.364	7.59005	0.014793	100	1.04589	0.020377
CTP/virS	99	105	IYAGADL	6	721.364	7.53656	0.005756	1000	1.31918	0.010864
CTP/virS	99	105	IYAGADL	6	721.364	7.5588	0.022447	10000	1.60499	0.029124
Apo	105	108	LEVL	3	472.289	7.96186	0.008139	0	0	0
Apo	105	108	LEVL	3	472.289	7.97251	0.017991	10	0.105597	0.015544
Apo	105	108	LEVL	3	472.289	7.95654	0.034817	30	0.114531	0.021331
Apo	105	108	LEVL	3	472.289	7.98107	0.04383	100	0.143122	0.019611
Apo	105	108	LEVL	3	472.289	7.94094	0.004674	1000	0.195195	0.014328
Apo	105	108	LEVL	3	472.289	7.89941	0.045075	10000	1.05748	0.016722
CTP	105	108	LEVL	3	472.289	7.91366	0.005596	0	0	0
CTP	105	108	LEVL	3	472.289	7.98587	0.003644	10	0.041265	0.003917
CTP	105	108	LEVL	3	472.289	7.99807	0.008799	30	0.056156	0.007169
CTP	105	108	LEVL	3	472.289	7.91898	0.009554	100	0.03828	0.007981
CTP	105	108	LEVL	3	472.289	7.93239	0.003146	1000	0.096064	0.004833
CTP	105	108	LEVL	3	472.289	7.97181	0.013306	10000	0.23825	0.010852
virS	105	108	LEVL	3	472.289	8.00209	0.024897	0	0	0
virS	105	108	LEVL	3	472.289	7.97949	0.013037	10	0.135986	0.031465
virS	105	108	LEVL	3	472.289	7.78819	0.003926	30	0.118626	0.031953
virS	105	108	LEVL	3	472.289	7.77785	0.002374	100	0.157282	0.033227
virS	105	108	LEVL	3	472.289	7.80467	0.037365	1000	0.272073	0.032683
virS	105	108	LEVL	3	472.289	7.81684	0.037245	10000	1.03511	0.042345
CTP/virS	105	108	LEVL	3	472.289	7.99909	0.003154	0	0	0
CTP/virS	105	108	LEVL	3	472.289	7.97261	0.028995	10	0.062897	0.015429
CTP/virS	105	108	LEVL	3	472.289	7.78695	0.004094	30	0.054303	0.007644
CTP/virS	105	108	LEVL	3	472.289	7.8389	0.017301	100	0.059362	0.022034
CTP/virS	105	108	LEVL	3	472.289	7.792	0.013452	1000	0.117724	0.024657
CTP/virS	105	108	LEVL	3	472.289	7.8119	0.020499	10000	0.140323	0.014473
Apo	109	117	YSKEYISTL	8	1102.55	7.59973	0.009132	0	0	0
Apo	109	117	YSKEYISTL	8	1102.55	7.60754	0.017182	10	3.96401	0.014597
Apo	109	117	YSKEYISTL	8	1102.55	7.58546	0.035327	30	4.22651	0.017517
Apo	109	117	YSKEYISTL	8	1102.55	7.61908	0.034976	100	4.46208	0.032177
Apo	109	117	YSKEYISTL	8	1102.55	7.59833	0.00221	1000	4.96565	0.026381
Apo	109	117	YSKEYISTL	8	1102.55	7.53342	0.024897	10000	4.77573	0.033853
CTP	109	117	YSKEYISTL	8	1102.55	7.54305	0.004782	0	0	0
CTP	109	117	YSKEYISTL	8	1102.55	7.62026	0.003681	10	3.53253	0.02615
CTP	109	117	YSKEYISTL	8	1102.55	7.6286	0.010413	30	3.791	0.034563
CTP	109	117	YSKEYISTL	8	1102.55	7.55843	0.012764	100	4.17963	0.004508
CTP	109	117	YSKEYISTL	8	1102.55	7.57478	0.004687	1000	4.78103	0.0521
CTP	109	117	YSKEYISTL	8	1102.55	7.61354	0.008843	10000	4.78684	0.0557
virS	109	117	YSKEYISTL	8	1102.55	7.63511	0.020642	0	0	0
virS	109	117	YSKEYISTL	8	1102.55	7.6167	0.008967	10	4.01385	0.041239
virS	109	117	YSKEYISTL	8	1102.55	7.40363	0.004412	30	4.35106	0.028983
virS	109	117	YSKEYISTL	8	1102.55	7.39633	0.002882	100	4.52556	0.021619
virS	109	117	YSKEYISTL	8	1102.55	7.42959	0.03559	1000	4.8525	0.05226
virS	109	117	YSKEYISTL	8	1102.55	7.44177	0.03995	10000	4.76549	0.038005
CTP/virS	109	117	YSKEYISTL	8	1102.55	7.64093	0.003239	0	0	0
CTP/virS	109	117	YSKEYISTL	8	1102.55	7.60675	0.024889	10	3.34208	0.033032
CTP/virS	109	117	YSKEYISTL	8	1102.55	7.40069	0.004366	30	3.62281	0.02529
CTP/virS	109	117	YSKEYISTL	8	1102.55	7.4551	0.016358	100	3.89085	0.011234
CTP/virS	109	117	YSKEYISTL	8	1102.55	7.4057	0.00873	1000	4.7818	0.028418
CTP/virS	109	117	YSKEYISTL	8	1102.55	7.43558	0.022251	10000	4.92606	0.019025
Apo	112	115	EYIS	3	510.232	7.95688	0.00853	0	0	0
Apo	112	115	EYIS	3	510.232	7.96841	0.018817	10	0.198648	0.024035
Apo	112	115	EYIS	3	510.232	7.95425	0.034596	30	0.222425	0.01838
Apo	112	115	EYIS	3	510.232	7.98023	0.042075	100	0.222952	0.023902
Apo	112	115	EYIS	3	510.232	7.9409	0.004562	1000	0.231531	0.018086
Apo	112	115	EYIS	3	510.232	7.9104	0.048688	10000	1.16135	0.020599
CTP	112	115	EYIS	3	510.232	7.90754	0.005986	0	0	0
CTP	112	115	EYIS	3	510.232	7.98466	0.004013	10	0.135924	0.011638
CTP	112	115	EYIS	3	510.232	7.99434	0.008664	30	0.150777	0.011117
CTP	112	115	EYIS	3	510.232	7.91793	0.009446	100	0.119829	0.014799
CTP	112	115	EYIS	3	510.232	7.93533	0.002902	1000	0.205989	0.011674
CTP	112	115	EYIS	3	510.232	7.98256	0.010505	10000	0.323643	0.010853
virS	112	115	EYIS	3	510.232	8.00281	0.023471	0	0	0
virS	112	115	EYIS	3	510.232	7.99006	0.01379	10	0.207336	0.015434
virS	112	115	EYIS	3	510.232	7.78505	0.003701	30	0.217817	0.017767
virS	112	115	EYIS	3	510.232	7.7762	0.001579	100	0.236938	0.007215
virS	112	115	EYIS	3	510.232	7.81039	0.03756	1000	0.344846	0.008054
virS	112	115	EYIS	3	510.232	7.81677	0.03798	10000	1.18085	0.024344
CTP/virS	112	115	EYIS	3	510.232	7.99808	0.003717	0	0	0
CTP/virS	112	115	EYIS	3	510.232	7.97815	0.023871	10	0.095529	0.0074
CTP/virS	112	115	EYIS	3	510.232	7.78323	0.003245	30	0.083999	0.008697
CTP/virS	112	115	EYIS	3	510.232	7.84138	0.013506	100	0.11163	0.005638
CTP/virS	112	115	EYIS	3	510.232	7.78994	0.007216	1000	0.136321	0.020318
CTP/virS	112	115	EYIS	3	510.232	7.81102	0.020057	10000	0.142845	0.002885
Apo	113	119	YISTLDA	6	781.385	7.60864	0.007517	0	0	0
Apo	113	119	YISTLDA	6	781.385	7.62002	0.014657	10	2.41493	0.029181
Apo	113	119	YISTLDA	6	781.385	7.58707	0.035232	30	2.75543	0.016078
Apo	113	119	YISTLDA	6	781.385	7.61498	0.035686	100	3.06597	0.042673
Apo	113	119	YISTLDA	6	781.385	7.55855	0.001339	1000	3.28076	0.017002
Apo	113	119	YISTLDA	6	781.385	7.54542	0.017603	10000	3.00006	0.021875
CTP	113	119	YISTLDA	6	781.385	7.55753	0.007484	0	0	0
CTP	113	119	YISTLDA	6	781.385	7.62524	0.004313	10	2.13789	0.013931
CTP	113	119	YISTLDA	6	781.385	7.62567	0.01085	30	2.38885	0.01187
CTP	113	119	YISTLDA	6	781.385	7.54095	0.009679	100	2.812	0.081783
CTP	113	119	YISTLDA	6	781.385	7.5725	0.004671	1000	3.03375	0.010167
CTP	113	119	YISTLDA	6	781.385	7.61618	0.008318	10000	3.0428	0.023414
virS	113	119	YISTLDA	6	781.385	7.63264	0.016483	0	0	0
virS	113	119	YISTLDA	6	781.385	7.62127	0.010053	10	2.49126	0.024355
virS	113	119	YISTLDA	6	781.385	7.39334	0.001522	30	2.83198	0.02108
virS	113	119	YISTLDA	6	781.385	7.38966	0.002304	100	3.09255	0.063423
virS	113	119	YISTLDA	6	781.385	7.42206	0.033921	1000	3.19828	0.037154
virS	113	119	YISTLDA	6	781.385	7.43219	0.040674	10000	3.19821	0.022994
CTP/virS	113	119	YISTLDA	6	781.385	7.6377	0.00484	0	0	0
CTP/virS	113	119	YISTLDA	6	781.385	7.60305	0.022079	10	2.27454	0.112054
CTP/virS	113	119	YISTLDA	6	781.385	7.39237	0.003367	30	2.49348	0.179685
CTP/virS	113	119	YISTLDA	6	781.385	7.45066	0.011711	100	2.66492	0.111667
CTP/virS	113	119	YISTLDA	6	781.385	7.39946	0.006114	1000	2.79683	0.099268
CTP/virS	113	119	YISTLDA	6	781.385	7.42372	0.022802	10000	3.10954	0.065673
Apo	118	128	DARKLANDIQT	10	1243.65	7.06898	0.007718	0	0	0
Apo	118	128	DARKLANDIQT	10	1243.65	7.07257	0.016341	10	3.20443	0.009607
Apo	118	128	DARKLANDIQT	10	1243.65	7.03639	0.035915	30	4.21551	0.052983
Apo	118	128	DARKLANDIQT	10	1243.65	7.07283	0.031415	100	5.80331	0.016336
Apo	118	128	DARKLANDIQT	10	1243.65	7.02792	3.97778e-05	1000	6.74615	0.031506
Apo	118	128	DARKLANDIQT	10	1243.65	7.05868	0.039136	10000	6.60994	0.052269
CTP	118	128	DARKLANDIQT	10	1243.65	7.00231	0.004733	0	0	0
CTP	118	128	DARKLANDIQT	10	1243.65	7.08315	0.005051	10	1.90276	0.041435
CTP	118	128	DARKLANDIQT	10	1243.65	7.08758	0.011335	30	2.43619	0.018401
CTP	118	128	DARKLANDIQT	10	1243.65	7.02267	0.008699	100	3.48635	0.043321
CTP	118	128	DARKLANDIQT	10	1243.65	7.04068	0.007354	1000	6.07782	0.022271
CTP	118	128	DARKLANDIQT	10	1243.65	7.08278	0.009789	10000	6.52361	0.022899
virS	118	128	DARKLANDIQT	10	1243.65	7.1064	0.017688	0	0	0
virS	118	128	DARKLANDIQT	10	1243.65	7.08744	0.009424	10	3.11857	0.026524
virS	118	128	DARKLANDIQT	10	1243.65	6.83781	0.001833	30	4.11453	0.02023
virS	118	128	DARKLANDIQT	10	1243.65	6.82552	0.005769	100	5.48381	0.070422
virS	118	128	DARKLANDIQT	10	1243.65	6.87647	0.040901	1000	6.45587	0.013975
virS	118	128	DARKLANDIQT	10	1243.65	6.88265	0.051993	10000	6.315	0.087747
CTP/virS	118	128	DARKLANDIQT	10	1243.65	7.11172	0.006835	0	0	0
CTP/virS	118	128	DARKLANDIQT	10	1243.65	7.08216	0.023433	10	0.535318	0.018444
CTP/virS	118	128	DARKLANDIQT	10	1243.65	6.84114	0.005844	30	0.532366	0.015442
CTP/virS	118	128	DARKLANDIQT	10	1243.65	6.90415	0.01301	100	0.801204	0.076639
CTP/virS	118	128	DARKLANDIQT	10	1243.65	6.84204	0.012714	1000	3.56733	0.044705
CTP/virS	118	128	DARKLANDIQT	10	1243.65	6.8679	0.027142	10000	6.07006	0.026242
Apo	118	131	DARKLANDIQTAKE	13	1571.83	7.04975	0.010908	0	0	0
Apo	118	131	DARKLANDIQTAKE	13	1571.83	7.04956	0.015611	10	5.4887	0.020849
Apo	118	131	DARKLANDIQTAKE	13	1571.83	7.01208	0.035324	30	6.38376	0.016031
Apo	118	131	DARKLANDIQTAKE	13	1571.83	7.04071	0.033915	100	7.97192	0.024012
Apo	118	131	DARKLANDIQTAKE	13	1571.83	7.00178	0.000477	1000	8.93587	0.020405
Apo	118	131	DARKLANDIQTAKE	13	1571.83	7.03017	0.042262	10000	8.79377	0.029948
CTP	118	131	DARKLANDIQTAKE	13	1571.83	6.98933	0.00281	0	0	0
CTP	118	131	DARKLANDIQTAKE	13	1571.83	7.06026	0.005689	10	3.4266	0.048982
CTP	118	131	DARKLANDIQTAKE	13	1571.83	7.06458	0.012168	30	4.2369	0.089197
CTP	118	131	DARKLANDIQTAKE	13	1571.83	6.99395	0.009164	100	5.5245	0.009855
CTP	118	131	DARKLANDIQTAKE	13	1571.83	7.00882	0.008073	1000	8.3866	0.098061
CTP	118	131	DARKLANDIQTAKE	13	1571.83	7.05445	0.009662	10000	8.6574	0.042288
virS	118	131	DARKLANDIQTAKE	13	1571.83	7.08948	0.013183	0	0	0
virS	118	131	DARKLANDIQTAKE	13	1571.83	7.06177	0.008881	10	5.36941	0.041442
virS	118	131	DARKLANDIQTAKE	13	1571.83	6.8061	0.001797	30	6.43131	0.05084
virS	118	131	DARKLANDIQTAKE	13	1571.83	6.79508	0.005843	100	7.89076	0.042618
virS	118	131	DARKLANDIQTAKE	13	1571.83	6.84762	0.042632	1000	8.72331	0.016508
virS	118	131	DARKLANDIQTAKE	13	1571.83	6.84743	0.048183	10000	8.60781	0.023202
CTP/virS	118	131	DARKLANDIQTAKE	13	1571.83	7.09017	0.005769	0	0	0
CTP/virS	118	131	DARKLANDIQTAKE	13	1571.83	7.05862	0.021654	10	0.942134	0.025305
CTP/virS	118	131	DARKLANDIQTAKE	13	1571.83	6.81662	0.0056	30	1.04606	0.050941
CTP/virS	118	131	DARKLANDIQTAKE	13	1571.83	6.88223	0.011961	100	1.60152	0.103831
CTP/virS	118	131	DARKLANDIQTAKE	13	1571.83	6.81474	0.013076	1000	5.79804	0.102174
CTP/virS	118	131	DARKLANDIQTAKE	13	1571.83	6.83635	0.027527	10000	8.40235	0.049976
Apo	118	133	DARKLANDIQTAKEHS	15	1795.92	7.05098	0.011256	0	0	0
Apo	118	133	DARKLANDIQTAKEHS	15	1795.92	7.04574	0.017298	10	5.95854	0.064454
Apo	118	133	DARKLANDIQTAKEHS	15	1795.92	7.01155	0.036049	30	6.95244	0.050286
Apo	118	133	DARKLANDIQTAKEHS	15	1795.92	7.04734	0.031364	100	8.49555	0.022742
Apo	118	133	DARKLANDIQTAKEHS	15	1795.92	7.01701	0.000597	1000	9.47067	0.035066
Apo	118	133	DARKLANDIQTAKEHS	15	1795.92	7.0328	0.042156	10000	9.24034	0.053247
CTP	118	133	DARKLANDIQTAKEHS	15	1795.92	6.98394	0.003937	0	0	0
CTP	118	133	DARKLANDIQTAKEHS	15	1795.92	7.05686	0.00516	10	4.00594	0.036012
CTP	118	133	DARKLANDIQTAKEHS	15	1795.92	7.06555	0.011321	30	4.73497	0.040961
CTP	118	133	DARKLANDIQTAKEHS	15	1795.92	7.00457	0.011178	100	6.66965	0.300781
CTP	118	133	DARKLANDIQTAKEHS	15	1795.92	7.01432	0.008	1000	9.01784	0.068727
CTP	118	133	DARKLANDIQTAKEHS	15	1795.92	7.05573	0.00979	10000	9.18618	0.036023
virS	118	133	DARKLANDIQTAKEHS	15	1795.92	7.09424	0.020075	0	0	0
virS	118	133	DARKLANDIQTAKEHS	15	1795.92	7.06244	0.009398	10	5.94276	0.052033
virS	118	133	DARKLANDIQTAKEHS	15	1795.92	6.81733	0.004701	30	7.00596	0.080682
virS	118	133	DARKLANDIQTAKEHS	15	1795.92	6.80476	0.008513	100	8.41584	0.019894
virS	118	133	DARKLANDIQTAKEHS	15	1795.92	6.85751	0.043722	1000	9.28098	0.02237
virS	118	133	DARKLANDIQTAKEHS	15	1795.92	6.86432	0.047671	10000	9.1384	0.043684
CTP/virS	118	133	DARKLANDIQTAKEHS	15	1795.92	7.09879	0.005677	0	0	0
CTP/virS	118	133	DARKLANDIQTAKEHS	15	1795.92	7.06701	0.02296	10	1.29195	0.085457
CTP/virS	118	133	DARKLANDIQTAKEHS	15	1795.92	6.82715	0.00775	30	1.38283	0.027541
CTP/virS	118	133	DARKLANDIQTAKEHS	15	1795.92	6.89421	0.012477	100	1.91545	0.049002
CTP/virS	118	133	DARKLANDIQTAKEHS	15	1795.92	6.82665	0.012671	1000	6.31718	0.06584
CTP/virS	118	133	DARKLANDIQTAKEHS	15	1795.92	6.85105	0.03023	10000	8.96278	0.025218
Apo	126	136	IQTAKEHSIRE	10	1310.69	6.53181	0.005729	0	0	0
Apo	126	136	IQTAKEHSIRE	10	1310.69	6.53919	0.01532	10	4.65098	0.04741
Apo	126	136	IQTAKEHSIRE	10	1310.69	6.49603	0.036007	30	4.88297	0.032798
Apo	126	136	IQTAKEHSIRE	10	1310.69	6.53052	0.033465	100	4.97056	0.014274
Apo	126	136	IQTAKEHSIRE	10	1310.69	6.50197	0.011275	1000	5.05351	0.098856
Apo	126	136	IQTAKEHSIRE	10	1310.69	6.58321	0.045947	10000	4.77216	0.029298
CTP	126	136	IQTAKEHSIRE	10	1310.69	6.47291	0.001041	0	0	0
CTP	126	136	IQTAKEHSIRE	10	1310.69	6.54785	0.006004	10	3.77694	0.061717
CTP	126	136	IQTAKEHSIRE	10	1310.69	6.54807	0.009594	30	4.07688	0.039809
CTP	126	136	IQTAKEHSIRE	10	1310.69	6.48143	0.010615	100	4.48038	0.082629
CTP	126	136	IQTAKEHSIRE	10	1310.69	6.50317	0.010573	1000	4.86118	0.013929
CTP	126	136	IQTAKEHSIRE	10	1310.69	6.55137	0.009685	10000	4.7527	0.090603
virS	126	136	IQTAKEHSIRE	10	1310.69	6.5664	0.00679	0	0	0
virS	126	136	IQTAKEHSIRE	10	1310.69	6.55274	0.009229	10	4.98503	0.03137
virS	126	136	IQTAKEHSIRE	10	1310.69	6.29453	0.003608	30	5.00979	0.0326
virS	126	136	IQTAKEHSIRE	10	1310.69	6.2741	0.008119	100	4.90741	0.061493
virS	126	136	IQTAKEHSIRE	10	1310.69	6.35601	0.050003	1000	4.91112	0.058114
virS	126	136	IQTAKEHSIRE	10	1310.69	6.35268	0.053904	10000	4.83502	0.073297
CTP/virS	126	136	IQTAKEHSIRE	10	1310.69	6.58212	0.005409	0	0	0
CTP/virS	126	136	IQTAKEHSIRE	10	1310.69	6.55206	0.021326	10	1.85525	0.202269
CTP/virS	126	136	IQTAKEHSIRE	10	1310.69	6.29008	0.013795	30	1.86883	0.030035
CTP/virS	126	136	IQTAKEHSIRE	10	1310.69	6.34954	0.013814	100	2.27304	0.202047
CTP/virS	126	136	IQTAKEHSIRE	10	1310.69	6.30364	0.022398	1000	4.79288	0.084944
CTP/virS	126	136	IQTAKEHSIRE	10	1310.69	6.33314	0.036649	10000	4.88692	0.010992
Apo	126	143	IQTAKEHSIRELGIGLNF	17	2025.1	7.79084	0.010615	0	0	0
Apo	126	143	IQTAKEHSIRELGIGLNF	17	2025.1	7.80464	0.013987	10	9.58929	0.022495
Apo	126	143	IQTAKEHSIRELGIGLNF	17	2025.1	7.79125	0.032445	30	9.71704	0.040963
Apo	126	143	IQTAKEHSIRELGIGLNF	17	2025.1	7.82236	0.035441	100	9.58629	0.058862
Apo	126	143	IQTAKEHSIRELGIGLNF	17	2025.1	7.82809	0.001083	1000	9.85597	0.038897
Apo	126	143	IQTAKEHSIRELGIGLNF	17	2025.1	7.75252	0.070236	10000	9.46668	0.064618
CTP	126	143	IQTAKEHSIRELGIGLNF	17	2025.1	7.74252	0.005642	0	0	0
CTP	126	143	IQTAKEHSIRELGIGLNF	17	2025.1	7.81485	0.004369	10	7.61632	0.038532
CTP	126	143	IQTAKEHSIRELGIGLNF	17	2025.1	7.83282	0.005981	30	7.7591	0.189126
CTP	126	143	IQTAKEHSIRELGIGLNF	17	2025.1	7.77409	0.018069	100	8.76263	0.184344
CTP	126	143	IQTAKEHSIRELGIGLNF	17	2025.1	7.78012	0.004719	1000	9.51244	0.053833
CTP	126	143	IQTAKEHSIRELGIGLNF	17	2025.1	7.81114	0.008489	10000	9.50428	0.040788
virS	126	143	IQTAKEHSIRELGIGLNF	17	2025.1	7.83924	0.029599	0	0	0
virS	126	143	IQTAKEHSIRELGIGLNF	17	2025.1	7.81432	0.009076	10	10.0735	0.103907
virS	126	143	IQTAKEHSIRELGIGLNF	17	2025.1	7.63603	0.007351	30	10.097	0.21289
virS	126	143	IQTAKEHSIRELGIGLNF	17	2025.1	7.62386	0.003083	100	9.79248	0.103931
virS	126	143	IQTAKEHSIRELGIGLNF	17	2025.1	7.65732	0.039945	1000	9.79233	0.050657
virS	126	143	IQTAKEHSIRELGIGLNF	17	2025.1	7.67657	0.038	10000	9.59921	0.046092
CTP/virS	126	143	IQTAKEHSIRELGIGLNF	17	2025.1	7.84189	0.003506	0	0	0
CTP/virS	126	143	IQTAKEHSIRELGIGLNF	17	2025.1	7.81312	0.027027	10	2.78574	0.063046
CTP/virS	126	143	IQTAKEHSIRELGIGLNF	17	2025.1	7.63308	0.007818	30	2.86721	0.110992
CTP/virS	126	143	IQTAKEHSIRELGIGLNF	17	2025.1	7.68517	0.023053	100	3.82054	0.08318
CTP/virS	126	143	IQTAKEHSIRELGIGLNF	17	2025.1	7.63765	0.012097	1000	9.493	0.140977
CTP/virS	126	143	IQTAKEHSIRELGIGLNF	17	2025.1	7.67751	0.023511	10000	9.77578	0.035453
Apo	137	142	LGIGLN	5	585.348	7.73135	0.007702	0	0	0
Apo	137	142	LGIGLN	5	585.348	7.7388	0.011922	10	3.23624	0.021308
Apo	137	142	LGIGLN	5	585.348	7.71269	0.033658	30	3.27118	0.009894
Apo	137	142	LGIGLN	5	585.348	7.74004	0.038208	100	3.16748	0.022052
Apo	137	142	LGIGLN	5	585.348	7.68896	0.003009	1000	3.20952	0.010833
Apo	137	142	LGIGLN	5	585.348	7.66358	0.036905	10000	3.1821	0.011538
CTP	137	142	LGIGLN	5	585.348	7.6814	0.006203	0	0	0
CTP	137	142	LGIGLN	5	585.348	7.74395	0.002253	10	2.2463	0.020979
CTP	137	142	LGIGLN	5	585.348	7.75298	0.010001	30	2.36071	0.026688
CTP	137	142	LGIGLN	5	585.348	7.67235	0.009313	100	2.59387	0.014557
CTP	137	142	LGIGLN	5	585.348	7.70012	0.004589	1000	3.14719	0.013139
CTP	137	142	LGIGLN	5	585.348	7.74192	0.008781	10000	3.18738	0.012876
virS	137	142	LGIGLN	5	585.348	7.76161	0.018553	0	0	0
virS	137	142	LGIGLN	5	585.348	7.74161	0.009296	10	3.25265	0.016793
virS	137	142	LGIGLN	5	585.348	7.52795	0.001983	30	3.24406	0.023616
virS	137	142	LGIGLN	5	585.348	7.52295	0.002878	100	3.13117	0.046541
virS	137	142	LGIGLN	5	585.348	7.55773	0.036983	1000	3.18833	0.020217
virS	137	142	LGIGLN	5	585.348	7.56641	0.040212	10000	3.15782	0.033379
CTP/virS	137	142	LGIGLN	5	585.348	7.7636	0.005406	0	0	0
CTP/virS	137	142	LGIGLN	5	585.348	7.73228	0.023385	10	0.535189	0.013282
CTP/virS	137	142	LGIGLN	5	585.348	7.53076	0.003046	30	0.542793	0.037399
CTP/virS	137	142	LGIGLN	5	585.348	7.58889	0.013793	100	0.939959	0.05285
CTP/virS	137	142	LGIGLN	5	585.348	7.5346	0.008179	1000	3.06654	0.015485
CTP/virS	137	142	LGIGLN	5	585.348	7.55822	0.021338	10000	3.21069	0.008639
Apo	137	143	LGIGLNF	6	732.417	8.37539	0.009375	0	0	0
Apo	137	143	LGIGLNF	6	732.417	8.38958	0.009264	10	3.92814	0.026635
Apo	137	143	LGIGLNF	6	732.417	8.3705	0.030631	30	3.94199	0.016302
Apo	137	143	LGIGLNF	6	732.417	8.3756	0.040958	100	3.89756	0.026145
Apo	137	143	LGIGLNF	6	732.417	8.33025	0.007376	1000	3.92037	0.01342
Apo	137	143	LGIGLNF	6	732.417	8.28654	0.045932	10000	3.84363	0.01489
CTP	137	143	LGIGLNF	6	732.417	8.33462	0.006031	0	0	0
CTP	137	143	LGIGLNF	6	732.417	8.39677	0.002946	10	2.94818	0.012312
CTP	137	143	LGIGLNF	6	732.417	8.39801	0.00653	30	3.05646	0.016578
CTP	137	143	LGIGLNF	6	732.417	8.30353	0.011528	100	3.29311	0.010607
CTP	137	143	LGIGLNF	6	732.417	8.32874	0.00356	1000	3.82387	0.014941
CTP	137	143	LGIGLNF	6	732.417	8.36285	0.009225	10000	3.84571	0.01372
virS	137	143	LGIGLNF	6	732.417	8.38346	0.019133	0	0	0
virS	137	143	LGIGLNF	6	732.417	8.37167	0.009062	10	3.93889	0.026864
virS	137	143	LGIGLNF	6	732.417	8.21275	0.006005	30	3.93033	0.023112
virS	137	143	LGIGLNF	6	732.417	8.20208	0.002403	100	3.78549	0.03986
virS	137	143	LGIGLNF	6	732.417	8.21756	0.036369	1000	3.8447	0.013547
virS	137	143	LGIGLNF	6	732.417	8.23296	0.029735	10000	3.79538	0.018465
CTP/virS	137	143	LGIGLNF	6	732.417	8.38164	0.003485	0	0	0
CTP/virS	137	143	LGIGLNF	6	732.417	8.36229	0.021319	10	1.35561	0.018864
CTP/virS	137	143	LGIGLNF	6	732.417	8.20704	0.002793	30	1.38368	0.02314
CTP/virS	137	143	LGIGLNF	6	732.417	8.26684	0.023409	100	1.66915	0.048734
CTP/virS	137	143	LGIGLNF	6	732.417	8.21096	0.006043	1000	3.7317	0.031509
CTP/virS	137	143	LGIGLNF	6	732.417	8.23247	0.015541	10000	3.8796	0.033844
Apo	139	143	IGLNF	4	562.311	8.17246	0.00897	0	0	0
Apo	139	143	IGLNF	4	562.311	8.18361	0.010882	10	2.56319	0.030023
Apo	139	143	IGLNF	4	562.311	8.16432	0.032114	30	2.59972	0.009899
Apo	139	143	IGLNF	4	562.311	8.1846	0.038026	100	2.51003	0.022084
Apo	139	143	IGLNF	4	562.311	8.14851	0.007703	1000	2.55039	0.025705
Apo	139	143	IGLNF	4	562.311	8.09847	0.047688	10000	2.53265	0.007722
CTP	139	143	IGLNF	4	562.311	8.12478	0.006387	0	0	0
CTP	139	143	IGLNF	4	562.311	8.1898	0.003222	10	2.02806	0.018884
CTP	139	143	IGLNF	4	562.311	8.19746	0.007288	30	2.09647	0.017828
CTP	139	143	IGLNF	4	562.311	8.12104	0.011955	100	2.20165	0.011058
CTP	139	143	IGLNF	4	562.311	8.14366	0.002008	1000	2.49905	0.011426
CTP	139	143	IGLNF	4	562.311	8.17944	0.009392	10000	2.51805	0.025487
virS	139	143	IGLNF	4	562.311	8.20428	0.020505	0	0	0
virS	139	143	IGLNF	4	562.311	8.19731	0.009859	10	2.5728	0.019084
virS	139	143	IGLNF	4	562.311	8.03285	0.003974	30	2.57997	0.017386
virS	139	143	IGLNF	4	562.311	8.02396	0.003054	100	2.48735	0.036307
virS	139	143	IGLNF	4	562.311	8.04062	0.033633	1000	2.53956	0.020741
virS	139	143	IGLNF	4	562.311	8.05368	0.029179	10000	2.47572	0.019157
CTP/virS	139	143	IGLNF	4	562.311	8.21023	0.028954	0	0	0
CTP/virS	139	143	IGLNF	4	562.311	8.18595	0.022274	10	1.18937	0.022553
CTP/virS	139	143	IGLNF	4	562.311	8.02877	0.002397	30	1.21898	0.028741
CTP/virS	139	143	IGLNF	4	562.311	8.06722	0.013018	100	1.43554	0.039109
CTP/virS	139	143	IGLNF	4	562.311	8.03256	0.004636	1000	2.51729	0.01856
CTP/virS	139	143	IGLNF	4	562.311	8.05117	0.014898	10000	2.51109	0.018246
Apo	143	149	FLKVSGM	6	780.42	7.60936	0.008787	0	0	0
Apo	143	149	FLKVSGM	6	780.42	7.61953	0.015907	10	3.75915	0.078514
Apo	143	149	FLKVSGM	6	780.42	7.59405	0.03507	30	3.77473	0.075133
Apo	143	149	FLKVSGM	6	780.42	7.62466	0.034979	100	3.65823	0.1014
Apo	143	149	FLKVSGM	6	780.42	7.59913	0.004436	1000	3.74983	0.071943
Apo	143	149	FLKVSGM	6	780.42	7.54423	0.02839	10000	3.69719	0.076757
CTP	143	149	FLKVSGM	6	780.42	7.55777	0.005427	0	0	0
CTP	143	149	FLKVSGM	6	780.42	7.62854	0.0035	10	3.70398	0.085185
CTP	143	149	FLKVSGM	6	780.42	7.63495	0.010309	30	3.7536	0.088136
CTP	143	149	FLKVSGM	6	780.42	7.56303	0.012271	100	3.72301	0.088084
CTP	143	149	FLKVSGM	6	780.42	7.58172	0.004373	1000	3.73097	0.090908
CTP	143	149	FLKVSGM	6	780.42	7.62004	0.008953	10000	3.6319	0.104849
virS	143	149	FLKVSGM	6	780.42	7.64176	0.019736	0	0	0
virS	143	149	FLKVSGM	6	780.42	7.62426	0.008104	10	3.68055	0.066989
virS	143	149	FLKVSGM	6	780.42	7.40968	0.004051	30	3.7044	0.072958
virS	143	149	FLKVSGM	6	780.42	7.40165	0.003387	100	3.61385	0.06877
virS	143	149	FLKVSGM	6	780.42	7.43533	0.037436	1000	3.61834	0.063568
virS	143	149	FLKVSGM	6	780.42	7.44634	0.041647	10000	3.56465	0.079839
CTP/virS	143	149	FLKVSGM	6	780.42	7.6473	0.004862	0	0	0
CTP/virS	143	149	FLKVSGM	6	780.42	7.61349	0.024728	10	3.56795	0.037833
CTP/virS	143	149	FLKVSGM	6	780.42	7.40705	0.004408	30	3.72957	0.036931
CTP/virS	143	149	FLKVSGM	6	780.42	7.46416	0.016142	100	3.72335	0.043343
CTP/virS	143	149	FLKVSGM	6	780.42	7.41049	0.00941	1000	3.70994	0.036372
CTP/virS	143	149	FLKVSGM	6	780.42	7.4403	0.022988	10000	3.68206	0.042018
Apo	143	150	FLKVSGMS	7	867.452	7.44992	0.008847	0	0	0
Apo	143	150	FLKVSGMS	7	867.452	7.45833	0.016011	10	4.15874	0.020452
Apo	143	150	FLKVSGMS	7	867.452	7.4359	0.032648	30	4.23223	0.021429
Apo	143	150	FLKVSGMS	7	867.452	7.46513	0.035998	100	4.14555	0.048888
Apo	143	150	FLKVSGMS	7	867.452	7.43367	0.002162	1000	4.23588	0.020932
Apo	143	150	FLKVSGMS	7	867.452	7.40989	0.02305	10000	4.09822	0.030342
CTP	143	150	FLKVSGMS	7	867.452	7.39479	0.003812	0	0	0
CTP	143	150	FLKVSGMS	7	867.452	7.46873	0.004034	10	4.10905	0.014084
CTP	143	150	FLKVSGMS	7	867.452	7.47543	0.01034	30	4.20382	0.026807
CTP	143	150	FLKVSGMS	7	867.452	7.40783	0.009902	100	4.22676	0.016203
CTP	143	150	FLKVSGMS	7	867.452	7.42394	0.005156	1000	4.16202	0.021145
CTP	143	150	FLKVSGMS	7	867.452	7.46434	0.009438	10000	4.08805	0.017493
virS	143	150	FLKVSGMS	7	867.452	7.4879	0.020799	0	0	0
virS	143	150	FLKVSGMS	7	867.452	7.46585	0.00972	10	4.23338	0.030854
virS	143	150	FLKVSGMS	7	867.452	7.24268	0.002211	30	4.29583	0.034443
virS	143	150	FLKVSGMS	7	867.452	7.23553	0.00433	100	4.17503	0.041469
virS	143	150	FLKVSGMS	7	867.452	7.26888	0.035566	1000	4.14356	0.041328
virS	143	150	FLKVSGMS	7	867.452	7.28145	0.046312	10000	4.07398	0.031419
CTP/virS	143	150	FLKVSGMS	7	867.452	7.49117	0.005006	0	0	0
CTP/virS	143	150	FLKVSGMS	7	867.452	7.45632	0.024542	10	4.13398	0.034321
CTP/virS	143	150	FLKVSGMS	7	867.452	7.2405	0.004408	30	4.28011	0.042256
CTP/virS	143	150	FLKVSGMS	7	867.452	7.29727	0.017145	100	4.17004	0.010813
CTP/virS	143	150	FLKVSGMS	7	867.452	7.24476	0.008292	1000	4.19838	0.031789
CTP/virS	143	150	FLKVSGMS	7	867.452	7.27042	0.020643	10000	4.19327	0.012733
Apo	144	149	LKVSGM	5	633.351	7.2475	0.01004	0	0	0
Apo	144	149	LKVSGM	5	633.351	7.25779	0.014725	10	2.87234	0.010592
Apo	144	149	LKVSGM	5	633.351	7.23043	0.034113	30	2.87629	0.004512
Apo	144	149	LKVSGM	5	633.351	7.2671	0.028443	100	2.80995	0.035569
Apo	144	149	LKVSGM	5	633.351	7.244	0.000314	1000	2.88342	0.008869
Apo	144	149	LKVSGM	5	633.351	7.23814	0.029875	10000	2.75791	0.028046
CTP	144	149	LKVSGM	5	633.351	7.19041	0.004296	0	0	0
CTP	144	149	LKVSGM	5	633.351	7.26278	0.003631	10	2.80417	0.017366
CTP	144	149	LKVSGM	5	633.351	7.27272	0.009712	30	2.86584	0.013254
CTP	144	149	LKVSGM	5	633.351	7.21729	0.010458	100	2.90045	0.020799
CTP	144	149	LKVSGM	5	633.351	7.23294	0.006979	1000	2.78858	0.026735
CTP	144	149	LKVSGM	5	633.351	7.26824	0.0087	10000	2.75458	0.025074
virS	144	149	LKVSGM	5	633.351	7.29399	0.026095	0	0	0
virS	144	149	LKVSGM	5	633.351	7.27118	0.007292	10	2.75484	0.019048
virS	144	149	LKVSGM	5	633.351	7.03891	0.003072	30	2.78883	0.046557
virS	144	149	LKVSGM	5	633.351	7.03051	0.005525	100	2.69632	0.029422
virS	144	149	LKVSGM	5	633.351	7.07522	0.039084	1000	2.6611	0.086641
virS	144	149	LKVSGM	5	633.351	7.08251	0.045809	10000	2.74642	0.020826
CTP/virS	144	149	LKVSGM	5	633.351	7.30494	0.005665	0	0	0
CTP/virS	144	149	LKVSGM	5	633.351	7.26133	0.022551	10	2.6671	0.05946
CTP/virS	144	149	LKVSGM	5	633.351	7.03841	0.004544	30	2.79506	0.03118
CTP/virS	144	149	LKVSGM	5	633.351	7.10002	0.014468	100	2.70354	0.01067
CTP/virS	144	149	LKVSGM	5	633.351	7.04208	0.011137	1000	2.72401	0.022249
CTP/virS	144	149	LKVSGM	5	633.351	7.07347	0.026619	10000	2.78889	0.037582
Apo	144	150	LKVSGMS	6	720.384	7.07388	0.009078	0	0	0
Apo	144	150	LKVSGMS	6	720.384	7.08421	0.016539	10	3.72106	0.017918
Apo	144	150	LKVSGMS	6	720.384	7.05018	0.035168	30	3.75538	0.019501
Apo	144	150	LKVSGMS	6	720.384	7.09272	0.029913	100	3.66432	0.017175
Apo	144	150	LKVSGMS	6	720.384	7.06991	0.000244	1000	3.72363	0.031122
Apo	144	150	LKVSGMS	6	720.384	7.0802	0.042701	10000	3.67255	0.020843
CTP	144	150	LKVSGMS	6	720.384	7.00908	0.004939	0	0	0
CTP	144	150	LKVSGMS	6	720.384	7.09205	0.004835	10	3.68504	0.023509
CTP	144	150	LKVSGMS	6	720.384	7.10171	0.01105	30	3.74577	0.018465
CTP	144	150	LKVSGMS	6	720.384	7.04906	0.010743	100	3.69959	0.012425
CTP	144	150	LKVSGMS	6	720.384	7.06214	0.00831	1000	3.69251	0.038474
CTP	144	150	LKVSGMS	6	720.384	7.10326	0.010071	10000	3.64985	0.016918
virS	144	150	LKVSGMS	6	720.384	7.12044	0.02183	0	0	0
virS	144	150	LKVSGMS	6	720.384	7.09924	0.009335	10	3.67927	0.026047
virS	144	150	LKVSGMS	6	720.384	6.85553	0.00295	30	3.73584	0.020642
virS	144	150	LKVSGMS	6	720.384	6.84755	0.006102	100	3.66786	0.035569
virS	144	150	LKVSGMS	6	720.384	6.90082	0.041313	1000	3.6211	0.028851
virS	144	150	LKVSGMS	6	720.384	6.90378	0.048974	10000	3.60486	0.022852
CTP/virS	144	150	LKVSGMS	6	720.384	7.12622	0.004106	0	0	0
CTP/virS	144	150	LKVSGMS	6	720.384	7.09447	0.024436	10	3.57651	0.015843
CTP/virS	144	150	LKVSGMS	6	720.384	6.85459	0.006383	30	3.63917	0.013119
CTP/virS	144	150	LKVSGMS	6	720.384	6.91998	0.01543	100	3.58535	0.029157
CTP/virS	144	150	LKVSGMS	6	720.384	6.86064	0.013713	1000	3.66403	0.018641
CTP/virS	144	150	LKVSGMS	6	720.384	6.89112	0.027258	10000	3.6478	0.011573
Apo	169	177	FQAASVPQE	7	975.466	7.21121	0.007954	0	0	0
Apo	169	177	FQAASVPQE	7	975.466	7.22012	0.016425	10	4.27967	0.053191
Apo	169	177	FQAASVPQE	7	975.466	7.19563	0.034119	30	4.14046	0.029978
Apo	169	177	FQAASVPQE	7	975.466	7.22882	0.032547	100	4.01515	0.067284
Apo	169	177	FQAASVPQE	7	975.466	7.17097	0.001884	1000	4.04212	0.107984
Apo	169	177	FQAASVPQE	7	975.466	7.20422	0.031232	10000	4.42641	0.017151
CTP	169	177	FQAASVPQE	7	975.466	7.15502	0.003885	0	0	0
CTP	169	177	FQAASVPQE	7	975.466	7.23054	0.004109	10	3.33818	0.035711
CTP	169	177	FQAASVPQE	7	975.466	7.23698	0.011438	30	3.36013	0.030743
CTP	169	177	FQAASVPQE	7	975.466	7.16473	0.009626	100	3.27124	0.073904
CTP	169	177	FQAASVPQE	7	975.466	7.19151	0.007702	1000	4.02241	0.057184
CTP	169	177	FQAASVPQE	7	975.466	7.23407	0.009665	10000	4.16542	0.042171
virS	169	177	FQAASVPQE	7	975.466	7.24782	0.017084	0	0	0
virS	169	177	FQAASVPQE	7	975.466	7.23489	0.009772	10	4.23589	0.04353
virS	169	177	FQAASVPQE	7	975.466	6.98735	0.000832	30	4.1159	0.05821
virS	169	177	FQAASVPQE	7	975.466	6.98543	0.007175	100	3.92363	0.186569
virS	169	177	FQAASVPQE	7	975.466	7.0295	0.037905	1000	3.94842	0.032974
virS	169	177	FQAASVPQE	7	975.466	7.02781	0.043212	10000	4.21331	0.045384
CTP/virS	169	177	FQAASVPQE	7	975.466	7.26154	0.005782	0	0	0
CTP/virS	169	177	FQAASVPQE	7	975.466	7.22797	0.023105	10	1.63981	0.021056
CTP/virS	169	177	FQAASVPQE	7	975.466	6.99427	0.003711	30	1.63866	0.023507
CTP/virS	169	177	FQAASVPQE	7	975.466	7.05938	0.010404	100	1.76403	0.044413
CTP/virS	169	177	FQAASVPQE	7	975.466	6.9971	0.008962	1000	3.48447	0.016318
CTP/virS	169	177	FQAASVPQE	7	975.466	7.02233	0.025442	10000	3.70994	0.053166
Apo	178	188	IISLFPIASEL	9	1201.7	8.63755	0.008058	0	0	0
Apo	178	188	IISLFPIASEL	9	1201.7	8.6501	0.010932	10	4.40384	0.017842
Apo	178	188	IISLFPIASEL	9	1201.7	8.65014	0.0317	30	4.80127	0.049022
Apo	178	188	IISLFPIASEL	9	1201.7	8.64982	0.045578	100	5.23928	0.018111
Apo	178	188	IISLFPIASEL	9	1201.7	8.57554	0.009135	1000	5.47502	0.030477
Apo	178	188	IISLFPIASEL	9	1201.7	8.54623	0.023081	10000	5.52928	0.02478
CTP	178	188	IISLFPIASEL	9	1201.7	8.60288	0.005416	0	0	0
CTP	178	188	IISLFPIASEL	9	1201.7	8.66617	0.004654	10	3.58049	0.050847
CTP	178	188	IISLFPIASEL	9	1201.7	8.67266	0.009412	30	3.96621	0.034783
CTP	178	188	IISLFPIASEL	9	1201.7	8.55201	0.011584	100	4.58648	0.022353
CTP	178	188	IISLFPIASEL	9	1201.7	8.58277	0.004352	1000	5.3826	0.042989
CTP	178	188	IISLFPIASEL	9	1201.7	8.61618	0.008266	10000	5.49713	0.020928
virS	178	188	IISLFPIASEL	9	1201.7	8.63518	0.014116	0	0	0
virS	178	188	IISLFPIASEL	9	1201.7	8.6301	0.012252	10	4.55034	0.022384
virS	178	188	IISLFPIASEL	9	1201.7	8.49976	0.00807	30	4.9458	0.033614
virS	178	188	IISLFPIASEL	9	1201.7	8.48781	0.00402	100	5.22954	0.033733
virS	178	188	IISLFPIASEL	9	1201.7	8.49921	0.038093	1000	5.59929	0.018555
virS	178	188	IISLFPIASEL	9	1201.7	8.50981	0.023527	10000	5.61998	0.035927
CTP/virS	178	188	IISLFPIASEL	9	1201.7	8.63861	0.002213	0	0	0
CTP/virS	178	188	IISLFPIASEL	9	1201.7	8.61527	0.019241	10	2.23904	0.031604
CTP/virS	178	188	IISLFPIASEL	9	1201.7	8.48933	0.001624	30	2.4108	0.054978
CTP/virS	178	188	IISLFPIASEL	9	1201.7	8.52296	0.014971	100	2.98227	0.025605
CTP/virS	178	188	IISLFPIASEL	9	1201.7	8.50051	0.008643	1000	4.84385	0.048091
CTP/virS	178	188	IISLFPIASEL	9	1201.7	8.51541	0.013821	10000	5.60431	0.041063
Apo	182	185	FPIA	2	446.252	7.76194	0.009325	0	0	0
Apo	182	185	FPIA	2	446.252	7.77493	0.011354	10	1.64921	0.016954
Apo	182	185	FPIA	2	446.252	7.74658	0.033526	30	1.62647	0.010204
Apo	182	185	FPIA	2	446.252	7.77398	0.035377	100	1.56229	0.013256
Apo	182	185	FPIA	2	446.252	7.7296	0.002713	1000	1.61996	0.014364
Apo	182	185	FPIA	2	446.252	7.69004	0.034283	10000	1.58363	0.009159
CTP	182	185	FPIA	2	446.252	7.71141	0.005826	0	0	0
CTP	182	185	FPIA	2	446.252	7.77898	0.003588	10	1.45871	0.021756
CTP	182	185	FPIA	2	446.252	7.78536	0.009761	30	1.52261	0.019542
CTP	182	185	FPIA	2	446.252	7.70798	0.010871	100	1.60543	0.020509
CTP	182	185	FPIA	2	446.252	7.73169	0.003739	1000	1.60185	0.033108
CTP	182	185	FPIA	2	446.252	7.77118	0.009261	10000	1.60555	0.028539
virS	182	185	FPIA	2	446.252	7.79313	0.021546	0	0	0
virS	182	185	FPIA	2	446.252	7.77446	0.009063	10	1.62287	0.038432
virS	182	185	FPIA	2	446.252	7.5635	0.002788	30	1.59623	0.01792
virS	182	185	FPIA	2	446.252	7.55577	0.002844	100	1.55858	0.017559
virS	182	185	FPIA	2	446.252	7.58969	0.037896	1000	1.58236	0.021451
virS	182	185	FPIA	2	446.252	7.59727	0.040228	10000	1.55076	0.01638
CTP/virS	182	185	FPIA	2	446.252	7.79602	0.004	0	0	0
CTP/virS	182	185	FPIA	2	446.252	7.76246	0.024371	10	1.12244	0.01784
CTP/virS	182	185	FPIA	2	446.252	7.56281	0.003954	30	1.25222	0.027893
CTP/virS	182	185	FPIA	2	446.252	7.62035	0.01457	100	1.47879	0.013979
CTP/virS	182	185	FPIA	2	446.252	7.56764	0.0084	1000	1.59205	0.019314
CTP/virS	182	185	FPIA	2	446.252	7.59305	0.022395	10000	1.58402	0.017051
Apo	182	187	FPIASE	4	662.327	7.48745	0.007583	0	0	0
Apo	182	187	FPIASE	4	662.327	7.49785	0.016545	10	2.9094	0.028178
Apo	182	187	FPIASE	4	662.327	7.46854	0.034776	30	2.93954	0.006164
Apo	182	187	FPIASE	4	662.327	7.50082	0.037976	100	2.80787	0.023853
Apo	182	187	FPIASE	4	662.327	7.44271	0.00048	1000	2.87415	0.006942
Apo	182	187	FPIASE	4	662.327	7.44843	0.020603	10000	2.82229	0.0192
CTP	182	187	FPIASE	4	662.327	7.43787	0.004353	0	0	0
CTP	182	187	FPIASE	4	662.327	7.50725	0.005572	10	2.56417	0.028655
CTP	182	187	FPIASE	4	662.327	7.51065	0.010423	30	2.67455	0.012535
CTP	182	187	FPIASE	4	662.327	7.42981	0.008762	100	2.76776	0.013182
CTP	182	187	FPIASE	4	662.327	7.46223	0.004747	1000	2.8597	0.018627
CTP	182	187	FPIASE	4	662.327	7.50446	0.00892	10000	2.8531	0.009022
virS	182	187	FPIASE	4	662.327	7.52354	0.017232	0	0	0
virS	182	187	FPIASE	4	662.327	7.50613	0.008592	10	2.94252	0.027284
virS	182	187	FPIASE	4	662.327	7.26626	0.001592	30	2.94946	0.027704
virS	182	187	FPIASE	4	662.327	7.26368	0.003646	100	2.85562	0.02289
virS	182	187	FPIASE	4	662.327	7.30534	0.044445	1000	2.90569	0.023934
virS	182	187	FPIASE	4	662.327	7.30748	0.048195	10000	2.89093	0.028264
CTP/virS	182	187	FPIASE	4	662.327	7.52386	0.008022	0	0	0
CTP/virS	182	187	FPIASE	4	662.327	7.49336	0.022081	10	1.96388	0.009258
CTP/virS	182	187	FPIASE	4	662.327	7.26783	0.002438	30	2.14434	0.040309
CTP/virS	182	187	FPIASE	4	662.327	7.34175	0.014997	100	2.59391	0.013972
CTP/virS	182	187	FPIASE	4	662.327	7.27383	0.00657	1000	2.90861	0.018319
CTP/virS	182	187	FPIASE	4	662.327	7.29533	0.025239	10000	2.92288	0.011648
Apo	182	188	FPIASEL	5	775.411	8.04475	0.01109	0	0	0
Apo	182	188	FPIASEL	5	775.411	8.05544	0.008281	10	3.61815	0.023113
Apo	182	188	FPIASEL	5	775.411	8.0341	0.034699	30	3.64824	0.028846
Apo	182	188	FPIASEL	5	775.411	8.04816	0.038694	100	3.51835	0.034926
Apo	182	188	FPIASEL	5	775.411	8.01153	0.009525	1000	3.51667	0.068173
Apo	182	188	FPIASEL	5	775.411	7.95908	0.053012	10000	3.47462	0.025773
CTP	182	188	FPIASEL	5	775.411	7.9894	0.006496	0	0	0
CTP	182	188	FPIASEL	5	775.411	8.06094	0.002406	10	2.99777	0.007671
CTP	182	188	FPIASEL	5	775.411	8.06472	0.006445	30	3.16601	0.010397
CTP	182	188	FPIASEL	5	775.411	7.97747	0.014785	100	3.28896	0.022312
CTP	182	188	FPIASEL	5	775.411	8.01065	0.004478	1000	3.49493	0.01667
CTP	182	188	FPIASEL	5	775.411	8.04938	0.006864	10000	3.45567	0.024512
virS	182	188	FPIASEL	5	775.411	8.06853	0.020598	0	0	0
virS	182	188	FPIASEL	5	775.411	8.05561	0.007724	10	3.7088	0.027116
virS	182	188	FPIASEL	5	775.411	7.8643	0.003181	30	3.72284	0.025059
virS	182	188	FPIASEL	5	775.411	7.85611	0.002341	100	3.57791	0.038846
virS	182	188	FPIASEL	5	775.411	7.87899	0.034077	1000	3.5995	0.031766
virS	182	188	FPIASEL	5	775.411	7.89458	0.03252	10000	3.55517	0.046266
CTP/virS	182	188	FPIASEL	5	775.411	8.07073	0.003664	0	0	0
CTP/virS	182	188	FPIASEL	5	775.411	8.04947	0.018443	10	2.06686	0.018591
CTP/virS	182	188	FPIASEL	5	775.411	7.86069	0.003361	30	2.25151	0.03257
CTP/virS	182	188	FPIASEL	5	775.411	7.91322	0.012841	100	2.66227	0.030372
CTP/virS	182	188	FPIASEL	5	775.411	7.86662	0.006729	1000	3.49767	0.023511
CTP/virS	182	188	FPIASEL	5	775.411	7.8881	0.017932	10000	3.58822	0.026394
Apo	189	196	NFNDYKIL	7	1025.52	7.87139	0.00967	0	0	0
Apo	189	196	NFNDYKIL	7	1025.52	7.88225	0.01224	10	1.67025	0.013332
Apo	189	196	NFNDYKIL	7	1025.52	7.8668	0.034226	30	2.17766	0.020271
Apo	189	196	NFNDYKIL	7	1025.52	7.8947	0.036517	100	2.99885	0.037284
Apo	189	196	NFNDYKIL	7	1025.52	7.87101	0.005593	1000	3.79866	0.023691
Apo	189	196	NFNDYKIL	7	1025.52	7.79033	0.042318	10000	3.82821	0.024878
CTP	189	196	NFNDYKIL	7	1025.52	7.82165	0.005816	0	0	0
CTP	189	196	NFNDYKIL	7	1025.52	7.89289	0.003212	10	1.34745	0.04154
CTP	189	196	NFNDYKIL	7	1025.52	7.90528	0.009455	30	1.73404	0.018743
CTP	189	196	NFNDYKIL	7	1025.52	7.83088	0.012298	100	2.56188	0.043313
CTP	189	196	NFNDYKIL	7	1025.52	7.85336	0.003093	1000	3.56045	0.086286
CTP	189	196	NFNDYKIL	7	1025.52	7.88973	0.008312	10000	3.76946	0.080443
virS	189	196	NFNDYKIL	7	1025.52	7.90834	0.021924	0	0	0
virS	189	196	NFNDYKIL	7	1025.52	7.89343	0.009978	10	1.62546	0.028535
virS	189	196	NFNDYKIL	7	1025.52	7.69898	0.005408	30	2.15589	0.092318
virS	189	196	NFNDYKIL	7	1025.52	7.69124	0.004125	100	2.9201	0.047393
virS	189	196	NFNDYKIL	7	1025.52	7.7193	0.037001	1000	3.70404	0.122749
virS	189	196	NFNDYKIL	7	1025.52	7.7271	0.036118	10000	3.63379	0.076105
CTP/virS	189	196	NFNDYKIL	7	1025.52	7.91562	0.003024	0	0	0
CTP/virS	189	196	NFNDYKIL	7	1025.52	7.88716	0.024502	10	1.0185	0.01673
CTP/virS	189	196	NFNDYKIL	7	1025.52	7.69416	0.004068	30	1.244	0.011914
CTP/virS	189	196	NFNDYKIL	7	1025.52	7.74747	0.017918	100	1.67048	0.021502
CTP/virS	189	196	NFNDYKIL	7	1025.52	7.70232	0.00668	1000	2.84226	0.046565
CTP/virS	189	196	NFNDYKIL	7	1025.52	7.72856	0.02084	10000	3.35952	0.050123
Apo	189	197	NFNDYKILF	8	1172.59	8.20243	0.009039	0	0	0
Apo	189	197	NFNDYKILF	8	1172.59	8.21456	0.011943	10	1.63078	0.021782
Apo	189	197	NFNDYKILF	8	1172.59	8.20732	0.031217	30	2.22664	0.022202
Apo	189	197	NFNDYKILF	8	1172.59	8.22102	0.039788	100	3.25391	0.024824
Apo	189	197	NFNDYKILF	8	1172.59	8.20655	0.00821	1000	4.74586	0.019789
Apo	189	197	NFNDYKILF	8	1172.59	8.12533	0.056937	10000	4.84766	0.020404
CTP	189	197	NFNDYKILF	8	1172.59	8.15792	0.00482	0	0	0
CTP	189	197	NFNDYKILF	8	1172.59	8.225	0.003085	10	1.30052	0.016319
CTP	189	197	NFNDYKILF	8	1172.59	8.23841	0.006464	30	1.75529	0.013587
CTP	189	197	NFNDYKILF	8	1172.59	8.16316	0.014738	100	2.767	0.014838
CTP	189	197	NFNDYKILF	8	1172.59	8.17679	0.002662	1000	4.27627	0.031903
CTP	189	197	NFNDYKILF	8	1172.59	8.20663	0.0091	10000	4.80271	0.021349
virS	189	197	NFNDYKILF	8	1172.59	8.23498	0.023761	0	0	0
virS	189	197	NFNDYKILF	8	1172.59	8.21964	0.00902	10	1.70546	0.041618
virS	189	197	NFNDYKILF	8	1172.59	8.06346	0.005771	30	2.30865	0.048044
virS	189	197	NFNDYKILF	8	1172.59	8.05326	0.002362	100	3.34219	0.042298
virS	189	197	NFNDYKILF	8	1172.59	8.07135	0.033589	1000	4.74487	0.042014
virS	189	197	NFNDYKILF	8	1172.59	8.08304	0.030488	10000	4.90938	0.043219
CTP/virS	189	197	NFNDYKILF	8	1172.59	8.23515	0.00296	0	0	0
CTP/virS	189	197	NFNDYKILF	8	1172.59	8.21113	0.023804	10	1.03791	0.022704
CTP/virS	189	197	NFNDYKILF	8	1172.59	8.05855	0.003362	30	1.26624	0.024767
CTP/virS	189	197	NFNDYKILF	8	1172.59	8.09928	0.018183	100	1.81655	0.02749
CTP/virS	189	197	NFNDYKILF	8	1172.59	8.06	0.005923	1000	3.27985	0.033066
CTP/virS	189	197	NFNDYKILF	8	1172.59	8.08231	0.016161	10000	4.26651	0.012978
Apo	189	198	NFNDYKILFN	9	1286.63	7.99743	0.006424	0	0	0
Apo	189	198	NFNDYKILFN	9	1286.63	8.01753	0.017113	10	2.06584	0.013914
Apo	189	198	NFNDYKILFN	9	1286.63	8.00561	0.039637	30	2.79528	0.020857
Apo	189	198	NFNDYKILFN	9	1286.63	8.02888	0.038944	100	3.85704	0.032916
Apo	189	198	NFNDYKILFN	9	1286.63	7.99944	0.012956	1000	5.28836	0.092518
Apo	189	198	NFNDYKILFN	9	1286.63	7.9108	0.036443	10000	5.42174	0.004695
CTP	189	198	NFNDYKILFN	9	1286.63	7.95377	0.005206	0	0	0
CTP	189	198	NFNDYKILFN	9	1286.63	8.03349	0.002811	10	1.59864	0.041833
CTP	189	198	NFNDYKILFN	9	1286.63	8.04283	0.005886	30	2.11006	0.013562
CTP	189	198	NFNDYKILFN	9	1286.63	7.95293	0.01311	100	3.23282	0.012331
CTP	189	198	NFNDYKILFN	9	1286.63	7.97601	0.005859	1000	4.86233	0.108527
CTP	189	198	NFNDYKILFN	9	1286.63	8.02082	0.008976	10000	5.32997	0.07052
virS	189	198	NFNDYKILFN	9	1286.63	8.03281	0.026585	0	0	0
virS	189	198	NFNDYKILFN	9	1286.63	8.02775	0.010792	10	2.11842	0.039467
virS	189	198	NFNDYKILFN	9	1286.63	7.84109	0.005734	30	2.82402	0.074248
virS	189	198	NFNDYKILFN	9	1286.63	7.82991	0.002849	100	3.91082	0.046204
virS	189	198	NFNDYKILFN	9	1286.63	7.85161	0.034491	1000	5.25526	0.057336
virS	189	198	NFNDYKILFN	9	1286.63	7.86896	0.034325	10000	5.41359	0.095937
CTP/virS	189	198	NFNDYKILFN	9	1286.63	8.0409	0.005366	0	0	0
CTP/virS	189	198	NFNDYKILFN	9	1286.63	8.01136	0.027169	10	1.13319	0.022427
CTP/virS	189	198	NFNDYKILFN	9	1286.63	7.8374	0.00413	30	1.35995	0.023617
CTP/virS	189	198	NFNDYKILFN	9	1286.63	7.88412	0.01701	100	1.96284	0.053132
CTP/virS	189	198	NFNDYKILFN	9	1286.63	7.84161	0.007696	1000	3.73123	0.064851
CTP/virS	189	198	NFNDYKILFN	9	1286.63	7.86631	0.017873	10000	4.74275	0.038122
Apo	193	196	YKIL	3	535.337	7.56953	0.009552	0	0	0
Apo	193	196	YKIL	3	535.337	7.57945	0.017265	10	0.340012	0.00854
Apo	193	196	YKIL	3	535.337	7.57034	0.033751	30	0.513661	0.006528
Apo	193	196	YKIL	3	535.337	7.60816	0.033472	100	0.89179	0.023353
Apo	193	196	YKIL	3	535.337	7.59889	0.003538	1000	1.64093	0.001531
Apo	193	196	YKIL	3	535.337	7.53122	0.043821	10000	1.77045	0.012655
CTP	193	196	YKIL	3	535.337	7.50583	0.003604	0	0	0
CTP	193	196	YKIL	3	535.337	7.59234	0.004919	10	0.271008	0.019999
CTP	193	196	YKIL	3	535.337	7.61499	0.010439	30	0.396163	0.015292
CTP	193	196	YKIL	3	535.337	7.55645	0.014253	100	0.682674	0.014869
CTP	193	196	YKIL	3	535.337	7.5655	0.005972	1000	1.45053	0.007618
CTP	193	196	YKIL	3	535.337	7.59845	0.008985	10000	1.76895	0.004397
virS	193	196	YKIL	3	535.337	7.63112	0.025027	0	0	0
virS	193	196	YKIL	3	535.337	7.59846	0.007894	10	0.337529	0.013988
virS	193	196	YKIL	3	535.337	7.39435	0.005552	30	0.464144	0.01979
virS	193	196	YKIL	3	535.337	7.38448	0.003049	100	0.859905	0.011884
virS	193	196	YKIL	3	535.337	7.41731	0.036988	1000	1.59365	0.024782
virS	193	196	YKIL	3	535.337	7.43477	0.043082	10000	1.7299	0.017407
CTP/virS	193	196	YKIL	3	535.337	7.63142	0.004007	0	0	0
CTP/virS	193	196	YKIL	3	535.337	7.59262	0.027447	10	0.141599	0.011835
CTP/virS	193	196	YKIL	3	535.337	7.39072	0.005468	30	0.175622	0.020121
CTP/virS	193	196	YKIL	3	535.337	7.44369	0.01976	100	0.408755	0.014196
CTP/virS	193	196	YKIL	3	535.337	7.39363	0.009975	1000	1.04159	0.006446
CTP/virS	193	196	YKIL	3	535.337	7.42571	0.023777	10000	1.35564	0.018245
Apo	193	197	YKILF	4	682.405	8.03871	0.011199	0	0	0
Apo	193	197	YKILF	4	682.405	8.05319	0.01071	10	0.327237	0.0139
Apo	193	197	YKILF	4	682.405	8.0472	0.031072	30	0.501523	0.008071
Apo	193	197	YKILF	4	682.405	8.07503	0.029361	100	1.05126	0.017141
Apo	193	197	YKILF	4	682.405	8.07472	0.008054	1000	2.37467	0.039162
Apo	193	197	YKILF	4	682.405	7.97646	0.065641	10000	2.53241	0.009444
CTP	193	197	YKILF	4	682.405	7.9854	0.004633	0	0	0
CTP	193	197	YKILF	4	682.405	8.0643	0.003774	10	0.253644	0.015737
CTP	193	197	YKILF	4	682.405	8.08207	0.007845	30	0.355482	0.012585
CTP	193	197	YKILF	4	682.405	8.02672	0.017975	100	0.786092	0.034159
CTP	193	197	YKILF	4	682.405	8.03492	0.002027	1000	2.04559	0.027598
CTP	193	197	YKILF	4	682.405	8.0578	0.007426	10000	2.53424	0.012287
virS	193	197	YKILF	4	682.405	8.09327	0.027617	0	0	0
virS	193	197	YKILF	4	682.405	8.06637	0.007822	10	0.316434	0.008655
virS	193	197	YKILF	4	682.405	7.89888	0.008999	30	0.489957	0.01549
virS	193	197	YKILF	4	682.405	7.88448	0.003202	100	1.04867	0.012275
virS	193	197	YKILF	4	682.405	7.90171	0.033527	1000	2.33995	0.017827
virS	193	197	YKILF	4	682.405	7.92607	0.036861	10000	2.54166	0.014011
CTP/virS	193	197	YKILF	4	682.405	8.09237	0.002179	0	0	0
CTP/virS	193	197	YKILF	4	682.405	8.06414	0.022716	10	0.125172	0.005784
CTP/virS	193	197	YKILF	4	682.405	7.89452	0.016749	30	0.192628	0.017504
CTP/virS	193	197	YKILF	4	682.405	7.93384	0.020675	100	0.401986	0.016892
CTP/virS	193	197	YKILF	4	682.405	7.89272	0.009547	1000	1.18658	0.016724
CTP/virS	193	197	YKILF	4	682.405	7.92361	0.016992	10000	1.87918	0.02648
Apo	193	198	YKILFN	5	796.448	7.77017	0.009218	0	0	0
Apo	193	198	YKILFN	5	796.448	7.78094	0.013092	10	0.697943	0.008018
Apo	193	198	YKILFN	5	796.448	7.7642	0.032681	30	1.0265	0.011316
Apo	193	198	YKILFN	5	796.448	7.7938	0.035124	100	1.65022	0.015675
Apo	193	198	YKILFN	5	796.448	7.77611	0.005919	1000	2.96754	0.007977
Apo	193	198	YKILFN	5	796.448	7.69548	0.043133	10000	3.11207	0.010609
CTP	193	198	YKILFN	5	796.448	7.71923	0.005501	0	0	0
CTP	193	198	YKILFN	5	796.448	7.79208	0.003612	10	0.464083	0.01986
CTP	193	198	YKILFN	5	796.448	7.80325	0.010525	30	0.654494	0.018962
CTP	193	198	YKILFN	5	796.448	7.73598	0.013405	100	1.21457	0.018369
CTP	193	198	YKILFN	5	796.448	7.74934	0.003891	1000	2.56848	0.030559
CTP	193	198	YKILFN	5	796.448	7.78414	0.008678	10000	3.05712	0.024054
virS	193	198	YKILFN	5	796.448	7.81014	0.025751	0	0	0
virS	193	198	YKILFN	5	796.448	7.78892	0.009199	10	0.710633	0.01975
virS	193	198	YKILFN	5	796.448	7.59985	0.005532	30	1.02383	0.028854
virS	193	198	YKILFN	5	796.448	7.58908	0.004092	100	1.66368	0.025218
virS	193	198	YKILFN	5	796.448	7.61451	0.035351	1000	2.91793	0.038102
virS	193	198	YKILFN	5	796.448	7.63257	0.037712	10000	3.04993	0.031721
CTP/virS	193	198	YKILFN	5	796.448	7.81463	0.003703	0	0	0
CTP/virS	193	198	YKILFN	5	796.448	7.78486	0.026233	10	0.231903	0.009223
CTP/virS	193	198	YKILFN	5	796.448	7.59557	0.004463	30	0.301038	0.004019
CTP/virS	193	198	YKILFN	5	796.448	7.64755	0.018774	100	0.556804	0.027319
CTP/virS	193	198	YKILFN	5	796.448	7.59835	0.009007	1000	1.69357	0.023846
CTP/virS	193	198	YKILFN	5	796.448	7.6302	0.021594	10000	2.41654	0.02579
Apo	197	208	FNYYKGLEKANE	11	1474.71	7.34588	0.008793	0	0	0
Apo	197	208	FNYYKGLEKANE	11	1474.71	7.36215	0.017841	10	5.49526	0.031168
Apo	197	208	FNYYKGLEKANE	11	1474.71	7.32928	0.041818	30	6.0581	0.061879
Apo	197	208	FNYYKGLEKANE	11	1474.71	7.35951	0.042346	100	6.70526	0.108475
Apo	197	208	FNYYKGLEKANE	11	1474.71	7.33264	0.002258	1000	7.28121	0.018773
Apo	197	208	FNYYKGLEKANE	11	1474.71	7.32137	0.042212	10000	6.92212	0.10553
CTP	197	208	FNYYKGLEKANE	11	1474.71	7.28907	0.003735	0	0	0
CTP	197	208	FNYYKGLEKANE	11	1474.71	7.37189	0.002743	10	5.07841	0.019315
CTP	197	208	FNYYKGLEKANE	11	1474.71	7.3785	0.008898	30	5.51483	0.075566
CTP	197	208	FNYYKGLEKANE	11	1474.71	7.30672	0.014119	100	6.51792	0.017681
CTP	197	208	FNYYKGLEKANE	11	1474.71	7.31766	0.007078	1000	7.04977	0.072105
CTP	197	208	FNYYKGLEKANE	11	1474.71	7.36718	0.007831	10000	7.13489	0.00495
virS	197	208	FNYYKGLEKANE	11	1474.71	7.39258	0.021707	0	0	0
virS	197	208	FNYYKGLEKANE	11	1474.71	7.37005	0.007273	10	5.66768	0.025646
virS	197	208	FNYYKGLEKANE	11	1474.71	7.12728	0.003728	30	6.27493	0.01212
virS	197	208	FNYYKGLEKANE	11	1474.71	7.1218	0.004259	100	6.81642	0.015724
virS	197	208	FNYYKGLEKANE	11	1474.71	7.16941	0.03973	1000	7.18058	0.037435
virS	197	208	FNYYKGLEKANE	11	1474.71	7.17253	0.044021	10000	7.06091	0.031695
CTP/virS	197	208	FNYYKGLEKANE	11	1474.71	7.38513	0.005359	0	0	0
CTP/virS	197	208	FNYYKGLEKANE	11	1474.71	7.35854	0.024957	10	4.49159	0.013379
CTP/virS	197	208	FNYYKGLEKANE	11	1474.71	7.12868	0.003725	30	4.82805	0.035681
CTP/virS	197	208	FNYYKGLEKANE	11	1474.71	7.19431	0.014221	100	5.22669	0.022324
CTP/virS	197	208	FNYYKGLEKANE	11	1474.71	7.1351	0.009954	1000	6.54421	0.049291
CTP/virS	197	208	FNYYKGLEKANE	11	1474.71	7.17084	0.025843	10000	7.11684	0.027468
Apo	197	210	FNYYKGLEKANESL	13	1674.82	7.59472	0.008106	0	0	0
Apo	197	210	FNYYKGLEKANESL	13	1674.82	7.59471	0.016163	10	7.07637	0.024302
Apo	197	210	FNYYKGLEKANESL	13	1674.82	7.56906	0.034458	30	7.64491	0.033336
Apo	197	210	FNYYKGLEKANESL	13	1674.82	7.59757	0.038835	100	8.20989	0.042463
Apo	197	210	FNYYKGLEKANESL	13	1674.82	7.58065	0.002668	1000	8.70295	0.021514
Apo	197	210	FNYYKGLEKANESL	13	1674.82	7.53031	0.044195	10000	8.48585	0.062944
CTP	197	210	FNYYKGLEKANESL	13	1674.82	7.53624	0.004679	0	0	0
CTP	197	210	FNYYKGLEKANESL	13	1674.82	7.60482	0.003501	10	6.57751	0.017525
CTP	197	210	FNYYKGLEKANESL	13	1674.82	7.61025	0.010729	30	7.0943	0.025228
CTP	197	210	FNYYKGLEKANESL	13	1674.82	7.54333	0.012576	100	7.80318	0.036668
CTP	197	210	FNYYKGLEKANESL	13	1674.82	7.55847	0.004533	1000	8.45566	0.015498
CTP	197	210	FNYYKGLEKANESL	13	1674.82	7.59382	0.00837	10000	8.44109	0.021181
virS	197	210	FNYYKGLEKANESL	13	1674.82	7.63061	0.020207	0	0	0
virS	197	210	FNYYKGLEKANESL	13	1674.82	7.59394	0.008029	10	7.19218	0.007845
virS	197	210	FNYYKGLEKANESL	13	1674.82	7.38526	0.005024	30	7.7764	0.011514
virS	197	210	FNYYKGLEKANESL	13	1674.82	7.37782	0.002755	100	8.29583	0.015945
virS	197	210	FNYYKGLEKANESL	13	1674.82	7.41335	0.034913	1000	8.67321	0.007455
virS	197	210	FNYYKGLEKANESL	13	1674.82	7.42374	0.040576	10000	8.55433	0.050735
CTP/virS	197	210	FNYYKGLEKANESL	13	1674.82	7.62757	0.003962	0	0	0
CTP/virS	197	210	FNYYKGLEKANESL	13	1674.82	7.58701	0.023635	10	5.93773	0.019006
CTP/virS	197	210	FNYYKGLEKANESL	13	1674.82	7.38528	0.003768	30	6.34402	0.05503
CTP/virS	197	210	FNYYKGLEKANESL	13	1674.82	7.43892	0.016337	100	6.65095	0.030617
CTP/virS	197	210	FNYYKGLEKANESL	13	1674.82	7.38863	0.0079	1000	7.98661	0.043488
CTP/virS	197	210	FNYYKGLEKANESL	13	1674.82	7.41797	0.022656	10000	8.60791	0.020347
Apo	198	208	NYYKGLEKANE	10	1327.64	7.01263	0.01116	0	0	0
Apo	198	208	NYYKGLEKANE	10	1327.64	7.01727	0.017338	10	5.27327	0.054732
Apo	198	208	NYYKGLEKANE	10	1327.64	6.98658	0.035672	30	5.70945	0.045072
Apo	198	208	NYYKGLEKANE	10	1327.64	7.02836	0.029205	100	6.08584	0.037354
Apo	198	208	NYYKGLEKANE	10	1327.64	7.0097	0.00135	1000	6.39933	0.037258
Apo	198	208	NYYKGLEKANE	10	1327.64	7.01657	0.040745	10000	6.23323	0.055674
CTP	198	208	NYYKGLEKANE	10	1327.64	6.95379	0.002136	0	0	0
CTP	198	208	NYYKGLEKANE	10	1327.64	7.02894	0.005411	10	4.87646	0.029145
CTP	198	208	NYYKGLEKANE	10	1327.64	7.03699	0.010972	30	5.30241	0.034095
CTP	198	208	NYYKGLEKANE	10	1327.64	6.98376	0.010052	100	5.78199	0.071543
CTP	198	208	NYYKGLEKANE	10	1327.64	6.9957	0.008253	1000	6.23482	0.02479
CTP	198	208	NYYKGLEKANE	10	1327.64	7.03561	0.010592	10000	6.23662	0.028506
virS	198	208	NYYKGLEKANE	10	1327.64	7.06202	0.02236	0	0	0
virS	198	208	NYYKGLEKANE	10	1327.64	7.03241	0.009062	10	5.41221	0.020011
virS	198	208	NYYKGLEKANE	10	1327.64	6.79211	0.003754	30	5.79015	0.023564
virS	198	208	NYYKGLEKANE	10	1327.64	6.78469	0.006705	100	5.99332	0.017672
virS	198	208	NYYKGLEKANE	10	1327.64	6.83882	0.043378	1000	6.2359	0.015707
virS	198	208	NYYKGLEKANE	10	1327.64	6.84737	0.048457	10000	6.13711	0.02327
CTP/virS	198	208	NYYKGLEKANE	10	1327.64	7.06865	0.005123	0	0	0
CTP/virS	198	208	NYYKGLEKANE	10	1327.64	7.02966	0.025409	10	4.18452	0.039533
CTP/virS	198	208	NYYKGLEKANE	10	1327.64	6.79313	0.006724	30	4.56333	0.047347
CTP/virS	198	208	NYYKGLEKANE	10	1327.64	6.85725	0.014076	100	4.9308	0.023936
CTP/virS	198	208	NYYKGLEKANE	10	1327.64	6.80133	0.012557	1000	5.8285	0.052579
CTP/virS	198	208	NYYKGLEKANE	10	1327.64	6.83537	0.029601	10000	6.1323	0.030192
Apo	198	210	NYYKGLEKANESL	12	1527.76	7.33674	0.009683	0	0	0
Apo	198	210	NYYKGLEKANESL	12	1527.76	7.34525	0.016392	10	6.69093	0.02371
Apo	198	210	NYYKGLEKANESL	12	1527.76	7.32102	0.042048	30	7.06985	0.036279
Apo	198	210	NYYKGLEKANESL	12	1527.76	7.36021	0.036807	100	7.39263	0.038551
Apo	198	210	NYYKGLEKANESL	12	1527.76	7.35044	0.00396	1000	7.71105	0.023048
Apo	198	210	NYYKGLEKANESL	12	1527.76	7.31026	0.030931	10000	7.59062	0.023996
CTP	198	210	NYYKGLEKANESL	12	1527.76	7.28509	0.004058	0	0	0
CTP	198	210	NYYKGLEKANESL	12	1527.76	7.36434	0.008896	10	6.28437	0.033118
CTP	198	210	NYYKGLEKANESL	12	1527.76	7.37836	0.008401	30	6.69022	0.019177
CTP	198	210	NYYKGLEKANESL	12	1527.76	7.30605	0.017283	100	7.13085	0.020608
CTP	198	210	NYYKGLEKANESL	12	1527.76	7.32431	0.0063	1000	7.54848	0.033705
CTP	198	210	NYYKGLEKANESL	12	1527.76	7.35954	0.010214	10000	7.54007	0.020052
virS	198	210	NYYKGLEKANESL	12	1527.76	7.38382	0.024879	0	0	0
virS	198	210	NYYKGLEKANESL	12	1527.76	7.35917	0.012285	10	6.78203	0.026386
virS	198	210	NYYKGLEKANESL	12	1527.76	7.13095	0.003905	30	7.22795	0.035677
virS	198	210	NYYKGLEKANESL	12	1527.76	7.12838	0.003404	100	7.47601	0.042178
virS	198	210	NYYKGLEKANESL	12	1527.76	7.17165	0.039486	1000	7.71487	0.021401
virS	198	210	NYYKGLEKANESL	12	1527.76	7.17714	0.044361	10000	7.61345	0.036207
CTP/virS	198	210	NYYKGLEKANESL	12	1527.76	7.3933	0.006661	0	0	0
CTP/virS	198	210	NYYKGLEKANESL	12	1527.76	7.35601	0.03276	10	5.84628	0.018342
CTP/virS	198	210	NYYKGLEKANESL	12	1527.76	7.13576	0.002111	30	6.16807	0.04822
CTP/virS	198	210	NYYKGLEKANESL	12	1527.76	7.19372	0.019805	100	6.48267	0.041629
CTP/virS	198	210	NYYKGLEKANESL	12	1527.76	7.14043	0.009733	1000	7.34802	0.03773
CTP/virS	198	210	NYYKGLEKANESL	12	1527.76	7.17002	0.025363	10000	7.70763	0.020273
Apo	209	217	SLSSTLPIL	7	929.543	8.24259	0.009503	0	0	0
Apo	209	217	SLSSTLPIL	7	929.543	8.25421	0.010893	10	3.65613	0.011472
Apo	209	217	SLSSTLPIL	7	929.543	8.23984	0.03151	30	4.1877	0.025017
Apo	209	217	SLSSTLPIL	7	929.543	8.25006	0.039921	100	4.44316	0.021884
Apo	209	217	SLSSTLPIL	7	929.543	8.1983	0.007513	1000	4.59615	0.014422
Apo	209	217	SLSSTLPIL	7	929.543	8.15262	0.040667	10000	4.45173	0.025879
CTP	209	217	SLSSTLPIL	7	929.543	8.19905	0.005188	0	0	0
CTP	209	217	SLSSTLPIL	7	929.543	8.2625	0.002343	10	3.14714	0.030064
CTP	209	217	SLSSTLPIL	7	929.543	8.26883	0.00688	30	3.64694	0.042508
CTP	209	217	SLSSTLPIL	7	929.543	8.1753	0.010481	100	4.17103	0.055116
CTP	209	217	SLSSTLPIL	7	929.543	8.20301	0.00264	1000	4.46915	0.028521
CTP	209	217	SLSSTLPIL	7	929.543	8.23924	0.008686	10000	4.4542	0.019914
virS	209	217	SLSSTLPIL	7	929.543	8.26241	0.0204	0	0	0
virS	209	217	SLSSTLPIL	7	929.543	8.25936	0.009927	10	3.80192	0.026029
virS	209	217	SLSSTLPIL	7	929.543	8.08697	0.005101	30	4.36817	0.025884
virS	209	217	SLSSTLPIL	7	929.543	8.07831	0.004586	100	4.59604	0.022949
virS	209	217	SLSSTLPIL	7	929.543	8.09627	0.035744	1000	4.64966	0.025834
virS	209	217	SLSSTLPIL	7	929.543	8.09766	0.029345	10000	4.55658	0.026452
CTP/virS	209	217	SLSSTLPIL	7	929.543	8.27063	0.004227	0	0	0
CTP/virS	209	217	SLSSTLPIL	7	929.543	8.24778	0.021154	10	2.71922	0.003127
CTP/virS	209	217	SLSSTLPIL	7	929.543	8.08395	0.001303	30	3.0949	0.027455
CTP/virS	209	217	SLSSTLPIL	7	929.543	8.12699	0.015198	100	3.6287	0.023276
CTP/virS	209	217	SLSSTLPIL	7	929.543	8.08685	0.005421	1000	4.48378	0.0154
CTP/virS	209	217	SLSSTLPIL	7	929.543	8.09572	0.015752	10000	4.6017	0.033784
Apo	211	217	SSTLPIL	5	729.427	8.08359	0.009106	0	0	0
Apo	211	217	SSTLPIL	5	729.427	8.09173	0.011584	10	2.33197	0.012297
Apo	211	217	SSTLPIL	5	729.427	8.08081	0.029644	30	2.8461	0.011647
Apo	211	217	SSTLPIL	5	729.427	8.09875	0.034554	100	3.13572	0.007133
Apo	211	217	SSTLPIL	5	729.427	8.0564	0.006094	1000	3.21644	0.00412
Apo	211	217	SSTLPIL	5	729.427	8.00259	0.054284	10000	3.13966	0.009773
CTP	211	217	SSTLPIL	5	729.427	8.04444	0.007664	0	0	0
CTP	211	217	SSTLPIL	5	729.427	8.10237	0.003013	10	1.84321	0.011547
CTP	211	217	SSTLPIL	5	729.427	8.11089	0.00973	30	2.32531	0.014575
CTP	211	217	SSTLPIL	5	729.427	8.03386	0.008441	100	2.87297	0.014763
CTP	211	217	SSTLPIL	5	729.427	8.05427	0.003688	1000	3.16348	0.015888
CTP	211	217	SSTLPIL	5	729.427	8.0919	0.011357	10000	3.15447	0.019604
virS	211	217	SSTLPIL	5	729.427	8.12058	0.020246	0	0	0
virS	211	217	SSTLPIL	5	729.427	8.11263	0.010544	10	2.34665	0.020996
virS	211	217	SSTLPIL	5	729.427	7.92525	0.003651	30	2.8714	0.023939
virS	211	217	SSTLPIL	5	729.427	7.91643	0.003153	100	3.13913	0.030065
virS	211	217	SSTLPIL	5	729.427	7.93473	0.034176	1000	3.18473	0.020926
virS	211	217	SSTLPIL	5	729.427	7.9476	0.036397	10000	3.14966	0.026517
CTP/virS	211	217	SSTLPIL	5	729.427	8.12458	0.004296	0	0	0
CTP/virS	211	217	SSTLPIL	5	729.427	8.09901	0.022079	10	1.34427	0.012435
CTP/virS	211	217	SSTLPIL	5	729.427	7.92293	0.002618	30	1.69303	0.02626
CTP/virS	211	217	SSTLPIL	5	729.427	7.96949	0.018066	100	2.25252	0.013848
CTP/virS	211	217	SSTLPIL	5	729.427	7.92616	0.004981	1000	3.07348	0.014488
CTP/virS	211	217	SSTLPIL	5	729.427	7.9408	0.015019	10000	3.20025	0.012607
Apo	211	219	SSTLPILKE	7	986.564	7.58593	0.00764	0	0	0
Apo	211	219	SSTLPILKE	7	986.564	7.59907	0.018163	10	3.19437	0.018355
Apo	211	219	SSTLPILKE	7	986.564	7.57836	0.034984	30	3.812	0.006573
Apo	211	219	SSTLPILKE	7	986.564	7.60803	0.035425	100	4.16972	0.049821
Apo	211	219	SSTLPILKE	7	986.564	7.56765	0.000568	1000	4.46726	0.053151
Apo	211	219	SSTLPILKE	7	986.564	7.51997	0.01728	10000	4.21426	0.118671
CTP	211	219	SSTLPILKE	7	986.564	7.52976	0.003802	0	0	0
CTP	211	219	SSTLPILKE	7	986.564	7.61369	0.003289	10	2.24263	0.030385
CTP	211	219	SSTLPILKE	7	986.564	7.6199	0.010924	30	2.90166	0.108567
CTP	211	219	SSTLPILKE	7	986.564	7.5386	0.01073	100	3.85849	0.066133
CTP	211	219	SSTLPILKE	7	986.564	7.56066	0.005975	1000	4.31067	0.116047
CTP	211	219	SSTLPILKE	7	986.564	7.59942	0.008503	10000	4.2007	0.044408
virS	211	219	SSTLPILKE	7	986.564	7.62056	0.019077	0	0	0
virS	211	219	SSTLPILKE	7	986.564	7.60437	0.009363	10	3.2117	0.04057
virS	211	219	SSTLPILKE	7	986.564	7.38937	0.003206	30	3.8851	0.065506
virS	211	219	SSTLPILKE	7	986.564	7.38321	0.0022	100	4.15918	0.026836
virS	211	219	SSTLPILKE	7	986.564	7.41273	0.034712	1000	4.31998	0.039534
virS	211	219	SSTLPILKE	7	986.564	7.41842	0.037385	10000	4.09876	0.04279
CTP/virS	211	219	SSTLPILKE	7	986.564	7.6296	0.002775	0	0	0
CTP/virS	211	219	SSTLPILKE	7	986.564	7.59636	0.024185	10	1.42181	0.030535
CTP/virS	211	219	SSTLPILKE	7	986.564	7.38958	0.003137	30	1.80952	0.033274
CTP/virS	211	219	SSTLPILKE	7	986.564	7.44132	0.014233	100	2.73446	0.036163
CTP/virS	211	219	SSTLPILKE	7	986.564	7.39085	0.005703	1000	4.02116	0.08301
CTP/virS	211	219	SSTLPILKE	7	986.564	7.41591	0.022217	10000	4.21506	0.025358
Apo	215	219	PILKE	3	598.369	7.10945	0.009449	0	0	0
Apo	215	219	PILKE	3	598.369	7.12058	0.018213	10	1.67315	0.018774
Apo	215	219	PILKE	3	598.369	7.09495	0.035148	30	2.04581	0.009526
Apo	215	219	PILKE	3	598.369	7.13498	0.031541	100	2.23058	0.011177
Apo	215	219	PILKE	3	598.369	7.11255	0.001431	1000	2.21749	0.024781
Apo	215	219	PILKE	3	598.369	7.12464	0.040699	10000	2.19634	0.035374
CTP	215	219	PILKE	3	598.369	7.05511	0.003254	0	0	0
CTP	215	219	PILKE	3	598.369	7.13141	0.00496	10	1.09455	0.034165
CTP	215	219	PILKE	3	598.369	7.1443	0.011782	30	1.42055	0.030343
CTP	215	219	PILKE	3	598.369	7.08914	0.010601	100	1.8688	0.031198
CTP	215	219	PILKE	3	598.369	7.09755	0.007661	1000	2.21978	0.02896
CTP	215	219	PILKE	3	598.369	7.13774	0.00933	10000	2.19597	0.030108
virS	215	219	PILKE	3	598.369	7.16425	0.024045	0	0	0
virS	215	219	PILKE	3	598.369	7.13891	0.007722	10	1.63456	0.023256
virS	215	219	PILKE	3	598.369	6.89465	0.003694	30	1.99983	0.021175
virS	215	219	PILKE	3	598.369	6.88683	0.00557	100	2.14905	0.016155
virS	215	219	PILKE	3	598.369	6.93293	0.039344	1000	2.18562	0.024732
virS	215	219	PILKE	3	598.369	6.94383	0.048931	10000	2.21556	0.024276
CTP/virS	215	219	PILKE	3	598.369	7.16868	0.005877	0	0	0
CTP/virS	215	219	PILKE	3	598.369	7.13307	0.024781	10	0.364506	0.00903
CTP/virS	215	219	PILKE	3	598.369	6.89631	0.005294	30	0.490243	0.018272
CTP/virS	215	219	PILKE	3	598.369	6.95914	0.016091	100	0.85061	0.016203
CTP/virS	215	219	PILKE	3	598.369	6.90005	0.013035	1000	1.91104	0.016907
CTP/virS	215	219	PILKE	3	598.369	6.93018	0.028183	10000	2.18748	0.025097
Apo	218	238	KEEIKDLDTNLPPDIYKKEIL	18	2513.36	7.55275	0.016699	0	0	0
Apo	218	238	KEEIKDLDTNLPPDIYKKEIL	18	2513.36	7.54812	0.017867	10	6.38548	0.042431
Apo	218	238	KEEIKDLDTNLPPDIYKKEIL	18	2513.36	7.5357	0.034753	30	8.26595	0.07255
Apo	218	238	KEEIKDLDTNLPPDIYKKEIL	18	2513.36	7.55597	0.038227	100	10.4983	0.034989
Apo	218	238	KEEIKDLDTNLPPDIYKKEIL	18	2513.36	7.5389	0.003386	1000	11.255	0.032446
Apo	218	238	KEEIKDLDTNLPPDIYKKEIL	18	2513.36	7.49726	0.044831	10000	10.8691	0.080464
CTP	218	238	KEEIKDLDTNLPPDIYKKEIL	18	2513.36	7.48444	0.004342	0	0	0
CTP	218	238	KEEIKDLDTNLPPDIYKKEIL	18	2513.36	7.55947	0.004197	10	4.3403	0.070862
CTP	218	238	KEEIKDLDTNLPPDIYKKEIL	18	2513.36	7.56752	0.011395	30	5.59695	0.021776
CTP	218	238	KEEIKDLDTNLPPDIYKKEIL	18	2513.36	7.50435	0.01186	100	8.12726	0.023248
CTP	218	238	KEEIKDLDTNLPPDIYKKEIL	18	2513.36	7.51366	0.004556	1000	10.5449	0.036278
CTP	218	238	KEEIKDLDTNLPPDIYKKEIL	18	2513.36	7.5513	0.008571	10000	10.7478	0.038361
virS	218	238	KEEIKDLDTNLPPDIYKKEIL	18	2513.36	7.59474	0.018731	0	0	0
virS	218	238	KEEIKDLDTNLPPDIYKKEIL	18	2513.36	7.56102	0.008568	10	6.58911	0.052075
virS	218	238	KEEIKDLDTNLPPDIYKKEIL	18	2513.36	7.35204	0.005965	30	8.49781	0.072672
virS	218	238	KEEIKDLDTNLPPDIYKKEIL	18	2513.36	7.34227	0.006563	100	10.5811	0.115507
virS	218	238	KEEIKDLDTNLPPDIYKKEIL	18	2513.36	7.38513	0.036609	1000	11.1055	0.030115
virS	218	238	KEEIKDLDTNLPPDIYKKEIL	18	2513.36	7.40347	0.036137	10000	10.916	0.109332
CTP/virS	218	238	KEEIKDLDTNLPPDIYKKEIL	18	2513.36	7.59011	0.00338	0	0	0
CTP/virS	218	238	KEEIKDLDTNLPPDIYKKEIL	18	2513.36	7.55489	0.023031	10	3.05452	0.042165
CTP/virS	218	238	KEEIKDLDTNLPPDIYKKEIL	18	2513.36	7.35805	0.005155	30	3.29792	0.088525
CTP/virS	218	238	KEEIKDLDTNLPPDIYKKEIL	18	2513.36	7.4163	0.01003	100	3.96175	0.110612
CTP/virS	218	238	KEEIKDLDTNLPPDIYKKEIL	18	2513.36	7.36227	0.012528	1000	8.14174	0.11719
CTP/virS	218	238	KEEIKDLDTNLPPDIYKKEIL	18	2513.36	7.39308	0.020497	10000	10.7979	0.016867
Apo	218	240	KEEIKDLDTNLPPDIYKKEILNI	20	2740.49	7.67679	0.011138	0	0	0
Apo	218	240	KEEIKDLDTNLPPDIYKKEILNI	20	2740.49	7.68853	0.020336	10	7.25142	0.051155
Apo	218	240	KEEIKDLDTNLPPDIYKKEILNI	20	2740.49	7.68228	0.032266	30	9.58667	0.098155
Apo	218	240	KEEIKDLDTNLPPDIYKKEILNI	20	2740.49	7.70295	0.044155	100	12.0176	0.036344
Apo	218	240	KEEIKDLDTNLPPDIYKKEILNI	20	2740.49	7.67418	0.002697	1000	12.855	0.016914
Apo	218	240	KEEIKDLDTNLPPDIYKKEILNI	20	2740.49	7.62746	0.036873	10000	12.5207	0.079763
CTP	218	240	KEEIKDLDTNLPPDIYKKEILNI	20	2740.49	7.6223	0.006257	0	0	0
CTP	218	240	KEEIKDLDTNLPPDIYKKEILNI	20	2740.49	7.71016	0.003513	10	4.72224	0.028449
CTP	218	240	KEEIKDLDTNLPPDIYKKEILNI	20	2740.49	7.7168	0.011064	30	6.34335	0.01278
CTP	218	240	KEEIKDLDTNLPPDIYKKEILNI	20	2740.49	7.6402	0.015491	100	9.37039	0.018163
CTP	218	240	KEEIKDLDTNLPPDIYKKEILNI	20	2740.49	7.6562	0.003466	1000	12.6052	0.025956
CTP	218	240	KEEIKDLDTNLPPDIYKKEILNI	20	2740.49	7.69928	0.007976	10000	12.4258	0.050229
virS	218	240	KEEIKDLDTNLPPDIYKKEILNI	20	2740.49	7.71974	0.02083	0	0	0
virS	218	240	KEEIKDLDTNLPPDIYKKEILNI	20	2740.49	7.69085	0.00955	10	7.6434	0.053855
virS	218	240	KEEIKDLDTNLPPDIYKKEILNI	20	2740.49	7.48805	0.004541	30	9.9565	0.033749
virS	218	240	KEEIKDLDTNLPPDIYKKEILNI	20	2740.49	7.47709	0.002314	100	12.3946	0.074105
virS	218	240	KEEIKDLDTNLPPDIYKKEILNI	20	2740.49	7.51133	0.03586	1000	12.8651	0.148434
virS	218	240	KEEIKDLDTNLPPDIYKKEILNI	20	2740.49	7.54115	0.038478	10000	12.6177	0.103125
CTP/virS	218	240	KEEIKDLDTNLPPDIYKKEILNI	20	2740.49	7.71566	0.003912	0	0	0
CTP/virS	218	240	KEEIKDLDTNLPPDIYKKEILNI	20	2740.49	7.68551	0.023541	10	3.03003	0.091791
CTP/virS	218	240	KEEIKDLDTNLPPDIYKKEILNI	20	2740.49	7.48765	0.007404	30	3.26297	0.098354
CTP/virS	218	240	KEEIKDLDTNLPPDIYKKEILNI	20	2740.49	7.55168	0.01412	100	3.99904	0.128196
CTP/virS	218	240	KEEIKDLDTNLPPDIYKKEILNI	20	2740.49	7.49982	0.011732	1000	9.3789	0.277847
CTP/virS	218	240	KEEIKDLDTNLPPDIYKKEILNI	20	2740.49	7.52405	0.024747	10000	12.3595	0.245208
Apo	220	238	EIKDLDTNLPPDIYKKEIL	16	2256.22	7.64443	0.009303	0	0	0
Apo	220	238	EIKDLDTNLPPDIYKKEIL	16	2256.22	7.65288	0.01597	10	6.00526	0.042906
Apo	220	238	EIKDLDTNLPPDIYKKEIL	16	2256.22	7.6246	0.036103	30	7.77669	0.072318
Apo	220	238	EIKDLDTNLPPDIYKKEIL	16	2256.22	7.65327	0.041952	100	9.61699	0.099377
Apo	220	238	EIKDLDTNLPPDIYKKEIL	16	2256.22	7.62919	0.005318	1000	10.2295	0.028958
Apo	220	238	EIKDLDTNLPPDIYKKEIL	16	2256.22	7.58755	0.039475	10000	10.018	0.050262
CTP	220	238	EIKDLDTNLPPDIYKKEIL	16	2256.22	7.59133	0.002105	0	0	0
CTP	220	238	EIKDLDTNLPPDIYKKEIL	16	2256.22	7.66124	0.003693	10	4.14003	0.083594
CTP	220	238	EIKDLDTNLPPDIYKKEIL	16	2256.22	7.67301	0.008684	30	5.23742	0.099723
CTP	220	238	EIKDLDTNLPPDIYKKEIL	16	2256.22	7.59206	0.01148	100	8.22643	0.341186
CTP	220	238	EIKDLDTNLPPDIYKKEIL	16	2256.22	7.61283	0.004938	1000	10.0433	0.056428
CTP	220	238	EIKDLDTNLPPDIYKKEIL	16	2256.22	7.65608	0.008241	10000	10.0544	0.026096
virS	220	238	EIKDLDTNLPPDIYKKEIL	16	2256.22	7.67555	0.025215	0	0	0
virS	220	238	EIKDLDTNLPPDIYKKEIL	16	2256.22	7.65167	0.008877	10	6.22216	0.155229
virS	220	238	EIKDLDTNLPPDIYKKEIL	16	2256.22	7.44418	0.003752	30	8.05759	0.111427
virS	220	238	EIKDLDTNLPPDIYKKEIL	16	2256.22	7.43206	0.004632	100	9.96015	0.039899
virS	220	238	EIKDLDTNLPPDIYKKEIL	16	2256.22	7.47172	0.039686	1000	10.4756	0.024722
virS	220	238	EIKDLDTNLPPDIYKKEIL	16	2256.22	7.48249	0.039908	10000	10.2943	0.044276
CTP/virS	220	238	EIKDLDTNLPPDIYKKEIL	16	2256.22	7.67571	0.0013	0	0	0
CTP/virS	220	238	EIKDLDTNLPPDIYKKEIL	16	2256.22	7.64292	0.022525	10	2.91266	0.08296
CTP/virS	220	238	EIKDLDTNLPPDIYKKEIL	16	2256.22	7.43831	0.006807	30	3.07462	0.065777
CTP/virS	220	238	EIKDLDTNLPPDIYKKEIL	16	2256.22	7.50125	0.01717	100	3.68522	0.100901
CTP/virS	220	238	EIKDLDTNLPPDIYKKEIL	16	2256.22	7.44509	0.010979	1000	7.68949	0.046686
CTP/virS	220	238	EIKDLDTNLPPDIYKKEIL	16	2256.22	7.47563	0.023149	10000	10.1061	0.032767
Apo	220	240	EIKDLDTNLPPDIYKKEILNI	18	2483.35	7.78917	0.008677	0	0	0
Apo	220	240	EIKDLDTNLPPDIYKKEILNI	18	2483.35	7.79641	0.014283	10	6.87609	0.037355
Apo	220	240	EIKDLDTNLPPDIYKKEILNI	18	2483.35	7.77665	0.032504	30	8.87272	0.023282
Apo	220	240	EIKDLDTNLPPDIYKKEILNI	18	2483.35	7.79188	0.03785	100	11.145	0.055157
Apo	220	240	EIKDLDTNLPPDIYKKEILNI	18	2483.35	7.76352	0.003731	1000	11.8599	0.017897
Apo	220	240	EIKDLDTNLPPDIYKKEILNI	18	2483.35	7.70676	0.039688	10000	11.6133	0.012589
CTP	220	240	EIKDLDTNLPPDIYKKEILNI	18	2483.35	7.73616	0.00633	0	0	0
CTP	220	240	EIKDLDTNLPPDIYKKEILNI	18	2483.35	7.80704	0.001508	10	4.61126	0.034379
CTP	220	240	EIKDLDTNLPPDIYKKEILNI	18	2483.35	7.81173	0.009856	30	6.03901	0.101195
CTP	220	240	EIKDLDTNLPPDIYKKEILNI	18	2483.35	7.72942	0.011133	100	8.94408	0.152217
CTP	220	240	EIKDLDTNLPPDIYKKEILNI	18	2483.35	7.74981	0.004199	1000	11.5757	0.120425
CTP	220	240	EIKDLDTNLPPDIYKKEILNI	18	2483.35	7.79012	0.006994	10000	11.5585	0.053277
virS	220	240	EIKDLDTNLPPDIYKKEILNI	18	2483.35	7.81066	0.019093	0	0	0
virS	220	240	EIKDLDTNLPPDIYKKEILNI	18	2483.35	7.79077	0.010992	10	7.12215	0.066551
virS	220	240	EIKDLDTNLPPDIYKKEILNI	18	2483.35	7.5959	0.004586	30	9.20476	0.092828
virS	220	240	EIKDLDTNLPPDIYKKEILNI	18	2483.35	7.58616	0.004011	100	11.4596	0.056974
virS	220	240	EIKDLDTNLPPDIYKKEILNI	18	2483.35	7.61512	0.037119	1000	11.9648	0.016411
virS	220	240	EIKDLDTNLPPDIYKKEILNI	18	2483.35	7.62698	0.036149	10000	11.7675	0.04605
CTP/virS	220	240	EIKDLDTNLPPDIYKKEILNI	18	2483.35	7.80957	0.00449	0	0	0
CTP/virS	220	240	EIKDLDTNLPPDIYKKEILNI	18	2483.35	7.78265	0.024172	10	2.97362	0.025239
CTP/virS	220	240	EIKDLDTNLPPDIYKKEILNI	18	2483.35	7.59753	0.004886	30	3.1857	0.063171
CTP/virS	220	240	EIKDLDTNLPPDIYKKEILNI	18	2483.35	7.65275	0.014548	100	3.75049	0.084472
CTP/virS	220	240	EIKDLDTNLPPDIYKKEILNI	18	2483.35	7.59883	0.009114	1000	8.73966	0.15394
CTP/virS	220	240	EIKDLDTNLPPDIYKKEILNI	18	2483.35	7.62476	0.020144	10000	11.7659	0.041792
Apo	254	258	KVDSL	4	560.317	7.11459	0.009118	0	0	0
Apo	254	258	KVDSL	4	560.317	7.12765	0.019237	10	1.56638	0.00822
Apo	254	258	KVDSL	4	560.317	7.10464	0.03487	30	1.63451	0.009242
Apo	254	258	KVDSL	4	560.317	7.14578	0.031496	100	1.60988	0.009195
Apo	254	258	KVDSL	4	560.317	7.13826	0.000811	1000	1.64119	0.013948
Apo	254	258	KVDSL	4	560.317	7.13111	0.046398	10000	1.60434	0.010939
CTP	254	258	KVDSL	4	560.317	7.06118	0.002826	0	0	0
CTP	254	258	KVDSL	4	560.317	7.13972	0.00513	10	1.55856	0.008233
CTP	254	258	KVDSL	4	560.317	7.1564	0.011556	30	1.6225	0.007483
CTP	254	258	KVDSL	4	560.317	7.10644	0.012378	100	1.63972	0.007945
CTP	254	258	KVDSL	4	560.317	7.11085	0.008	1000	1.61262	0.008157
CTP	254	258	KVDSL	4	560.317	7.14963	0.010144	10000	1.59531	0.008565
virS	254	258	KVDSL	4	560.317	7.17836	0.024586	0	0	0
virS	254	258	KVDSL	4	560.317	7.14837	0.008285	10	1.47233	0.022876
virS	254	258	KVDSL	4	560.317	6.90793	0.00507	30	1.52539	0.026622
virS	254	258	KVDSL	4	560.317	6.89545	0.006369	100	1.48777	0.024842
virS	254	258	KVDSL	4	560.317	6.94584	0.041911	1000	1.47531	0.023415
virS	254	258	KVDSL	4	560.317	6.95889	0.050313	10000	1.45988	0.024192
CTP/virS	254	258	KVDSL	4	560.317	7.17976	0.004887	0	0	0
CTP/virS	254	258	KVDSL	4	560.317	7.14546	0.025822	10	1.4182	0.01687
CTP/virS	254	258	KVDSL	4	560.317	6.90601	0.006738	30	1.4539	0.02085
CTP/virS	254	258	KVDSL	4	560.317	6.96876	0.017308	100	1.43083	0.012275
CTP/virS	254	258	KVDSL	4	560.317	6.90988	0.015066	1000	1.4495	0.014488
CTP/virS	254	258	KVDSL	4	560.317	6.94352	0.029524	10000	1.46161	0.011197
Apo	254	259	KVDSLF	5	707.385	7.85344	0.008679	0	0	0
Apo	254	259	KVDSLF	5	707.385	7.86622	0.015159	10	2.07207	0.010154
Apo	254	259	KVDSLF	5	707.385	7.85476	0.032936	30	2.25642	0.015355
Apo	254	259	KVDSLF	5	707.385	7.88182	0.035201	100	2.26866	0.017481
Apo	254	259	KVDSLF	5	707.385	7.86748	0.006415	1000	2.25089	0.006053
Apo	254	259	KVDSLF	5	707.385	7.78747	0.050869	10000	2.21735	0.008775
CTP	254	259	KVDSLF	5	707.385	7.80218	0.005091	0	0	0
CTP	254	259	KVDSLF	5	707.385	7.87686	0.004286	10	2.08511	0.012145
CTP	254	259	KVDSLF	5	707.385	7.89317	0.009023	30	2.25716	0.013276
CTP	254	259	KVDSLF	5	707.385	7.82436	0.013412	100	2.24688	0.023475
CTP	254	259	KVDSLF	5	707.385	7.84172	0.004176	1000	2.23158	0.024942
CTP	254	259	KVDSLF	5	707.385	7.87761	0.008169	10000	2.19663	0.019372
virS	254	259	KVDSLF	5	707.385	7.90147	0.026669	0	0	0
virS	254	259	KVDSLF	5	707.385	7.8832	0.009116	10	2.1337	0.036534
virS	254	259	KVDSLF	5	707.385	7.68688	0.00332	30	2.31993	0.036853
virS	254	259	KVDSLF	5	707.385	7.67909	0.003696	100	2.31452	0.037834
virS	254	259	KVDSLF	5	707.385	7.7091	0.037454	1000	2.33127	0.038983
virS	254	259	KVDSLF	5	707.385	7.72265	0.040072	10000	2.3312	0.038407
CTP/virS	254	259	KVDSLF	5	707.385	7.90586	0.003863	0	0	0
CTP/virS	254	259	KVDSLF	5	707.385	7.87547	0.02507	10	2.124	0.021946
CTP/virS	254	259	KVDSLF	5	707.385	7.6841	0.00439	30	2.29563	0.027992
CTP/virS	254	259	KVDSLF	5	707.385	7.73812	0.018998	100	2.2573	0.016445
CTP/virS	254	259	KVDSLF	5	707.385	7.69084	0.008291	1000	2.26795	0.02243
CTP/virS	254	259	KVDSLF	5	707.385	7.71741	0.02196	10000	2.28802	0.025717
Apo	282	296	TLSKINKTVQREIDE	14	1772.96	7.14939	0.010583	0	0	0
Apo	282	296	TLSKINKTVQREIDE	14	1772.96	7.15074	0.01631	10	2.91916	0.011769
Apo	282	296	TLSKINKTVQREIDE	14	1772.96	7.11993	0.035274	30	3.40888	0.039182
Apo	282	296	TLSKINKTVQREIDE	14	1772.96	7.16437	0.032344	100	4.26769	0.033309
Apo	282	296	TLSKINKTVQREIDE	14	1772.96	7.157	0.001299	1000	5.5492	0.036676
Apo	282	296	TLSKINKTVQREIDE	14	1772.96	7.14065	0.038928	10000	7.744	0.062585
CTP	282	296	TLSKINKTVQREIDE	14	1772.96	7.09442	0.003066	0	0	0
CTP	282	296	TLSKINKTVQREIDE	14	1772.96	7.16132	0.005451	10	2.86907	0.015202
CTP	282	296	TLSKINKTVQREIDE	14	1772.96	7.17149	0.014134	30	3.38845	0.062886
CTP	282	296	TLSKINKTVQREIDE	14	1772.96	7.12324	0.013933	100	4.31193	0.037506
CTP	282	296	TLSKINKTVQREIDE	14	1772.96	7.1272	0.010443	1000	5.1737	0.027953
CTP	282	296	TLSKINKTVQREIDE	14	1772.96	7.16145	0.010563	10000	7.20119	0.071504
virS	282	296	TLSKINKTVQREIDE	14	1772.96	7.19956	0.028954	0	0	0
virS	282	296	TLSKINKTVQREIDE	14	1772.96	7.16918	0.00864	10	3.0527	0.02753
virS	282	296	TLSKINKTVQREIDE	14	1772.96	6.93663	0.00314	30	3.62319	0.040491
virS	282	296	TLSKINKTVQREIDE	14	1772.96	6.91815	0.005919	100	4.57994	0.026283
virS	282	296	TLSKINKTVQREIDE	14	1772.96	6.96529	0.040811	1000	5.81783	0.032581
virS	282	296	TLSKINKTVQREIDE	14	1772.96	6.97685	0.047672	10000	7.95033	0.03932
CTP/virS	282	296	TLSKINKTVQREIDE	14	1772.96	7.2069	0.003147	0	0	0
CTP/virS	282	296	TLSKINKTVQREIDE	14	1772.96	7.16679	0.025275	10	2.97046	0.011395
CTP/virS	282	296	TLSKINKTVQREIDE	14	1772.96	6.92767	0.005191	30	3.5053	0.089909
CTP/virS	282	296	TLSKINKTVQREIDE	14	1772.96	6.99185	0.014792	100	4.51565	0.013792
CTP/virS	282	296	TLSKINKTVQREIDE	14	1772.96	6.93069	0.013958	1000	5.39898	0.018551
CTP/virS	282	296	TLSKINKTVQREIDE	14	1772.96	6.9678	0.026919	10000	6.44662	0.043005
Apo	283	296	LSKINKTVQREIDE	13	1671.91	6.99348	0.007805	0	0	0
Apo	283	296	LSKINKTVQREIDE	13	1671.91	7.00317	0.01532	10	2.71896	0.028157
Apo	283	296	LSKINKTVQREIDE	13	1671.91	6.97164	0.034901	30	3.21429	0.025262
Apo	283	296	LSKINKTVQREIDE	13	1671.91	7.01078	0.028311	100	3.94672	0.032811
Apo	283	296	LSKINKTVQREIDE	13	1671.91	7.01059	0.001456	1000	4.97953	0.056272
Apo	283	296	LSKINKTVQREIDE	13	1671.91	6.99397	0.046665	10000	7.2439	0.114791
CTP	283	296	LSKINKTVQREIDE	13	1671.91	6.94756	0.00196	0	0	0
CTP	283	296	LSKINKTVQREIDE	13	1671.91	7.01175	0.005468	10	2.71018	0.034582
CTP	283	296	LSKINKTVQREIDE	13	1671.91	7.01974	0.011622	30	3.16152	0.03863
CTP	283	296	LSKINKTVQREIDE	13	1671.91	6.97807	0.012626	100	3.97572	0.027506
CTP	283	296	LSKINKTVQREIDE	13	1671.91	6.97907	0.009107	1000	4.62547	0.019488
CTP	283	296	LSKINKTVQREIDE	13	1671.91	7.0119	0.010568	10000	6.67067	0.041014
virS	283	296	LSKINKTVQREIDE	13	1671.91	7.0569	0.027687	0	0	0
virS	283	296	LSKINKTVQREIDE	13	1671.91	7.02139	0.008965	10	2.85276	0.019766
virS	283	296	LSKINKTVQREIDE	13	1671.91	6.78301	0.005801	30	3.41895	0.042064
virS	283	296	LSKINKTVQREIDE	13	1671.91	6.76959	0.007208	100	4.16799	0.015243
virS	283	296	LSKINKTVQREIDE	13	1671.91	6.8223	0.044248	1000	5.03467	0.031056
virS	283	296	LSKINKTVQREIDE	13	1671.91	6.82713	0.049197	10000	7.28152	0.077994
CTP/virS	283	296	LSKINKTVQREIDE	13	1671.91	7.06282	0.005012	0	0	0
CTP/virS	283	296	LSKINKTVQREIDE	13	1671.91	7.02192	0.025365	10	2.79769	0.026041
CTP/virS	283	296	LSKINKTVQREIDE	13	1671.91	6.78101	0.007785	30	3.26788	0.032276
CTP/virS	283	296	LSKINKTVQREIDE	13	1671.91	6.84358	0.017285	100	4.01553	0.027676
CTP/virS	283	296	LSKINKTVQREIDE	13	1671.91	6.78419	0.014947	1000	4.7107	0.019097
CTP/virS	283	296	LSKINKTVQREIDE	13	1671.91	6.817	0.030842	10000	5.74154	0.050198
Apo	284	296	SKINKTVQREIDE	12	1558.83	6.89378	0.0098	0	0	0
Apo	284	296	SKINKTVQREIDE	12	1558.83	6.89859	0.016195	10	2.44444	0.030303
Apo	284	296	SKINKTVQREIDE	12	1558.83	6.86707	0.036292	30	2.85542	0.015149
Apo	284	296	SKINKTVQREIDE	12	1558.83	6.90878	0.026434	100	3.43124	0.042067
Apo	284	296	SKINKTVQREIDE	12	1558.83	6.91313	0.000858	1000	4.50148	0.045928
Apo	284	296	SKINKTVQREIDE	12	1558.83	6.89469	0.050654	10000	6.68665	0.108135
CTP	284	296	SKINKTVQREIDE	12	1558.83	6.83841	0.001918	0	0	0
CTP	284	296	SKINKTVQREIDE	12	1558.83	6.91019	0.005811	10	2.45617	0.037036
CTP	284	296	SKINKTVQREIDE	12	1558.83	6.92237	0.011262	30	2.83932	0.024503
CTP	284	296	SKINKTVQREIDE	12	1558.83	6.8819	0.013009	100	3.48227	0.014067
CTP	284	296	SKINKTVQREIDE	12	1558.83	6.87877	0.01112	1000	4.07568	0.02582
CTP	284	296	SKINKTVQREIDE	12	1558.83	6.91422	0.01015	10000	6.16934	0.026839
virS	284	296	SKINKTVQREIDE	12	1558.83	6.9523	0.025275	0	0	0
virS	284	296	SKINKTVQREIDE	12	1558.83	6.92232	0.00905	10	2.55882	0.034254
virS	284	296	SKINKTVQREIDE	12	1558.83	6.68474	0.008879	30	2.94664	0.070894
virS	284	296	SKINKTVQREIDE	12	1558.83	6.66863	0.007976	100	3.5383	0.039178
virS	284	296	SKINKTVQREIDE	12	1558.83	6.72864	0.044663	1000	4.42295	0.056107
virS	284	296	SKINKTVQREIDE	12	1558.83	6.74324	0.047023	10000	6.66004	0.03317
CTP/virS	284	296	SKINKTVQREIDE	12	1558.83	6.95844	0.005465	0	0	0
CTP/virS	284	296	SKINKTVQREIDE	12	1558.83	6.92261	0.023229	10	2.51372	0.023051
CTP/virS	284	296	SKINKTVQREIDE	12	1558.83	6.67649	0.028253	30	2.89194	0.040805
CTP/virS	284	296	SKINKTVQREIDE	12	1558.83	6.74598	0.0142	100	3.43398	0.020603
CTP/virS	284	296	SKINKTVQREIDE	12	1558.83	6.69528	0.018108	1000	3.9832	0.030314
CTP/virS	284	296	SKINKTVQREIDE	12	1558.83	6.72917	0.027721	10000	5.04587	0.022772
Apo	284	297	SKINKTVQREIDEA	13	1629.87	7.10509	0.008575	0	0	0
Apo	284	297	SKINKTVQREIDEA	13	1629.87	7.11575	0.013853	10	2.40457	0.025059
Apo	284	297	SKINKTVQREIDEA	13	1629.87	7.08448	0.03232	30	2.75429	0.089118
Apo	284	297	SKINKTVQREIDEA	13	1629.87	7.13	0.027483	100	3.43401	0.012885
Apo	284	297	SKINKTVQREIDEA	13	1629.87	7.11726	0.002553	1000	4.31675	0.21556
Apo	284	297	SKINKTVQREIDEA	13	1629.87	7.09356	0.039075	10000	7.75208	0.131376
CTP	284	297	SKINKTVQREIDEA	13	1629.87	7.06587	0.002311	0	0	0
CTP	284	297	SKINKTVQREIDEA	13	1629.87	7.12533	0.004694	10	2.38252	0.016352
CTP	284	297	SKINKTVQREIDEA	13	1629.87	7.13096	0.011892	30	2.79399	0.07081
CTP	284	297	SKINKTVQREIDEA	13	1629.87	7.07957	0.013947	100	3.50007	0.021668
CTP	284	297	SKINKTVQREIDEA	13	1629.87	7.08971	0.005408	1000	4.13725	0.058097
CTP	284	297	SKINKTVQREIDEA	13	1629.87	7.12491	0.007852	10000	6.8078	0.086136
virS	284	297	SKINKTVQREIDEA	13	1629.87	7.15908	0.022622	0	0	0
virS	284	297	SKINKTVQREIDEA	13	1629.87	7.13297	0.008247	10	2.60584	0.030989
virS	284	297	SKINKTVQREIDEA	13	1629.87	6.89141	0.005585	30	3.08728	0.034057
virS	284	297	SKINKTVQREIDEA	13	1629.87	6.8848	0.006466	100	3.62212	0.027522
virS	284	297	SKINKTVQREIDEA	13	1629.87	6.93467	0.043579	1000	4.61324	0.077714
virS	284	297	SKINKTVQREIDEA	13	1629.87	6.94133	0.047849	10000	7.44046	0.046623
CTP/virS	284	297	SKINKTVQREIDEA	13	1629.87	7.16256	0.004655	0	0	0
CTP/virS	284	297	SKINKTVQREIDEA	13	1629.87	7.1305	0.024241	10	2.57079	0.030835
CTP/virS	284	297	SKINKTVQREIDEA	13	1629.87	6.89657	0.005238	30	2.96991	0.024251
CTP/virS	284	297	SKINKTVQREIDEA	13	1629.87	6.96074	0.011355	100	3.57333	0.013321
CTP/virS	284	297	SKINKTVQREIDEA	13	1629.87	6.90461	0.010822	1000	4.13952	0.012132
CTP/virS	284	297	SKINKTVQREIDEA	13	1629.87	6.93283	0.031128	10000	5.19802	0.026986
Apo	296	309	EAIRDIISRHLSSS	13	1582.84	7.45625	0.009342	0	0	0
Apo	296	309	EAIRDIISRHLSSS	13	1582.84	7.46325	0.015808	10	2.29137	0.028738
Apo	296	309	EAIRDIISRHLSSS	13	1582.84	7.43526	0.033088	30	2.51894	0.017099
Apo	296	309	EAIRDIISRHLSSS	13	1582.84	7.46038	0.03732	100	2.8383	0.019566
Apo	296	309	EAIRDIISRHLSSS	13	1582.84	7.41549	0.000459	1000	4.18037	0.044045
Apo	296	309	EAIRDIISRHLSSS	13	1582.84	7.41016	0.024908	10000	6.36557	0.042264
CTP	296	309	EAIRDIISRHLSSS	13	1582.84	7.40185	0.005447	0	0	0
CTP	296	309	EAIRDIISRHLSSS	13	1582.84	7.47087	0.003645	10	2.29669	0.031673
CTP	296	309	EAIRDIISRHLSSS	13	1582.84	7.47526	0.011143	30	2.50203	0.021317
CTP	296	309	EAIRDIISRHLSSS	13	1582.84	7.39915	0.007602	100	2.86846	0.018975
CTP	296	309	EAIRDIISRHLSSS	13	1582.84	7.42032	0.004507	1000	3.82319	0.034817
CTP	296	309	EAIRDIISRHLSSS	13	1582.84	7.45694	0.00949	10000	5.76703	0.035591
virS	296	309	EAIRDIISRHLSSS	13	1582.84	7.48698	0.017646	0	0	0
virS	296	309	EAIRDIISRHLSSS	13	1582.84	7.47048	0.008441	10	2.39707	0.014861
virS	296	309	EAIRDIISRHLSSS	13	1582.84	7.23854	0.002642	30	2.65698	0.020466
virS	296	309	EAIRDIISRHLSSS	13	1582.84	7.23445	0.003984	100	2.91177	0.029615
virS	296	309	EAIRDIISRHLSSS	13	1582.84	7.27208	0.038874	1000	4.09296	0.039516
virS	296	309	EAIRDIISRHLSSS	13	1582.84	7.27289	0.04508	10000	6.20818	0.044923
CTP/virS	296	309	EAIRDIISRHLSSS	13	1582.84	7.48802	0.005005	0	0	0
CTP/virS	296	309	EAIRDIISRHLSSS	13	1582.84	7.45988	0.021619	10	2.37414	0.026495
CTP/virS	296	309	EAIRDIISRHLSSS	13	1582.84	7.24014	0.003614	30	2.57405	0.038067
CTP/virS	296	309	EAIRDIISRHLSSS	13	1582.84	7.30245	0.014897	100	2.84172	0.016188
CTP/virS	296	309	EAIRDIISRHLSSS	13	1582.84	7.24458	0.007521	1000	3.66071	0.024597
CTP/virS	296	309	EAIRDIISRHLSSS	13	1582.84	7.2685	0.021129	10000	4.22709	0.043315
Apo	297	309	AIRDIISRHLSSS	12	1453.8	7.31988	0.008615	0	0	0
Apo	297	309	AIRDIISRHLSSS	12	1453.8	7.33101	0.021902	10	2.07081	0.028738
Apo	297	309	AIRDIISRHLSSS	12	1453.8	7.30016	0.037116	30	2.26166	0.009366
Apo	297	309	AIRDIISRHLSSS	12	1453.8	7.33363	0.043029	100	2.55706	0.01936
Apo	297	309	AIRDIISRHLSSS	12	1453.8	7.28038	0.000744	1000	3.80745	0.007898
Apo	297	309	AIRDIISRHLSSS	12	1453.8	7.29153	0.031386	10000	5.31595	0.072269
CTP	297	309	AIRDIISRHLSSS	12	1453.8	7.2639	0.003788	0	0	0
CTP	297	309	AIRDIISRHLSSS	12	1453.8	7.3429	0.00521	10	2.01202	0.019491
CTP	297	309	AIRDIISRHLSSS	12	1453.8	7.35164	0.015019	30	2.21622	0.025002
CTP	297	309	AIRDIISRHLSSS	12	1453.8	7.26499	0.006726	100	2.56901	0.01932
CTP	297	309	AIRDIISRHLSSS	12	1453.8	7.28741	0.005291	1000	3.40589	0.036742
CTP	297	309	AIRDIISRHLSSS	12	1453.8	7.33346	0.012897	10000	4.81181	0.05665
virS	297	309	AIRDIISRHLSSS	12	1453.8	7.35815	0.019657	0	0	0
virS	297	309	AIRDIISRHLSSS	12	1453.8	7.34091	0.011885	10	2.21844	0.042439
virS	297	309	AIRDIISRHLSSS	12	1453.8	7.10076	0.001267	30	2.42427	0.054378
virS	297	309	AIRDIISRHLSSS	12	1453.8	7.09757	0.004157	100	2.67478	0.040063
virS	297	309	AIRDIISRHLSSS	12	1453.8	7.14004	0.039074	1000	3.7526	0.04158
virS	297	309	AIRDIISRHLSSS	12	1453.8	7.14026	0.044608	10000	5.31142	0.048093
CTP/virS	297	309	AIRDIISRHLSSS	12	1453.8	7.3608	0.006179	0	0	0
CTP/virS	297	309	AIRDIISRHLSSS	12	1453.8	7.32798	0.032158	10	2.20486	0.021374
CTP/virS	297	309	AIRDIISRHLSSS	12	1453.8	7.10251	0.003007	30	2.38063	0.031441
CTP/virS	297	309	AIRDIISRHLSSS	12	1453.8	7.16767	0.015442	100	2.59875	0.034109
CTP/virS	297	309	AIRDIISRHLSSS	12	1453.8	7.10709	0.01011	1000	3.39485	0.019886
CTP/virS	297	309	AIRDIISRHLSSS	12	1453.8	7.13411	0.024673	10000	3.88946	0.021136
Apo	298	309	IRDIISRHLSSS	11	1382.76	7.06722	0.007418	0	0	0
Apo	298	309	IRDIISRHLSSS	11	1382.76	7.06765	0.01836	10	2.01891	0.01952
Apo	298	309	IRDIISRHLSSS	11	1382.76	7.03997	0.035924	30	2.18099	0.024954
Apo	298	309	IRDIISRHLSSS	11	1382.76	7.08436	0.032814	100	2.43367	0.028367
Apo	298	309	IRDIISRHLSSS	11	1382.76	7.07661	0.001536	1000	3.4541	0.005907
Apo	298	309	IRDIISRHLSSS	11	1382.76	7.06843	0.042648	10000	4.33407	0.090915
CTP	298	309	IRDIISRHLSSS	11	1382.76	6.99938	0.002494	0	0	0
CTP	298	309	IRDIISRHLSSS	11	1382.76	7.07946	0.006224	10	1.96757	0.018313
CTP	298	309	IRDIISRHLSSS	11	1382.76	7.09191	0.011538	30	2.1298	0.020425
CTP	298	309	IRDIISRHLSSS	11	1382.76	7.04239	0.012731	100	2.45463	0.020482
CTP	298	309	IRDIISRHLSSS	11	1382.76	7.05208	0.008901	1000	3.10686	0.028041
CTP	298	309	IRDIISRHLSSS	11	1382.76	7.0869	0.010222	10000	3.98566	0.035092
virS	298	309	IRDIISRHLSSS	11	1382.76	7.11932	0.020426	0	0	0
virS	298	309	IRDIISRHLSSS	11	1382.76	7.08779	0.009451	10	2.17106	0.024248
virS	298	309	IRDIISRHLSSS	11	1382.76	6.85507	0.005106	30	2.37835	0.036878
virS	298	309	IRDIISRHLSSS	11	1382.76	6.84514	0.007868	100	2.6238	0.029193
virS	298	309	IRDIISRHLSSS	11	1382.76	6.89615	0.043955	1000	3.54158	0.024692
virS	298	309	IRDIISRHLSSS	11	1382.76	6.90789	0.048175	10000	4.50562	0.031965
CTP/virS	298	309	IRDIISRHLSSS	11	1382.76	7.11918	0.006125	0	0	0
CTP/virS	298	309	IRDIISRHLSSS	11	1382.76	7.08841	0.024966	10	2.15523	0.011136
CTP/virS	298	309	IRDIISRHLSSS	11	1382.76	6.85291	0.007845	30	2.32364	0.010853
CTP/virS	298	309	IRDIISRHLSSS	11	1382.76	6.91848	0.015189	100	2.53077	0.011597
CTP/virS	298	309	IRDIISRHLSSS	11	1382.76	6.86121	0.013578	1000	3.25797	0.039429
CTP/virS	298	309	IRDIISRHLSSS	11	1382.76	6.89728	0.029978	10000	3.5591	0.017214
Apo	301	309	IISRHLSSS	8	998.55	6.64765	0.008134	0	0	0
Apo	301	309	IISRHLSSS	8	998.55	6.64467	0.021711	10	1.98744	0.024219
Apo	301	309	IISRHLSSS	8	998.55	6.61043	0.03281	30	2.14836	0.017348
Apo	301	309	IISRHLSSS	8	998.55	6.65431	0.02568	100	2.29394	0.033739
Apo	301	309	IISRHLSSS	8	998.55	6.63361	0.005848	1000	2.80992	0.088029
Apo	301	309	IISRHLSSS	8	998.55	6.66249	0.057399	10000	2.60633	0.059111
CTP	301	309	IISRHLSSS	8	998.55	6.59192	0.001491	0	0	0
CTP	301	309	IISRHLSSS	8	998.55	6.65832	0.005321	10	1.96216	0.017183
CTP	301	309	IISRHLSSS	8	998.55	6.66831	0.011056	30	2.11159	0.028308
CTP	301	309	IISRHLSSS	8	998.55	6.61716	0.008916	100	2.34699	0.026457
CTP	301	309	IISRHLSSS	8	998.55	6.62233	0.013754	1000	2.67873	0.153063
CTP	301	309	IISRHLSSS	8	998.55	6.67175	0.010571	10000	2.53506	0.114442
virS	301	309	IISRHLSSS	8	998.55	6.68568	0.023599	0	0	0
virS	301	309	IISRHLSSS	8	998.55	6.6838	0.014854	10	1.78804	0.060539
virS	301	309	IISRHLSSS	8	998.55	6.4276	0.00379	30	1.94384	0.030299
virS	301	309	IISRHLSSS	8	998.55	6.40423	0.00582	100	2.11537	0.097275
virS	301	309	IISRHLSSS	8	998.55	6.47145	0.048587	1000	2.43967	0.06275
virS	301	309	IISRHLSSS	8	998.55	6.47471	0.05379	10000	2.35784	0.019253
CTP/virS	301	309	IISRHLSSS	8	998.55	6.70567	0.010102	0	0	0
CTP/virS	301	309	IISRHLSSS	8	998.55	6.68324	0.031134	10	1.80768	0.077787
CTP/virS	301	309	IISRHLSSS	8	998.55	6.42064	0.010562	30	2.06033	0.055878
CTP/virS	301	309	IISRHLSSS	8	998.55	6.46934	0.01867	100	2.07746	0.035677
CTP/virS	301	309	IISRHLSSS	8	998.55	6.42632	0.023612	1000	2.56011	0.062352
CTP/virS	301	309	IISRHLSSS	8	998.55	6.45488	0.035154	10000	2.5119	0.057588

## Sheet: Bimodality (150 mM NaCl)
Peptide 65-70														Peptide 126-132														Peptide 225-235
Apo	No HDX		10 s HDX		30 s HDX		100 s HDX		1,000 s HDX		10,000 s HDX			Apo	No HDX		10 s HDX		30 s HDX		100 s HDX		1,000 s HDX		10,000 s HDX			Apo	No HDX		10 s HDX		30 s HDX		100 s HDX		1,000 s HDX		10,000 s HDX
	m/z	Ion intensity	m/z	Ion intensity	m/z	Ion intensity	m/z	Ion intensity	m/z	Ion intensity	m/z	Ion intensity			m/z	Ion intensity	m/z	Ion intensity	m/z	Ion intensity	m/z	Ion intensity	m/z	Ion intensity	m/z	Ion intensity			m/z	Ion intensity	m/z	Ion intensity	m/z	Ion intensity	m/z	Ion intensity	m/z	Ion intensity	m/z	Ion intensity
	715.508	1999801	715.507	76018	715.506	54000	715.506	34303	715.505	19859	715.507	21912			413.728	1273140	413.725	71515	413.725	55168	413.726	63877	413.725	56788	413.724	43401			652.352	959444	652.359	56079	652.345	23496
	716.508	1103916	716.512	399955	716.511	285483	716.511	278529	716.514	255164	716.513	252408			414.227	838439	414.228	391720	414.226	379801	414.227	327847	414.229	341156	414.227	271099			652.852	871886	652.852	283217	652.856	95680	652.85	28805	652.85	21741
	717.508	331337	717.519	1750871	717.519	1278016	717.519	1160958	717.52	1089302	717.52	1095482			414.727	244202	414.732	1177774	414.731	1149242	414.731	1064529	414.732	987416	414.731	784059			653.352	433932	653.355	715481	653.355	299896	653.355	79184	653.354	54518	653.353	56090
	718.512	28172	718.527	3057541	718.525	2389875	718.525	2054628	718.526	1801627	718.526	1907162			415.229	52944	415.236	1502606	415.235	1417461	415.235	1223223	415.236	1286399	415.235	1146237			653.852	71274	653.858	1164934	653.857	727617	653.857	286021	653.857	242252	653.857	215291
			719.532	2804367	719.531	2196521	719.53	1749833	719.531	1475942	719.531	1596765					415.738	1632676	415.737	1517356	415.738	1233039	415.737	1083447	415.737	1052806			654.347	14145	654.361	1201339	654.361	980022	654.36	642275	654.361	604456	654.36	611192
			720.534	887669	720.535	664566	720.533	515338	720.533	420935	720.535	470629					416.24	844178	416.238	804099	416.239	593730	416.241	519774	416.239	481463					654.862	978509	654.863	1038452	654.864	845333	654.864	874039	654.863	897911
			721.536	155833	721.539	114783	721.535	95716	721.535	66011	721.537	86818					416.742	245507	416.743	208925	416.743	142067	416.742	130663	416.741	120364					655.365	556068	655.365	762733	655.367	798839	655.366	877855	655.367	861607
																	417.245	55155	417.242	44850	417.246	35823	417.241	32275	417.237	24127					655.866	208937	655.868	350470	655.867	476866	655.868	503481	655.867	571944
																									417.742	14643					656.37	47410	656.367	104462	656.368	169262	656.369	163537	656.369	199178
																																	656.868	17130	656.871	33025	656.871	28113	656.87	45137
CDP	No HDX		10 s HDX		30 s HDX		100 s HDX		1,000 s HDX		10,000 s HDX			CDP	No HDX		10 s HDX		30 s HDX		100 s HDX		1,000 s HDX		10,000 s HDX			CDP	No HDX		10 s HDX		30 s HDX		100 s HDX		1,000 s HDX		10,000 s HDX
	m/z	Ion intensity	m/z	Ion intensity	m/z	Ion intensity	m/z	Ion intensity	m/z	Ion intensity	m/z	Ion intensity			m/z	Ion intensity	m/z	Ion intensity	m/z	Ion intensity	m/z	Ion intensity	m/z	Ion intensity	m/z	Ion intensity			m/z	Ion intensity	m/z	Ion intensity	m/z	Ion intensity	m/z	Ion intensity	m/z	Ion intensity	m/z	Ion intensity
	715.509	2116228	715.506	73960	715.509	38781	715.504	36057	715.505	29406	715.506	27064			413.728	1151958	413.727	70144	413.728	46650	413.725	59575	413.727	47362	413.726	44284			652.35	1308574	652.351	134205	652.351	50684	652.35	22534
	716.51	1173810	716.512	481066	716.513	283861	716.511	281479	716.512	315384	716.513	263821			414.227	773759	414.228	393802	414.228	325801	414.227	339240	414.228	285239	414.228	278300			652.851	1104247	652.852	707294	652.852	263432	652.853	38109	652.851	29330	652.857	16842
	717.511	326567	717.519	1823106	717.519	1189340	717.518	1144329	717.518	1326591	717.519	1182379			414.727	243743	414.732	1199246	414.732	952228	414.731	1001767	414.73	825214	414.731	931539			653.35	420307	653.356	1259144	653.354	628157	653.354	136883	653.357	71218	653.354	52602
	718.514	30116	718.526	2999678	718.526	2284138	718.525	2061179	718.525	2178370	718.525	2049313			415.229	46728	415.235	1456011	415.235	1287700	415.234	1191702	415.235	1311518	415.235	1216022			653.852	78936	653.858	1328047	653.857	967856	653.858	378967	653.859	283462	653.858	166277
			719.531	2492937	719.532	2055770	719.531	1725564	719.53	1940129	719.531	1720859					415.738	1517813	415.738	1324472	415.737	1267314	415.737	1016167	415.737	1245354			654.346	18992	654.36	1123786	654.36	1020630	654.361	715410	654.363	696883	654.363	511025
			720.534	755276	720.535	599081	720.533	472016	720.534	632337	720.534	491716					416.24	764323	416.239	737046	416.239	586471	416.24	593562	416.239	545233					654.862	700524	654.863	746651	654.865	937290	654.866	1025967	654.865	755945
			721.536	132118	721.537	109826	721.537	77197	721.536	102045	721.537	86194					416.742	196711	416.743	191572	416.744	165807	416.742	150496	416.742	142183					655.364	273791	655.365	431316	655.366	800389	655.369	987397	655.368	765391
																	417.242	46119	417.241	48102	417.242	36835	417.245	33828	417.243	38335					655.865	82925	655.866	148730	655.869	406740	655.871	642616	655.869	429426
																			417.743	15194	417.742	17286	417.748	20397	417.743	13889					656.366	14861	656.365	33248	656.371	144843	656.372	225075	656.369	158940
																																	656.86	9586	656.872	32652	656.87	44840	656.871	30757
CTP	No HDX		10 s HDX		30 s HDX		100 s HDX		1,000 s HDX		10,000 s HDX			CTP	No HDX		10 s HDX		30 s HDX		100 s HDX		1,000 s HDX		10,000 s HDX			CTP	No HDX		10 s HDX		30 s HDX		100 s HDX		1,000 s HDX		10,000 s HDX
	m/z	Ion intensity	m/z	Ion intensity	m/z	Ion intensity	m/z	Ion intensity	m/z	Ion intensity	m/z	Ion intensity			m/z	Ion intensity	m/z	Ion intensity	m/z	Ion intensity	m/z	Ion intensity	m/z	Ion intensity	m/z	Ion intensity			m/z	Ion intensity	m/z	Ion intensity	m/z	Ion intensity	m/z	Ion intensity	m/z	Ion intensity	m/z	Ion intensity
	715.509	1975272	715.508	2039133	715.508	1524285	715.508	755135	715.508	29012	715.509	21346			413.728	1265496	413.726	837715	413.724	649869	413.724	374729	413.725	34227	413.727	35356			652.352	831244	652.348	308590	652.35	200954	652.347	106508	652.341	13115
	716.508	956331	716.512	1814652	716.513	1247647	716.512	777945	716.513	244259	716.513	195992			414.227	752337	414.228	1057382	414.228	965477	414.228	683809	414.228	228399	414.226	223002			652.853	696443	652.852	964359	652.852	693467	652.851	316118	652.851	22893
	717.51	247981	717.518	1701031	717.518	1270294	717.518	961279	717.519	1057527	717.518	885709			414.728	180973	414.731	1006960	414.731	918122	414.73	876665	414.731	751776	414.731	775472			653.353	318154	653.355	1255059	653.354	965648	653.354	471116	653.354	52235
	718.514	22409	718.523	1056299	718.524	1168915	718.525	1201867	718.526	1916194	718.525	1596650			415.229	55044	415.235	902302	415.233	996359	415.235	949399	415.234	1166275	415.234	1013153			653.852	68585	653.857	1029850	653.857	890193	653.857	511748	653.859	229757	653.857	163654
			719.527	359569	719.529	577156	719.53	820120	719.532	1653554	719.531	1337334					415.738	881226	415.737	807980	415.736	713123	415.736	958008	415.737	947661					654.358	669659	654.359	671432	654.359	582440	654.361	604367	654.361	402468
			720.53	72924	720.533	132241	720.533	240798	720.533	508444	720.533	353630					416.239	349023	416.239	377525	416.239	311301	416.239	573039	416.239	456605					654.86	292155	654.862	379777	654.864	544412	654.865	974445	654.864	669526
					721.534	22311	721.537	36324	721.538	79398	721.537	61328					416.743	97594	416.743	103134	416.741	83902	416.741	132017	416.742	135843					655.364	117116	655.364	158548	655.365	441517	655.367	957415	655.366	623689
																			417.239	30188	417.24	21566	417.245	25822	417.243	21668					655.861	22158	655.866	55652	655.868	203920	655.869	594604	655.867	391335
																			417.746	10346	417.745	8347	417.742	14286	417.746	13517							656.361	9940	656.367	69130	656.371	193049	656.37	120796
																																			656.872	14523	656.87	45959	656.87	20796
virS	No HDX		10 s HDX		30 s HDX		100 s HDX		1,000 s HDX		10,000 s HDX			virS	No HDX		10 s HDX		30 s HDX		100 s HDX		1,000 s HDX		10,000 s HDX			virS	No HDX		10 s HDX		30 s HDX		100 s HDX		1,000 s HDX		10,000 s HDX
	m/z	Ion intensity	m/z	Ion intensity	m/z	Ion intensity	m/z	Ion intensity	m/z	Ion intensity	m/z	Ion intensity			m/z	Ion intensity	m/z	Ion intensity	m/z	Ion intensity	m/z	Ion intensity	m/z	Ion intensity	m/z	Ion intensity			m/z	Ion intensity	m/z	Ion intensity	m/z	Ion intensity	m/z	Ion intensity	m/z	Ion intensity	m/z	Ion intensity
	715.508	2251932	715.511	231201	715.509	1370764	715.508	639357	715.509	43838	715.507	15401			413.729	1406197	413.724	76503	413.726	1096662	413.726	211733	413.723	56526	413.726	40787			652.35	1414209	652.35	603173	652.35	505428	652.354	310673	652.355	27387
	716.509	1185262	716.511	157178	716.511	949734	716.513	987482	716.512	271014	716.509	58519			414.229	871206	414.225	79180	414.229	1505088	414.229	614399	414.228	366687	414.227	225023			652.851	1183633	652.853	1465678	652.853	1382889	652.854	958717	652.853	61440	652.853	19631
	717.51	312098	717.516	163353	717.516	923119	717.519	1872151	717.519	985384	717.518	259681			414.727	305138	414.729	86645	414.732	1521000	414.732	951897	414.732	1015354	414.731	605176			653.351	538495	653.355	1529663	653.356	1602306	653.357	1408631	653.355	201127	653.352	37631
	718.514	34316	718.523	186472	718.524	1206199	718.526	2584339	718.526	1661803	718.524	419789			415.229	78491	415.232	105638	415.234	1465517	415.235	1377090	415.236	1337304	415.233	862837			653.851	102331	653.856	910754	653.857	1313306	653.859	1345160	653.857	460079	653.857	159246
			719.532	137214	719.529	944357	719.531	2137983	719.531	1418556	719.529	293968					415.735	52878	415.738	1297823	415.738	1111665	415.738	1365310	415.737	895182			654.346	18208	654.357	310829	654.359	654339	654.361	947052	654.362	804411	654.361	372191
			720.532	29749	720.533	282719	720.536	661405	720.535	391989	720.532	75398					416.237	19004	416.24	634678	416.24	672352	416.239	737159	416.238	478153					654.86	70006	654.86	240309	654.862	519328	654.865	866820	654.864	468547
			721.543	5781	721.54	49160	721.537	107808	721.539	70107	721.538	10577							416.74	153102	416.741	162494	416.742	197239	416.741	123836							655.363	67502	655.364	212522	655.366	719870	655.366	437682
																			417.249	27303	417.248	24094	417.248	37823	417.238	22744									655.869	63769	655.868	347639	655.866	251790
																																					656.367	114782	656.365	66448
																																					656.868	29479	656.841	26121
CTP/virS	No HDX		10 s HDX		30 s HDX		100 s HDX		1,000 s HDX		10,000 s HDX			CTP/virS	No HDX		10 s HDX		30 s HDX		100 s HDX		1,000 s HDX		10,000 s HDX			CTP/virS	No HDX		10 s HDX		30 s HDX		100 s HDX		1,000 s HDX		10,000 s HDX
	m/z	Ion intensity	m/z	Ion intensity	m/z	Ion intensity	m/z	Ion intensity	m/z	Ion intensity	m/z	Ion intensity			m/z	Ion intensity	m/z	Ion intensity	m/z	Ion intensity	m/z	Ion intensity	m/z	Ion intensity	m/z	Ion intensity			m/z	Ion intensity	m/z	Ion intensity	m/z	Ion intensity	m/z	Ion intensity	m/z	Ion intensity	m/z	Ion intensity
	715.509	2176073	715.51	4171775	715.507	356655	715.509	3675378	715.509	1359154	715.496	8177			413.729	1623125	413.728	2349769	413.726	556113	413.726	1328596	413.725	26796	413.723	13062			652.352	1074641	652.352	921514	652.35	895027	652.352	613141	652.355	214004	652.351	11070
	716.509	1126393	716.512	2509233	716.51	175307	716.513	2903729	716.514	3231008	716.508	46193			414.228	1029891	414.231	2222437	414.228	580631	414.231	1730738	414.225	51893	414.227	19870			652.852	990327	652.856	2038156	652.853	1986875	652.855	1582163	652.855	975068	652.852	36233
	717.51	296882	717.513	979054	717.511	77621	717.515	1150380	717.519	2673659	717.514	81557			414.727	307913	414.731	1635490	414.731	262589	414.731	1401012	414.729	45460	414.729	46254			653.351	517881	653.358	2017545	653.356	2045502	653.357	1713194	653.358	1536658	653.353	46972
	718.512	33674	718.516	276771	718.515	29229	718.518	297010	718.523	1208575	718.52	65751			415.229	78817	415.231	671251	415.231	75718	415.233	674271	415.232	34947	415.232	65720			653.851	100876	653.858	1331487	653.856	1415223	653.858	1114894	653.859	1308217	653.856	43492
			719.52	70197	719.514	7437	719.522	89458	719.525	285533	719.528	25661					415.735	157359	415.737	22131	415.736	239423	415.733	13211	415.735	27397			654.349	19299	654.36	461234	654.357	488210	654.359	423135	654.36	727838	654.359	20979
									720.527	43271	720.528	6694					416.236	40530	416.241	6268	416.235	44932	416.23	5432	416.235	11862					654.862	101646	654.859	120516	654.86	98506	654.862	237302	654.854	6093
																																			655.361	28152	655.362	49633
Scrambled virS	No HDX		10 s HDX		30 s HDX		100 s HDX		1,000 s HDX		10,000 s HDX			Scrambled virS	No HDX		10 s HDX		30 s HDX		100 s HDX		1,000 s HDX		10,000 s HDX			Scrambled virS	No HDX		10 s HDX		30 s HDX		100 s HDX		1,000 s HDX		10,000 s HDX
	m/z	Ion intensity	m/z	Ion intensity	m/z	Ion intensity	m/z	Ion intensity	m/z	Ion intensity	m/z	Ion intensity			m/z	Ion intensity	m/z	Ion intensity	m/z	Ion intensity	m/z	Ion intensity	m/z	Ion intensity	m/z	Ion intensity			m/z	Ion intensity	m/z	Ion intensity	m/z	Ion intensity	m/z	Ion intensity	m/z	Ion intensity	m/z	Ion intensity
	715.51	1650591	715.507	280252	715.508	303002									413.728	1221996	413.726	168672	413.726	328812	413.725	307184	413.726	161369	413.725	93183			652.353	1251523	652.352	318945	652.353	235349			652.355	45566
	716.51	924476	716.511	454969	716.511	511797	716.512	491003	716.515	357349	716.513	167932			414.226	748830	414.228	507299	414.228	678783	414.228	691118	414.228	628697	414.228	407059			652.853	995784	652.853	1144091	652.854	710663	653.859	694126	652.853	120411	652.852	52298
	717.512	215150	717.519	1352247	717.518	1377835	717.518	1000726	717.519	686856	717.519	480263			414.728	205611	414.731	972734	414.731	1141173	414.731	1126449	414.731	1111268	414.731	874828			653.353	418637	653.355	1592295	653.356	995380	654.362	896221	653.356	273097	653.355	109045
	718.512	24175	718.526	2285481	718.526	2205351	718.524	1556988	718.525	909031	718.524	616402			415.229	45081	415.235	1458129	415.235	1523769	415.235	1337250	415.235	1235284	415.235	1037647			653.856	65947	653.858	1389869	653.858	880062	654.865	887816	653.858	356076	653.856	183727
			719.532	2017023	719.531	2038972	719.53	1279656	719.531	675733	719.529	379600					415.738	1230672	415.738	1217367	415.737	1080501	415.736	989705	415.736	795349					654.359	875963	654.36	594083	655.367	601646	654.362	545919	654.36	362411
			720.533	659101	720.535	669362	720.533	368420	720.535	174594	720.531	81881					416.24	621591	416.24	727309	416.24	568459	416.239	420826	416.237	336857					654.861	393581	654.863	337005	655.866	236336	654.864	660114	654.863	402340
			721.536	111963	721.538	93999	721.536	53762	721.54	30180	721.538	14054					416.741	172244	416.742	201863	416.745	143672	416.74	114573	416.739	83182					655.362	136555	655.364	130539	655.36	86336	655.367	553255	655.365	349655
																	417.245	43711	417.243	37774	417.24	30755	417.241	20090	417.241	13502					655.864	46598	655.864	30539	655.864	26336	655.871	289063	655.868	161174
																																					656.372	99036	656.363	44526
																																					656.877	20418
CTP/scrambled virS	No HDX		10 s HDX		30 s HDX		100 s HDX		1,000 s HDX		10,000 s HDX			CTP/scrambled virS	No HDX		10 s HDX		30 s HDX		100 s HDX		1,000 s HDX		10,000 s HDX			CTP/scrambled virS	No HDX		10 s HDX		30 s HDX		100 s HDX		1,000 s HDX		10,000 s HDX
	m/z	Ion intensity	m/z	Ion intensity	m/z	Ion intensity	m/z	Ion intensity	m/z	Ion intensity	m/z	Ion intensity			m/z	Ion intensity	m/z	Ion intensity	m/z	Ion intensity	m/z	Ion intensity	m/z	Ion intensity	m/z	Ion intensity			m/z	Ion intensity	m/z	Ion intensity	m/z	Ion intensity	m/z	Ion intensity	m/z	Ion intensity	m/z	Ion intensity
	715.508	1819692	715.51	3437603	715.509	3610938	715.509	3202640	715.508	833898	715.507	117393			413.728	1202392	413.726	1864514	413.726	1577332	413.726	1217697	413.725	421327	413.726	178345			652.352	1390378	652.353	980767	652.352	743719	652.353	560644	652.353	246015	652.354	97437
	716.508	1120273	716.511	2320122	716.511	2560154	716.512	2442414	716.514	2318847	716.513	944055			414.227	837872	414.229	2100166	414.23	1892936	414.229	1558598	414.23	1477644	414.228	834884			652.852	1182812	652.855	2486403	652.855	1854173	652.855	1558996	652.855	1105028	652.855	632729
	717.51	298643	717.514	984281	717.513	997476	717.515	963297	717.518	2099223	717.519	2109534			414.727	280026	414.729	1288840	414.73	1282260	414.731	1451744	414.734	1613509	414.732	1618957			653.351	489084	653.357	2423486	653.357	1923168	653.358	1690413	653.358	1693256	653.358	1223222
	718.513	30926	718.518	255492	718.518	299829	718.517	307443	718.522	1110413	718.525	2145800			415.228	57881	415.232	469648	415.231	461910	415.231	659050	415.235	1446953	415.236	1691698			653.851	98141	653.858	1435131	653.858	1230941	653.857	1148518	653.86	1547751	653.859	1281172
			719.523	80429	719.524	103155	719.522	90265	719.527	349979	719.529	936197					415.734	144460	415.737	159403	415.736	201375	415.737	687030	415.737	1336772					654.359	438497	654.358	420673	654.36	426359	654.361	868754	654.361	865843
									720.53	57073	720.532	181547							416.238	53804	416.238	47894	416.24	187110	416.237	561780					654.862	111575	654.859	103853	654.86	112559	654.862	275981	654.862	351739
											721.537	22720											416.743	45714	416.742	135037									655.363	37041	655.363	86307	655.364	124263
																									417.242	24294											655.863	18843	655.868	27784

## Sheet: Bimodality (500 mM NaCl)
Peptide 63-68														Peptide 69-75														Peptide 118-128														Peptide 218-238
Apo	No HDX		10 s HDX		30 s HDX		100 s HDX		1,000 s HDX		10,000 s HDX			Apo	No HDX		10 s HDX		30 s HDX		100 s HDX		1,000 s HDX		10,000 s HDX			Apo	No HDX		10 s HDX		30 s HDX		100 s HDX		1,000 s HDX		10,000 s HDX			Apo	No HDX		10 s HDX		30 s HDX		100 s HDX
	m/z	Ion intensity	m/z	Ion intensity	m/z	Ion intensity	m/z	Ion intensity	m/z	Ion intensity	m/z	Ion intensity			m/z	Ion intensity	m/z	Ion intensity	m/z	Ion intensity	m/z	Ion intensity	m/z	Ion intensity	m/z	Ion intensity			m/z	Ion intensity	m/z	Ion intensity	m/z	Ion intensity	m/z	Ion intensity	m/z	Ion intensity	m/z	Ion intensity			m/z	Ion intensity	m/z	Ion intensity	m/z	Ion intensity	m/z
	660.395	3513933	660.392	130538	660.392	94373	660.389	76295	660.391	12569	660.39	55766			923.54	3885956													622.833	903172	622.829	37727	622.826	11557									629.349	2342959
	661.395	1998054	661.398	810009	661.398	623426	661.396	512707	661.396	144201	661.396	533149			924.541	2738125	924.544	115861	924.544	77671	924.544	87265	924.547	6459	924.543	61185			623.334	570107	623.333	190195	623.33	37842									629.601	2735677	629.601	38447
	662.397	528979	662.404	3505645	662.403	2677295	662.402	1895404	662.403	699803	662.403	2233153			925.544	826194	925.551	822200	925.55	493791	925.551	453873	925.55	61000	925.55	338366			623.836	164151	623.837	560213	623.836	125205	623.831	16365							629.852	2389988	629.85	161171	629.845	39405
	663.403	20280	663.412	5724343	663.411	4763491	663.409	3788251	663.409	1612021	663.41	3473955			926.546	108973	926.558	3229623	926.556	2011098	926.556	1677682	926.556	334586	926.555	1280299			624.34	24924	624.341	973021	624.34	347931	624.338	44683							630.1	1469399	630.102	597063	630.1	82627
			664.417	5733271	664.416	4707689	664.414	3274690	664.414	1458972	664.415	3392568					927.564	6180800	927.562	4157632	927.563	3345803	927.561	712595	927.562	2627481					624.843	993419	624.843	542951	624.843	133798	624.847	7011	624.841	32663			630.349	569688	630.353	1436264	630.352	221792
			665.419	2131519	665.418	1718027	665.417	1030152	665.417	383060	665.418	1046155					928.57	6862659	928.568	4845048	928.568	3453762	928.567	841254	928.567	2585978					625.346	716799	625.346	625444	625.347	295977	625.347	33316	625.346	137120			630.598	101070	630.604	2699608	630.604	560685
			666.423	361422	666.422	289624	666.42	160605	666.42	46736	666.422	168133					929.572	3545203	929.571	2267609	929.572	1524300	929.572	316822	929.571	1195967					625.849	339286	625.849	472661	625.849	433076	625.849	95416	625.85	301891					630.856	3684621	630.854	1296537	630.855
			667.428	22249	667.427	15788	667.428	9028	667.425	8736	667.425	9337					930.577	947934	930.575	603283	930.576	400428	930.576	65502	930.575	280040					626.353	125244	626.352	253436	626.352	418315	626.352	143549	626.353	465843					631.108	4187551	631.106	2271401	631.106
																	931.582	136956	931.578	87288	931.583	49637	931.579	7298	931.58	33894					626.857	36466	626.855	96457	626.855	267201	626.856	122828	626.855	389145					631.36	4319076	631.358	3183723	631.358
																					932.591	3414									627.365	8523	627.359	23830	627.357	100103	627.359	67225	627.358	211865					631.611	3943123	631.61	3680051	631.61
																																	627.858	4106	627.859	28986	627.86	19446	627.861	56563					631.862	3209002	631.861	3743123	631.862
																																			628.361	4372	628.367	3319	628.362	10912					632.113	2118604	632.112	3435662	632.114
																																													632.365	1240470	632.364	2637339	632.365
																																													632.616	644542	632.615	1700436	632.616
																																													632.868	279535	632.866	852095	632.867
																																													633.119	101046	633.117	396058	633.118
																																															633.368	134370	633.369
																																															633.621	44326	633.62
																																																	633.87
																																																	634.12
CTP	No HDX		10 s HDX		30 s HDX		100 s HDX		1,000 s HDX		10,000 s HDX			CTP	No HDX		10 s HDX		30 s HDX		100 s HDX		1,000 s HDX		10,000 s HDX			CTP	No HDX		10 s HDX		30 s HDX		100 s HDX		1,000 s HDX		10,000 s HDX			CTP	No HDX		10 s HDX		30 s HDX		100 s HDX
	m/z	Ion intensity	m/z	Ion intensity	m/z	Ion intensity	m/z	Ion intensity	m/z	Ion intensity	m/z	Ion intensity			m/z	Ion intensity	m/z	Ion intensity	m/z	Ion intensity	m/z	Ion intensity	m/z	Ion intensity	m/z	Ion intensity			m/z	Ion intensity	m/z	Ion intensity	m/z	Ion intensity	m/z	Ion intensity	m/z	Ion intensity	m/z	Ion intensity			m/z	Ion intensity	m/z	Ion intensity	m/z	Ion intensity	m/z
	660.394	3639295	660.391	4327409	660.391	2837125	660.391	878684	660.391	156484	660.391	64065			923.54	4075007	923.538	701891	923.537	357306	923.538	108895	923.537	21541	923.538	17402			622.832	836658	622.831	433595	622.83	283433	622.83	78783							629.348	2294204	629.345	52849	629.347	29637	629.346
	661.394	2070498	661.396	3900426	661.396	2626721	661.396	758580	661.396	653373	661.396	593562			924.542	2815907	924.542	3313689	924.543	1813625	924.545	573813	924.543	137211	924.543	124070			623.334	529334	623.333	564141	623.332	327210	623.333	94217							629.601	2683066	629.597	443471	629.596	206606	629.596
	662.395	509703	662.403	4720728	662.403	3318496	662.402	1198361	662.402	2126160	662.403	2366753			925.544	866826	925.548	3300265	925.548	1474907	925.548	578780	925.549	450932	925.549	384184			623.835	156761	623.836	610219	623.836	307019	623.836	62703							629.851	2246339	629.85	1476150	629.848	761719	629.849
	663.401	21797	663.408	3313914	663.408	3063782	663.409	1653120	663.409	3438980	663.41	3606838			926.548	117476	926.555	3796209	926.555	1737380	926.555	780108	926.555	1172885	926.555	1024406			624.339	18513	624.34	682125	624.339	373991	624.34	77296	624.338	22982	624.339	12610			630.099	1624259	630.101	2687377	630.1	1522217	630.101
			664.412	1287215	664.413	1448232	664.414	1136578	664.414	3361726	664.415	3566334					927.561	4151706	927.561	2736555	927.562	1251116	927.56	2451610	927.561	2116427					624.842	537664	624.843	427091	624.842	131918	624.842	63548	624.843	41815			630.349	637647	630.353	3453769	630.351	2132196	630.352
			665.416	237168	665.417	329677	665.417	259269	665.418	990516	665.418	1172784					928.566	3130236	928.567	2571202	928.567	1349583	928.567	2578964	928.567	2207166					625.346	289755	625.346	337355	625.346	173877	625.347	169651	625.347	172801			630.598	107174	630.604	3642036	630.603	2389001	630.603
			666.42	12889	666.42	27903	666.421	24657	666.421	145395	666.422	186270					929.569	1091145	929.571	1076430	929.572	527064	929.571	1136223	929.571	944761					625.849	102138	625.849	160423	625.85	153561	625.849	338088	625.85	385131					630.855	3478376	630.854	2565109	630.855
									667.426	5876	667.428	9412					930.575	229088	930.576	233824	930.576	112029	930.575	263330	930.575	220548					626.352	30971	626.351	52023	626.352	81681	626.351	424843	626.353	559562					631.106	3271674	631.106	2658056	631.105
																	931.574	18075	931.58	24968	931.574	9680	931.578	31833	931.583	24973					626.866	6721	626.857	16100	626.857	32005	626.854	317803	626.856	484836					631.357	2735955	631.357	2653955	631.357
																																	627.365	4071	627.357	8027	627.357	163752	627.358	244594					631.608	1981158	631.609	2488147	631.609
																																					627.86	44894	627.859	66869					631.86	1250659	631.861	2031700	631.861
																																					628.362	7621	628.365	10966					632.112	707050	632.112	1435726	632.112
																																													632.363	376698	632.363	917342	632.364
																																													632.616	176300	632.614	473141	632.615
																																													632.867	66543	632.866	221378	632.866
																																															633.117	77990	633.117
																																															633.371	24878	633.369
																																																	633.621
																																																	633.871
virS	No HDX		10 s HDX		30 s HDX		100 s HDX		1,000 s HDX		10,000 s HDX			virS	No HDX		10 s HDX		30 s HDX		100 s HDX		1,000 s HDX		10,000 s HDX			virS	No HDX		10 s HDX		30 s HDX		100 s HDX		1,000 s HDX		10,000 s HDX			virS	No HDX		10 s HDX		30 s HDX		100 s HDX
	m/z	Ion intensity	m/z	Ion intensity	m/z	Ion intensity	m/z	Ion intensity	m/z	Ion intensity	m/z	Ion intensity			m/z	Ion intensity	m/z	Ion intensity	m/z	Ion intensity	m/z	Ion intensity	m/z	Ion intensity	m/z	Ion intensity			m/z	Ion intensity	m/z	Ion intensity	m/z	Ion intensity	m/z	Ion intensity	m/z	Ion intensity	m/z	Ion intensity			m/z	Ion intensity	m/z	Ion intensity	m/z	Ion intensity	m/z
	660.394	2777430	660.391	259878	660.392	204345	660.391	159800	660.391	111458	660.392	51815			923.538	1487533	923.537	26717	923.538	21920	923.536	15185	923.538	14246	923.538	20798			622.831	508423	622.828	74939	622.832	27955	622.828	31523							629.348	1626850
	661.394	1499571	661.396	759990	661.396	352258	661.396	588674	661.396	775301	661.396	476414			924.54	787469	924.544	117491	924.543	92443	924.541	88593	924.544	53691	924.542	64098			623.332	323208	623.332	243502	623.331	51009	623.331	43016							629.601	1827647	629.598	53503	629.595	50131
	662.396	398234	662.404	2776658	662.403	1317599	662.404	2057747	662.403	2757806	662.402	2234965			925.544	205566	925.55	385195	925.549	198058	925.549	296761	925.55	264341	925.549	363800			623.833	92476	623.837	587297	623.836	114416	623.833	49818	623.828	25444					629.851	1740404	629.849	157792	629.847	91230	629.847
	663.4	18346	663.411	4142159	663.409	2777710	663.409	3628008	663.409	4452698	663.409	3932438			926.549	23233	926.556	1513553	926.554	770595	926.554	1053572	926.556	1054454	926.554	1232159			624.336	14801	624.34	954127	624.34	237822	624.341	94081	624.337	32891	624.34	29272			630.099	1268531	630.101	453116	630.099	147304	630.1
			664.416	4247668	664.415	2612793	664.415	3231881	664.415	4074271	664.414	3648926					927.562	3380436	927.561	1723357	927.561	2141180	927.562	2272845	927.56	2296517					624.843	972068	624.844	396046	624.844	239972	624.845	85576	624.844	87111			630.349	501422	630.351	1125661	630.351	238330	630.352
			665.418	1478296	665.418	782550	665.418	958769	665.418	1288185	665.417	1021816					928.568	3532033	928.566	1960022	928.566	2260673	928.568	2246830	928.566	2387966					625.346	668898	625.346	422017	625.347	459067	625.347	244954	625.346	236507			630.599	95722	630.603	2113880	630.602	405167	630.602
			666.422	243910	666.422	112733	666.421	149742	666.421	200595	666.42	137560					929.572	1793734	929.571	940774	929.571	1045977	929.572	1116214	929.57	999959					625.848	337010	625.85	339380	625.85	615461	625.849	463395	625.849	439940					630.856	2999037	630.854	765792	630.853
			667.427	14120	667.427	5805	667.429	8527	667.426	9187	667.426	5074					930.577	444582	930.575	234304	930.575	251125	930.576	272686	930.575	267678					626.352	129053	626.353	182437	626.352	576684	626.352	645937	626.352	559003					631.108	3455862	631.106	1334844	631.107
																	931.581	72767	931.578	24184	931.58	30317	931.579	30859	931.579	29760					626.855	35086	626.856	62629	626.855	370088	626.855	558516	626.854	465119					631.359	3685228	631.357	2046196	631.357
																															627.352	5793	627.36	16431	627.357	140518	627.357	286207	627.357	238653					631.61	3551935	631.609	2566468	631.61
																																			627.859	35617	627.86	82170	627.859	64112					631.861	3048909	631.861	2694086	631.861
																																			628.362	7258	628.364	14830	628.361	11621					632.112	2269473	632.112	2503760	632.113
																																													632.364	1372591	632.363	2056961	632.365
																																													632.615	710194	632.614	1466529	632.617
																																													632.867	352717	632.865	922982	632.867
																																													633.117	143165	633.117	458261	633.117
																																													633.37	55440	633.367	183894	633.369
																																															633.619	53573	633.62
																																															633.866	19085	633.871
																																																	634.122
CTP/virS	No HDX		10 s HDX		30 s HDX		100 s HDX		1,000 s HDX		10,000 s HDX			CTP/virS	No HDX		10 s HDX		30 s HDX		100 s HDX		1,000 s HDX		10,000 s HDX			CTP/virS	No HDX		10 s HDX		30 s HDX		100 s HDX		1,000 s HDX		10,000 s HDX			CTP/virS	No HDX		10 s HDX		30 s HDX		100 s HDX
	m/z	Ion intensity	m/z	Ion intensity	m/z	Ion intensity	m/z	Ion intensity	m/z	Ion intensity	m/z	Ion intensity			m/z	Ion intensity	m/z	Ion intensity	m/z	Ion intensity	m/z	Ion intensity	m/z	Ion intensity	m/z	Ion intensity			m/z	Ion intensity	m/z	Ion intensity	m/z	Ion intensity	m/z	Ion intensity	m/z	Ion intensity	m/z	Ion intensity			m/z	Ion intensity	m/z	Ion intensity	m/z	Ion intensity	m/z
	660.393	2789309	660.393	4990503	660.393	4366694	660.393	4779327	660.391	512015	660.39	67114			923.537	2289387	923.535	915961	923.538	922178	923.538	644988	923.538	77704					622.831	681645	622.831	1068727	622.831	955171	622.832	1557067	622.829	135391					629.348	1951062	629.348	94272	629.345	77061	629.344
	661.393	1327739	661.395	3048250	661.395	2679913	661.396	3179511	661.396	1743014	661.397	523915			924.539	1546812	924.542	3603175	924.545	3735914	924.544	2726715	924.544	449284	924.54	43184			623.332	455181	623.332	994322	623.333	913178	623.333	1506530	623.332	250815					629.601	2249238	629.597	731300	629.596	643187	629.598
	662.396	298549	662.4	1216667	662.4	1097968	662.401	1630213	662.403	3043135	662.403	2060909			925.543	390082	925.545	2471167	925.548	2553441	925.548	1872097	925.548	1188044	925.548	270788			623.832	140691	623.835	530330	623.835	461450	623.835	826871	623.835	305481	623.835	25503			629.851	2023252	629.849	2364469	629.848	2114423	629.848
	663.401	11924	663.406	438753	663.407	522235	663.408	796452	663.409	3254590	663.41	3380904			926.547	50987	926.55	1084910	926.553	1105597	926.553	999078	926.554	2209411	926.554	992777			624.335	18974	624.338	221778	624.339	195679	624.339	391433	624.338	404664	624.341	51366			630.1	1396199	630.102	3456764	630.101	3370361	630.101
			664.411	103106	664.412	152941	664.414	316260	664.414	1983455	664.414	2946485					927.557	495683	927.56	537137	927.561	588396	927.561	3246109	927.559	2112868					624.841	103252	624.841	109241	624.843	271092	624.842	469895	624.845	119983			630.347	573189	630.353	3773939	630.352	3908792	630.353
			665.415	10629	665.415	22175	665.419	55249	665.417	492067	665.417	838718					928.564	240942	928.566	313586	928.568	337916	928.566	2956025	928.566	2168829					625.345	34655	625.346	50894	625.346	192926	625.346	501688	625.347	254728			630.597	101207	630.604	3646128	630.603	3685811	630.604
									666.42	53334	666.421	113846					929.568	52392	929.571	94075	929.571	112251	929.571	1358745	929.569	969873					625.849	8633	625.848	17029	625.848	92445	625.848	408942	625.849	395636					630.854	2964788	630.854	2978882	630.854
											667.424	6319							930.575	12354	930.577	15957	930.575	323489	930.574	226484							626.352	6657	626.351	42490	626.35	257373	626.353	455937					631.105	1814454	631.105	1872083	631.105
																							931.58	36750	931.578	27636									626.855	15457	626.854	121372	626.854	373232					631.357	916447	631.356	982673	631.357
																																					627.355	37897	627.357	175317					631.609	447349	631.608	507135	631.609
																																					627.862	7053	627.859	49797					631.861	233764	631.86	317416	631.86
																																							628.359	8531					632.113	139031	632.112	246888	632.113
																																													632.361	89935	632.363	162350	632.364
																																													632.614	43682	632.613	90676	632.615
																																															632.864	29533	632.866
																																																	633.118
																																																	633.373
[truncated: 5 more columns]
