# Supplementary material for: The virulence regulator VirB from Shigella flexneri uses a CTP-dependent switch mechanism to activate gene expression
Source: Nat Commun. 2024 Jan 5;15:318. doi: 10.1038/s41467-023-44509-z (PMC10770331; doi:10.1038/s41467-023-44509-z)
Supplement: Supplementary file 5 — Supplementary Data 2 [file 41467_2023_44509_MOESM5_ESM.xlsx]

## Sheet: Proteomics analysis
								Number of peptide precursors measured																		Number of Razor peptide precursors																		Normalized Log2 Quantity/Intensity
								2457TΔvirB			2457O			2457T			2457TΔvirB + WT			2457TΔvirB + R93A			2457TΔvirB + R94A			2457TΔvirB			2457O			2457T			2457TΔvirB + WT			2457TΔvirB + R93A			2457TΔvirB + R94A			2457TΔvirB			2457O
Protein ID	ac	RazorP	Gene name	RazorG	Protein Description	Global.PG.Q.Value	nbPeptides	#1	#2	#3	#1	#2	#3	#1	#2	#3	#1	#2	#3	#1	#2	#3	#1	#2	#3	#1	#2	#3	#1	#2	#3	#1	#2	#3	#1	#2	#3	#1	#2	#3	#1	#2	#3	#1	#2	#3	#1	#2	#3
A0A0H2UWY6	A0A0H2UWY6_SHIFL		yaeR		VOC domain-containing protein	0.0013544	2	2	2	1	2	2	2	2	2	1	1	1	1	1	1	1	1	1	1																			19.8077	19.3719	18.463	19.7013	20.5037	20.158
A0A0H2UXA2	A0A0H2UXA2_SHIFL		yafH		Acyl-coenzyme A dehydrogenase	0.000477783	32	30	30	27	31	32	28	31	31	30	4	8	5	12	12	17	12	11	9																			27.1216	27.0785	26.6369	27.1886	27.1908	27.1971
A0A0H2UXE4	A0A0H2UXE4_SHIFL		yajI		DUF3251 domain-containing protein	0.000477783	5	4	4	4	4	4	3	5	4	5	4	3	3	2	2	2	3	4	3																			24.5873	24.4703	24.4307	24.8255	24.8867	24.8193
A0A0H2UXJ2	A0A0H2UXJ2_SHIFL		ybbM		Putative metal resistance protein	0.000477783	5	4	4	4	4	3	3	4	4	5	5	5	4	4	4	5	5	4	4																			24.7983	24.9796	24.7148	24.8939	23.6846	24.1653
A0A0H2UXN0	A0A0H2UXN0_SHIFL		rna		RNase I	0.000477783	14	8	10	9	13	13	13	11	11	11	11	10	10	10	10	9	14	13	10																			25.7348	25.8589	25.7285	26.6441	26.8297	26.6475
A0A0H2UXU6	A0A0H2UXU6_SHIFL		ybgJ		Allophanate hydrolase subunit 1	0.00311249	1	1	1	1	1	1	1	1	1	1	1	1	1	1	1	1	1	1	1																			21.7475	21.6874	21.5743	21.833	21.7946	21.7239
A0A0H2UY24	A0A0H2UY24_SHIFL		glnQ		ATP-binding component of glutamine high-affinity transport system	0.000477783	13	13	13	12	11	11	11	13	13	13	8	9	8	9	8	9	9	9	8																			27.823	27.7908	27.7638	26.6075	26.7158	26.6258
A0A0H2UY64	A0A0H2UY64_SHIFL		S0864		Putative nucleotide di-P-sugar epimerase or dehydratase	0.000477783	15	13	13	13	11	11	13	12	15	13	12	9	8	9	11	10	11	10	12																			25.4163	25.6302	25.7798	25.022	24.8003	25.0693
A0A0H2UY75	A0A0H2UY75_SHIFL		hrpB		Helicase	0.000477783	19	16	19	16	15	17	16	18	19	19	16	17	14	17	18	18	17	17	18																			24.8836	25.0105	24.6991	24.6552	24.9442	24.6173
A0A0H2UYB0	A0A0H2UYB0_SHIFL		ycaJ		Replication-associated recombination protein A	0.000477783	15	13	14	14	12	12	12	15	14	15	11	13	13	13	11	12	13	14	12																			25.4294	25.5299	25.3616	25.0907	24.9132	24.8519
A0A0H2UYH9	A0A0H2UYH9_SHIFL		ykgG		Putative transporter	0.000477783	13	13	13	13	12	13	13	12	12	13	11	11	12	12	12	11	12	12	12																			27.5647	27.453	27.5452	27.4248	27.6512	27.6262
A0A0H2UYJ2	A0A0H2UYJ2_SHIFL		S1033		CoA_binding domain-containing protein	0.000477783	12	10	10	9	11	12	12	10	9	11	9	7	6	6	7	7	10	9	8																			27.0404	27.0227	26.9289	28.4214	28.5593	28.5125
A0A0H2UYM5	A0A0H2UYM5_SHIFL		S4815		Putative membrane protein	0.00477223	1	1	1	1	1	1	1	1	1	1	1	1	1	1	1	1	1	1	1																			19.964	20.7265	20.4796	19.4943	19.6981	19.9907
A0A0H2UYN0	A0A0H2UYN0_SHIFL		thiJ		4-methyl-5(B-hydroxyethyl)-thiazole monophosphate biosynthesis (ThiJ) protein	0.000477783	4	4	4	2	4	4	3	4	4	4	2	2	2	2	3	2	3	3	2																			25.1818	25.2941	23.5652	24.6842	24.8285	24.9181
A0A0H2UYP1	A0A0H2UYP1_SHIFL		yajG		Putative polymerase/proteinase	0.000477783	6	6	6	5	5	5	5	5	5	6	4	4	4	4	4	5	6	5	4																			26.9257	26.8806	26.9304	26.2092	26.3285	26.3257
A0A0H2UYS3	A0A0H2UYS3_SHIFL		ybbN		Putative thioredoxin-like protein	0.000477783	15	14	13	15	15	14	14	14	14	14	15	15	14	15	14	14	15	15	15																			27.2496	27.2388	27.3445	27.3671	27.3969	27.5021
A0A0H2UYU8	A0A0H2UYU8_SHIFL		S1288		Putative sensor-type regulator	0.000477783	7	4	4	4	5	5	4	6	5	5	3	3	1	5	5	6	7	6	7																			22.9514	23.2942	22.7412	22.6297	22.9642	21.7596
A0A0H2UYX5	A0A0H2UYX5_SHIFL		S1287		Putative dihydroxyacetone kinase	0.000477783	22	22	22	20	22	22	22	22	21	21	19	19	18	18	18	17	19	19	17																			28.3743	28.3842	28.3266	28.5095	28.6511	28.5845
A0A0H2UYX7	A0A0H2UYX7_SHIFL		trpC		Multifunctional fusion protein	0.000477783	5	5	5	5	2	3	5	5	5	5	3	2	2	3	2	3	2	3	3																			25.2811	25.3754	25.2125	22.5075	23.9209	25.4559
A0A0H2UZ06	A0A0H2UZ06_SHIFL		yciG		Uncharacterized protein	0.00519931	1	0	0	0	1	0	0	0	0	0	0	0	0	0	0	0	0	0	0																			NA	NA	NA	16.5771	NA	NA
A0A0H2UZ14	A0A0H2UZ14_SHIFL		ycjX		Putative nzyme	0.000477783	8	6	7	8	7	6	7	7	7	8	7	7	8	8	7	7	7	6	6																			25.2013	24.9468	25.3401	25.412	25.5173	25.593
A0A0H2UZ69	A0A0H2UZ69_SHIFL		manZ		PTS enzyme IID	0.000477783	9	6	9	8	8	8	9	8	8	8	4	6	8	6	7	7	6	7	7																			24.8712	25.9014	26.0938	26.3575	26.0221	26.3965
A0A0H2UZ84	A0A0H2UZ84_SHIFL		yeaO		Uncharacterized protein	0.000477783	12	11	10	10	12	11	9	11	12	9	10	9	4	12	12	9	12	12	12																			24.8194	24.5764	24.7264	24.4748	24.4276	24.5086
A0A0H2UZE3	A0A0H2UZE3_SHIFL		S1625		Uncharacterized protein	0.000477783	5	2	3	3	1	1	1	2	2	2	4	3	3	3	3	2	5	4	5																			21.1995	23.0945	23.5222	19.4408	19.9774	20.2336
A0A0H2UZM0	A0A0H2UZM0_SHIFL		S1781		Uncharacterized protein	0.000477783	20	18	19	20	16	16	13	19	18	18	14	14	13	11	11	12	14	11	11																			28.1987	28.3239	28.2316	27.1607	27.2328	27.2167
A0A0H2UZN0	A0A0H2UZN0_SHIFL		S1803		Putative membrane protein	0.000477783	8	7	8	6	3	4	5	5	8	6	8	8	8	8	8	8	6	8	8																			24.3115	24.0414	23.6013	21.3709	21.626	22.0733
A0A0H2UZQ1	A0A0H2UZQ1_SHIFL		sodC		Superoxide dismutase [Cu-Zn]	0.000477783	21	6	9	7	21	21	21	8	9	7	2	1	1	4	5	2	3	6	4																			23.4825	25.0262	24.386	29.523	29.5613	29.482
A0A0H2UZU5	A0A0H2UZU5_SHIFL		hrpA		Helicase	0.000477783	35	0	3	3	33	35	31	2	3	3	3	3	2	2	4	2	4	3	4																			NA	24.8066	24.7771	26.9355	27.1105	26.8284
A0A0H2UZV8	A0A0H2UZV8_SHIFL		S1897		HTH gntR-type domain-containing protein	0.000477783	3	1	2	3	3	3	3	1	1	0	1	0	0	1	1	0	1	1	0																			19.6409	19.7638	21.0043	23.7409	23.7856	23.6524
A0A0H2V094	A0A0H2V094_SHIFL		uvrC		UvrABC system protein C	0.000477783	10	9	9	9	10	10	9	10	9	9	9	8	8	8	10	8	7	7	9																			23.7724	23.7416	23.9699	23.4137	23.7215	23.4444
A0A0H2V0A2;A0A0H2VXI9;A0A0H2VXK7;A0A0H2VY57;A0A3T3S8N7	A0A0H2V0A2_SHIFL;A0A0H2VXI9_SHIFL;A0A0H2VXK7_SHIFL;A0A0H2VY57_SHIFL;A0A3T3S8N7_SHIFL	A0A0H2V0A2;A0A0H2VXI9;A0A0H2VXK7;A0A0H2VY57;A0A383K2B9;A0A3T3S8N7	S0759;S1949;S1968;S2121;S2331		Hypothetical bacteriophage protein	NA	2	2	2	2	2	2	2	2	2	2	2	2	2	2	2	2	1	1	2	2	2	2	2	2	2	2	2	2	2	2	2	2	2	2	1	1	2	24.6749	24.6429	24.7247	24.1522	24.2551	23.8848
A0A0H2V0A2;A0A0H2VXI9;A0A0H2VXK7;A0A3T3S8N7	A0A0H2V0A2_SHIFL;A0A0H2VXI9_SHIFL;A0A0H2VXK7_SHIFL;A0A3T3S8N7_SHIFL	A0A0H2V0A2;A0A0H2VXI9;A0A0H2VXK7;A0A383K2B9;A0A3T3S8N7	S0759;S1949;S1968;S2121	S0759;S1949;S1968;S2121	Hypothetical bacteriophage protein	0.00645161	1	0	0	1	1	1	1	1	1	1	1	0	1	0	0	0	0	1	0	0	0	1	1	1	1	1	1	1	1	0	1	0	0	0	0	1	0	NA	NA	18.9974	19.256	19.5163	18.9994
A0A0H2V0A2;A0A0H2VXK7;A0A0H2VY57	A0A0H2V0A2_SHIFL;A0A0H2VXK7_SHIFL;A0A0H2VY57_SHIFL	A0A0H2V0A2;A0A0H2VXK7;A0A0H2VY57	S1968;S2121;S2331	S1968;S2121;S2331	Hypothetical bacteriophage protein	0.000477783	2	2	2	2	2	1	2	2	2	2	2	2	2	2	2	2	2	2	2	2	2	2	2	1	2	2	2	2	2	2	2	2	2	2	2	2	2	22.4767	22.1851	22.3481	20.5896	21.3043	22.1388
A0A0H2V0F0;A0A0H2VUT8;A0A0H2VWG8;A0A0H2W0D7;A0A0H2W0I9	A0A0H2V0F0_SHIFL;A0A0H2VUT8_SHIFL;A0A0H2VWG8_SHIFL;A0A0H2W0D7_SHIFL;A0A0H2W0I9_SHIFL	A0A0H2V0F0;A0A0H2VSU8;A0A0H2VTG5;A0A0H2VTP3;A0A0H2VU01;A0A0H2VUB9;A0A0H2VUK0;A0A0H2VUT8;A0A0H2VUW8;A0A0H2VVQ3;A0A0H2VWG8;A0A0H2VWH5;A0A0H2VY06;A0A0H2VYX9;A0A0H2VZT0;A0A0H2W0D7;A0A0H2W0I9	S0078;S0276;S1856;S3480;S4148		IS1 orfA	NA	8	6	8	7	5	5	5	8	7	8	7	8	8	7	6	5	7	6	5	6	8	7	5	5	5	8	7	8	7	8	8	7	6	5	7	6	5	24.8844	25.0109	25.0356	24.5542	24.5512	24.2301
A0A0H2V0I2	A0A0H2V0I2_SHIFL		S1970		Putative phage tail fiber assembly protein	0.000477783	11	9	6	6	7	6	7	9	8	8	10	10	10	11	10	9	10	9	10																			24.2191	23.5311	23.7789	23.0235	23.0563	23.3211
A0A0H2V0P8	A0A0H2V0P8_SHIFL		S1567		Aldo_ket_red domain-containing protein	0.000477783	7	2	3	3	2	2	1	3	4	2	7	7	7	2	2	2	3	4	3																			23.1715	23.4085	23.4268	23.3186	23.1987	23.6718
A0A0H2V0V9	A0A0H2V0V9_SHIFL		yfcB		50S ribosomal protein L3 glutamine methyltransferase	0.000477783	8	8	7	6	6	5	6	6	7	8	8	8	6	7	6	7	7	7	7																			25.2665	25.2208	25.1463	24.3939	24.4861	24.171
A0A0H2V124	A0A0H2V124_SHIFL		ypfI		tRNA(Met) cytidine acetyltransferase TmcA	0.000477783	6	4	4	4	4	3	2	4	6	4	5	6	5	3	6	6	5	6	6																			21.7297	21.261	21.2312	22.4287	19.8679	22.4948
A0A0H2V148	A0A0H2V148_SHIFL		S2728		Uncharacterized protein	0.000477783	9	9	8	9	9	8	7	9	8	9	7	8	7	9	7	7	7	6	8																			24.9368	25.0219	25.0204	25.1512	25.2844	25.0233
A0A0H2V190	A0A0H2V190_SHIFL		yfjD		Putative transport protein	0.000477783	7	7	6	7	7	6	4	7	6	7	7	7	7	7	7	7	7	7	7																			24.1021	23.9908	24.0297	23.7374	23.5104	23.2702
A0A0H2V1D2	A0A0H2V1D2_SHIFL		yfhK		Histidine kinase	0.0013544	4	4	4	4	1	2	1	3	4	4	1	2	1	2	2	2	2	2	2																			22.2328	22.4101	22.5487	20.9036	20.6616	20.9406
A0A0H2V1K7	A0A0H2V1K7_SHIFL		ygfA		5-formyltetrahydrofolate cyclo-ligase	0.000477783	5	4	5	4	3	3	2	4	4	5	4	4	4	5	5	5	5	4	5																			22.3908	22.4219	22.4432	20.3556	20.7021	20.7375
A0A0H2V1M5	A0A0H2V1M5_SHIFL		yggG		Peptidase_M48 domain-containing protein	0.000477783	15	15	14	14	14	14	15	14	14	14	13	13	14	13	14	13	14	15	14																			27.3454	27.352	27.3075	27.5158	27.651	27.5834
A0A0H2V1Z1	A0A0H2V1Z1_SHIFL		agaV		Cytoplasmic transport protein N-acetylgalactosamine-specific IIB component 2 (EIIB-AGA)	0.000477783	5	4	5	5	5	5	5	5	5	5	5	5	4	5	5	5	5	5	5																			23.7028	23.8542	23.8006	24.1567	24.3426	24.336
A0A0H2V2B2	A0A0H2V2B2_SHIFL		yhgJ		RNA 3'-terminal phosphate cyclase	0.000477783	2	2	2	2	2	2	2	2	2	2	2	2	2	2	2	2	2	2	2																			22.4986	22.6935	22.7613	22.8618	23.2024	23.5178
A0A0H2V2F1	A0A0H2V2F1_SHIFL		yehL		AAA domain-containing protein	0.000477783	16	2	2	2	2	1	2	2	4	4	16	15	15	6	3	8	4	8	3																			22.4491	22.5908	21.8685	22.5599	20.1918	21.8139
A0A0H2V2H0	A0A0H2V2H0_SHIFL		slp		Outer membrane protein induced after carbon starvation	0.000477783	6	2	2	3	6	6	6	4	2	2	3	2	2	2	1	2	2	2	2																			23.4857	23.4153	24.192	30.4104	30.5632	30.6688
A0A0H2V2M2	A0A0H2V2M2_SHIFL		menF		Isochorismate synthase	0.000477783	10	9	10	8	9	8	9	9	8	7	8	9	9	8	7	9	10	9	8																			24.2591	24.4716	23.7265	24.3492	24.1675	24.2338
A0A0H2V2R5	A0A0H2V2R5_SHIFL		rfaC		Heptosyl transferase I	0.000477783	5	5	5	5	4	2	2	4	4	4	2	3	3	3	3	2	4	3	3																			23.1452	23.1893	23.1981	23.3744	21.392	23.0722
A0A0H2V2S1	A0A0H2V2S1_SHIFL		waaP		Lipopolysaccharide core heptose(I) kinase	0.000477783	9	9	8	8	9	7	7	8	9	9	6	8	7	9	8	7	9	8	8																			25.4962	25.4623	25.4941	25.1837	25.0567	25.2522
A0A0H2V3A0	A0A0H2V3A0_SHIFL		ygbI		Putative DEOR-type transcriptional regulator	0.000477783	3	2	3	2	2	2	2	3	3	3	3	3	2	3	2	2	3	2	3																			22.2955	22.6652	22.4722	21.5346	20.7809	22.1906
A0A0H2V3N0	A0A0H2V3N0_SHIFL		ytfB		Uncharacterized protein	0.000477783	6	4	4	6	5	6	5	5	4	6	2	3	1	3	2	2	2	1	4																			23.0619	23.1734	23.8256	24.3537	24.8736	24.3061
A0A0H2V3N9	A0A0H2V3N9_SHIFL		S4561		Uncharacterized protein	0.0013544	2	1	1	1	2	2	1	2	2	2	2	2	2	2	2	2	2	2	2																			22.3582	21.382	21.4068	22.844	23.3459	20.4198
A0A0H2V3T1	A0A0H2V3T1_SHIFL		ygjR		GFO_IDH_MocA domain-containing protein	0.000477783	14	10	13	13	13	14	13	11	11	13	6	7	7	7	6	6	9	10	8																			25.4722	25.6214	25.4922	26.1203	26.5275	26.5124
A0A0H2V3Z3	A0A0H2V3Z3_SHIFL		yhcS		Putative LYSR-type transcriptional regulator	0.000477783	4	4	4	4	3	2	2	4	4	4	3	4	2	4	4	2	4	4	2																			23.6274	23.3315	23.8692	22.6934	23.2988	22.5245
A0A0H2V427	A0A0H2V427_SHIFL		yjgB		Putative oxidoreductase	0.000477783	10	2	3	2	10	10	9	1	2	2	0	0	0	0	0	0	0	0	0																			22.2859	21.8221	21.2566	26.5662	26.5549	26.5708
A0A0H2V492	A0A0H2V492_SHIFL		yjfO		DUF1471 domain-containing protein	0.000477783	2	2	2	2	2	2	2	2	2	2	2	2	2	2	2	2	2	2	2																			23.7757	24.0191	23.64	24.9627	25.1753	25.1219
A0A0H2V4E5	A0A0H2V4E5_SHIFL		yjjV		Uncharacterized protein	0.000477783	5	3	5	5	5	4	5	5	5	5	1	3	0	1	3	1	3	2	3																			20.5684	22.6624	22.103	22.8417	22.2519	23.0375
A0A0H2V4G6	A0A0H2V4G6_SHIFL		aldB		Aldehyde dehydrogenase B (Lactaldehyde dehydrogenase)	0.000477783	34	18	19	19	34	33	32	15	15	14	6	5	4	9	10	8	9	8	9																			26.4743	26.6366	26.4812	30.2643	30.1543	30.2979
A0A0H2V4V1	A0A0H2V4V1_SHIFL		rbsK		Ribokinase	0.000477783	15	13	13	15	13	11	12	15	13	15	12	13	11	12	12	11	13	11	12																			26.4273	26.3979	26.5015	26.0302	26.0435	26.1588
A0A0H2V4W1	A0A0H2V4W1_SHIFL		wecB		UDP-N-acetylglucosamine 2-epimerase	0.000477783	10	10	10	10	9	9	8	9	9	10	8	10	9	8	8	9	8	8	7																			25.2734	25.2003	25.0718	25.0482	25.1802	25.0466
A0A0H2V4Y1	A0A0H2V4Y1_SHIFL		yigJ		Uncharacterized protein	0.0013544	1	1	1	1	1	1	1	1	1	1	1	1	1	1	1	1	1	1	1																			22.1056	21.9823	21.8467	20.9626	20.7699	21.1397
A0A0H2V4Z6	A0A0H2V4Z6_SHIFL		yihF		Putative GTP-binding protein	0.000477783	4	3	3	3	3	2	1	2	3	3	4	3	4	3	3	2	2	3	3																			23.1484	23.0431	23.0714	23.0689	22.8254	20.4533
A0A0H2VSG5	A0A0H2VSG5_SHIFL		ilvI		Acetolactate synthase	0.000477783	7	6	6	6	3	2	3	7	7	7	5	4	5	3	6	7	5	4	4																			24.2352	24.2425	24.3326	20.6399	21.1491	21.6967
A0A0H2VSL4	A0A0H2VSL4_SHIFL		yafB		Putative aldose reductase	0.000477783	11	11	10	11	11	11	11	11	11	11	11	11	11	11	11	11	11	11	11																			25.8135	25.7329	25.7647	25.4262	25.4263	25.466
A0A0H2VSL7	A0A0H2VSL7_SHIFL		yafS		Methyltransf_11 domain-containing protein	0.000477783	3	3	3	3	3	3	3	3	3	3	2	1	2	2	2	2	3	2	2																			23.0282	23.024	22.6949	23.3287	23.2407	22.7588
A0A0H2VSN8;A0A0H2VSV4;A0A0H2VW48;A0A0H2VWC0	A0A0H2VSN8_SHIFL;A0A0H2VSV4_SHIFL;A0A0H2VW48_SHIFL;A0A0H2VWC0_SHIFL	A0A0H2VSN8;A0A0H2VSV4;A0A0H2VW48;A0A0H2VWC0	S0223;S0235;S0523;S2155	S0223;S0235;S0523;S2155	IS911 orfA	0.0013544	1	1	1	1	1	1	1	1	1	1	1	1	1	1	1	1	1	1	1	1	1	1	1	1	1	1	1	1	1	1	1	1	1	1	1	1	1	23.1017	23.0731	23.2223	21.9522	21.8599	21.8705
A0A0H2VSV4;A0A0H2VW48	A0A0H2VSV4_SHIFL;A0A0H2VW48_SHIFL	A0A0H2VSV4;A0A0H2VW48	S0223;S0523	S0223;S0523	IS911 orfA	0.0013544	2	2	2	1	2	1	1	1	1	1	2	2	2	2	1	2	2	1	2	2	2	1	2	1	1	1	1	1	2	2	2	2	1	2	2	1	2	24.6555	24.8043	23.614	23.7523	21.8319	20.5258
A0A0H2VSV4;A0A0H2VW48;A0A0H2VWC0	A0A0H2VSV4_SHIFL;A0A0H2VW48_SHIFL;A0A0H2VWC0_SHIFL	A0A0H2VSV4;A0A0H2VW48;A0A0H2VWC0	S0223;S0523;S2155	S0223;S0523;S2155	IS911 orfA	0.000477783	4	3	4	4	0	0	1	3	4	4	4	4	4	4	4	4	4	4	4	3	4	4	0	0	1	3	4	4	4	4	4	4	4	4	4	4	4	22.2286	22.5956	23.1186	NA	NA	21.1478
A0A0H2VSX6	A0A0H2VSX6_SHIFL		psiF		Phosphate starvation-inducible protein	0.000477783	9	1	1	2	9	9	9	1	1	0	0	0	0	1	1	1	1	1	0																			17.0065	17.371	18.1919	25.3829	25.5395	25.4409
A0A0H2VT36	A0A0H2VT36_SHIFL		priC		Primosomal replication protein N	0.000477783	4	3	4	4	3	3	3	3	3	3	4	4	4	4	4	4	4	4	4																			23.6095	23.4662	23.6148	22.9878	23.1422	22.9919
A0A0H2VTH7	A0A0H2VTH7_SHIFL	A0A0H2VTH7;A0A0H2VUM1;A0A0H2VVB1;A0A0H2VWI6;A0A0H2VXH8;A0A0H2VT35;A0A0H2VU50;A0A0H2VZG8;A0A2G3EW58;A0A6L6V766;P0A1V2	S0486		IS629 orfA	NA	8	4	7	7	6	4	8	4	4	4	4	3	6	3	7	6	4	6	7	3	6	6	5	3	6	3	3	3	3	2	5	2	6	5	3	5	6	26.7051	27.6626	27.6557	26.9482	26.0821	27.0775
A0A0H2VTI2	A0A0H2VTI2_SHIFL		nfnB		Oxygen-insensitive NAD(P)H nitroreductase	0.000477783	29	24	24	25	23	22	20	26	24	26	26	25	23	27	25	27	29	28	27																			28.8809	28.8686	28.9794	27.6156	27.5997	27.5788
A0A0H2VTK6	A0A0H2VTK6_SHIFL		asnB		Asparagine synthetase B	0.000477783	25	24	23	24	18	21	19	23	24	24	21	21	20	23	25	23	24	23	23																			28.184	28.0927	28.0598	26.8352	26.8996	26.9104
A0A0H2VTM3	A0A0H2VTM3_SHIFL		farR		Transcriptional regulator of succinyl CoA synthetase operon	0.000477783	6	6	5	6	2	3	2	6	6	4	5	5	3	5	3	4	3	3	5																			23.3099	23.2998	23.5515	22.3192	22.9174	22.4943
A0A0H2VTN0;A0A0H2VTZ0;A0A0H2VWE6;A0A0H2VXG7;A0A0H2VY07;A0A0H2VYJ4;A0A0H2VYW3;A0A0H2VZU3;Q7TTE3;Q7UAW4;Q7UCJ4;Q7UCR8	A0A0H2VTN0_SHIFL;A0A0H2VTZ0_SHIFL;A0A0H2VWE6_SHIFL;A0A0H2VXG7_SHIFL;A0A0H2VY07_SHIFL;A0A0H2VYJ4_SHIFL;A0A0H2VYW3_SHIFL;A0A0H2VZU3_SHIFL;Q7TTE3_SHIFL;Q7UAW4_SHIFL;Q7UCJ4_SHIFL;Q7UCR8_SHIFL	A0A0H2VTN0;A0A0H2VTZ0;A0A0H2VWE6;A0A0H2VX75;A0A0H2VXG7;A0A0H2VXZ6;A0A0H2VY01;A0A0H2VY07;A0A0H2VYJ4;A0A0H2VYW3;A0A0H2VZK0;A0A0H2VZU3;Q7TTE3;Q7UAW4;Q7UCJ4;Q7UCR8;Q7UD34;Q7UDI2;A0A0H2W0Z3;Q7UC45;Q7UBW3	S0201;S0797;S0985;S1325;S1588;S2827;S3004;S3708;S3941;S3960;S4216;S4521		IS4 orf	NA	9	9	9	9	6	5	5	9	9	9	7	8	6	7	8	7	8	8	7	9	9	9	6	5	5	9	9	9	7	8	6	7	8	7	8	8	7	25.1467	25.2708	25.1748	23.4593	23.1968	23.4267
A0A0H2VTQ9	A0A0H2VTQ9_SHIFL		potG		Spermidine/putrescine import ATP-binding protein PotA	0.000477783	7	7	7	7	7	7	6	7	6	7	2	1	1	2	3	1	3	2	1																			23.1551	23.5231	23.1267	23.4426	23.7488	23.3701
A0A0H2VTR0	A0A0H2VTR0_SHIFL		S0725		Putative bacteriophage protein	0.000477783	4	3	3	3	2	3	1	3	3	3	4	2	1	3	2	1	3	3	3																			24.2944	24.2046	24.1879	23.733	23.8087	23.6829
A0A0H2VU32;A0A0H2VX19;A0A0H2VX47;A0A384L0W7;A0A384LHL3	A0A0H2VU32_SHIFL;A0A0H2VX19_SHIFL;A0A0H2VX47_SHIFL;A0A384L0W7_SHIFL;A0A384LHL3_SHIFL	A0A0H2VU32;A0A0H2VX19;A0A0H2VX47;A0A0H2VY67;A0A384L0W7;A0A384L7P2;A0A384LHL3	S1952;S2447;S2787;S3188;yi21_6		IS2 orfA	NA	5	5	4	3	3	3	3	5	4	5	3	3	3	5	5	2	3	4	2	5	4	3	3	3	3	5	4	5	3	3	3	5	5	2	3	4	2	25.2613	25.1955	25.1012	23.8378	24.504	23.79
A0A0H2VU50	A0A0H2VU50_SHIFL		S0948		IS629 orfA	0.00813356	1	1	1	1	1	1	1	1	1	1	0	0	0	0	0	1	0	0	0																			20.8599	20.7421	19.9915	20.9735	21.0807	20.3898
A0A0H2VUA6	A0A0H2VUA6_SHIFL		mfd		Transcription-repair-coupling factor	0.000477783	57	50	52	52	50	50	45	54	55	57	54	54	53	52	49	53	53	49	53																			27.9638	28.1649	28.0516	28.0294	28.0138	27.9829
A0A0H2VUE8	A0A0H2VUE8_SHIFL		appA		Phosphoanhydride phosphorylase pH 2.5 acid phosphatase	0.000477783	6	2	5	6	3	3	1	1	2	3	3	3	2	6	5	5	6	6	6																			20.8926	23.2923	23.4044	21.8777	22.7776	17.6308
A0A0H2VUI2;A0A0H2VUK1;Q7UCN7	A0A0H2VUI2_SHIFL;A0A0H2VUK1_SHIFL;Q7UCN7_SHIFL	A0A0H2VUI2;A0A0H2VUK1;Q7UCN7	S1088;S1429;S4816	S1088;S1429;S4816	IS91	0.000477783	3	3	3	3	2	2	2	3	3	3	3	3	3	3	3	3	3	3	3	3	3	3	2	2	2	3	3	3	3	3	3	3	3	3	3	3	3	25.2747	25.0908	25.0781	23.8525	24.1774	24.1402
A0A0H2VUJ4	A0A0H2VUJ4_SHIFL		ycfH		Uncharacterized protein	0.000477783	18	16	16	16	13	17	13	16	17	16	16	17	14	18	17	18	17	18	17																			25.8924	25.9129	25.8875	25.6722	25.9004	25.6408
A0A0H2VUK4	A0A0H2VUK4_SHIFL		ycfQ		Uncharacterized protein	0.000938086	2	2	2	2	0	1	1	2	2	2	1	1	1	1	1	2	2	1	1																			23.22	23.462	23.3681	NA	18.2854	17.5181
A0A0H2VUK8	A0A0H2VUK8_SHIFL		S1424		Glutathione-binding protein GsiB	0.000477783	22	21	21	22	21	21	19	22	22	20	20	19	21	20	21	20	20	20	19																			26.8721	26.8284	26.9189	27.0471	27.146	27.0951
A0A0H2VUM4	A0A0H2VUM4_SHIFL		yacC		Uncharacterized protein	0.000477783	2	2	2	2	2	2	2	2	2	2	2	2	2	2	2	2	2	2	2																			23.1053	23.0521	23.1362	22.6501	22.5885	22.6637
A0A0H2VUS0	A0A0H2VUS0_SHIFL		ydjY		4Fe-4S ferredoxin-type domain-containing protein	0.000477783	8	5	4	4	8	7	8	4	7	6	6	6	6	5	4	5	5	5	3																			21.6034	21.3505	21.2596	23.6414	23.7298	23.8948
A0A0H2VUZ5	A0A0H2VUZ5_SHIFL		ydgA		Uncharacterized protein	0.000477783	39	34	35	33	39	39	39	37	36	37	34	35	35	32	35	35	36	33	35																			28.9823	28.9618	28.9619	30.1275	30.1208	30.1477
A0A0H2VV14	A0A0H2VV14_SHIFL		yciH		SUI1 domain-containing protein	0.000477783	8	7	7	7	6	8	6	8	8	7	8	7	8	8	7	7	8	8	8																			25.0093	24.9325	24.9376	24.6552	24.8404	24.8634
A0A0H2VV16	A0A0H2VV16_SHIFL		sapA		Glutathione-binding protein GsiB	0.000477783	16	13	13	15	16	15	16	12	14	16	14	16	14	14	15	16	15	15	16																			25.3456	25.4324	25.5488	25.7821	25.8565	25.9705
A0A0H2VVG1	A0A0H2VVG1_SHIFL		dcp		Dipeptidyl carboxypeptidase II	0.000477783	39	37	36	34	38	38	39	37	38	39	38	37	35	39	35	36	38	35	35																			28.8412	28.845	28.79	28.8991	28.9462	28.834
A0A0H2VVK8	A0A0H2VVK8_SHIFL		ynfL		Putative LYSR-type transcriptional regulator	0.000477783	6	2	3	3	6	6	5	3	2	3	3	3	3	3	2	2	5	3	3																			20.964	21.7494	22.1751	23.9625	24.0701	23.7063
A0A0H2VVQ9	A0A0H2VVQ9_SHIFL		mipB		Fructose-6-phosphate aldolase	0.000477783	3	2	3	3	3	3	3	1	2	2	1	1	1	1	2	2	1	1	2																			20.4001	22.0642	21.8812	22.415	22.5978	22.6753
A0A0H2VVR9	A0A0H2VVR9_SHIFL		S0840		Uncharacterized protein	0.000477783	3	3	3	2	1	1	0	3	3	3	3	3	2	2	2	2	2	2	0																			22.6292	22.4785	22.9882	21.0733	20.1951	NA
A0A0H2VVU6	A0A0H2VVU6_SHIFL		yebL		High-affinity zinc uptake system protein ZnuA	0.000477783	7	6	7	7	6	7	6	6	6	6	7	6	5	7	5	4	5	7	6																			25.5475	25.4908	25.7066	24.9978	25.2698	25.3112
A0A0H2VVV6	A0A0H2VVV6_SHIFL		ipaH_4		RING-type E3 ubiquitin transferase	0.00687285	1	0	0	0	0	0	0	0	1	1	1	0	0	0	0	0	0	0	0																			NA	NA	NA	NA	NA	NA
A0A0H2VVW9	A0A0H2VVW9_SHIFL		sitB		Iron transport protein, ATP-binding component	0.000477783	4	2	2	1	4	4	4	2	1	2	1	1	1	0	0	0	0	1	0																			21.4821	20.5959	19.8882	22.8262	22.9051	23.2318
A0A0H2VVX0	A0A0H2VVX0_SHIFL		S0913		Epoxyqueuosine reductase QueH	0.0013544	3	2	3	1	1	1	1	2	3	3	3	3	3	3	1	3	1	1	1																			21.9895	20.451	20.2163	22.485	21.825	22.5002
A0A0H2VVX1	A0A0H2VVX1_SHIFL		sitA		Iron transport protein	0.000477783	16	13	13	12	16	16	16	13	13	14	14	12	12	11	10	10	10	10	9																			25.8485	25.7118	25.7614	27.3121	27.3672	27.4562
A0A0H2VVY9;A0A0H2VZX6;A0A0H2W049	A0A0H2VVY9_SHIFL;A0A0H2VZX6_SHIFL;A0A0H2W049_SHIFL	A0A0H2VT84;A0A0H2VVY9;A0A0H2VWD2;A0A0H2VZP0;A0A0H2VZX6;A0A0H2W049;A0A0H2VVP3;Q7UD40	S0901;S3549;S4031		ISSfl3 orfC,D	NA	13	13	12	12	8	9	9	13	12	13	9	9	9	7	8	7	5	7	6	13	12	12	8	9	9	13	12	13	9	9	9	7	8	7	5	7	6	25.816	25.8695	25.8972	24.0152	24.2071	24.786
A0A0H2VW12	A0A0H2VW12_SHIFL	A0A0H2VW12;A0A0H2VX41	ipaH_2	ipaH_2	RING-type E3 ubiquitin transferase	0.000477783	17	10	11	14	10	11	12	12	12	13	17	17	15	13	13	13	10	11	11	9	9	12	8	9	10	11	11	11	16	15	13	11	11	11	9	10	9	24.3	24.2825	24.5	23.8577	23.7367	23.5969
A0A0H2VW50	A0A0H2VW50_SHIFL		evgS		Histidine kinase	0.000477783	11	8	7	8	6	2	3	7	7	8	11	10	10	8	8	9	7	7	9																			24.5091	24.6516	24.5421	24.1053	23.794	24.0577
A0A0H2VW94	A0A0H2VW94_SHIFL		S2706		Uncharacterized protein	0.000938086	2	1	2	2	0	0	0	2	2	2	1	2	1	2	2	2	2	2	0																			21.635	21.8548	21.7861	NA	NA	NA
A0A0H2VWA4	A0A0H2VWA4_SHIFL		rne		Ribonuclease E	0.000477783	58	53	57	58	55	55	54	57	56	56	56	56	56	56	56	55	56	57	56																			29.8797	29.9242	29.9008	29.935	30.028	30.0474
A0A0H2VWE5	A0A0H2VWE5_SHIFL		ycfD		JmjC domain-containing protein	0.000477783	5	5	5	5	4	4	4	5	5	5	5	5	5	5	5	5	5	5	5																			25.9195	26.7428	26.6715	25.511	25.6981	25.6103
A0A0H2VWH8	A0A0H2VWH8_SHIFL		S1216		Hypothetical bacteriophage protein	0.000477783	2	1	2	1	1	1	1	1	1	1	1	1	1	1	1	1	1	1	1																			22.2043	23.1137	22.085	21.2244	21.0046	21.2934
A0A0H2VWK4	A0A0H2VWK4_SHIFL		ipaH_3		Invasion plasmid antigen	0.00645161	1	1	1	1	1	1	1	0	1	1	0	0	0	0	0	0	0	0	0																			16.7561	14.6046	15.642	15.9328	17.6074	15.4366
A0A0H2VWN0	A0A0H2VWN0_SHIFL		aldH		Aldehyde dehydrogenase	0.000477783	11	11	11	11	11	11	11	11	11	11	4	4	3	5	5	7	5	7	6																			25.5576	25.7089	25.3919	26.8889	26.5849	26.7217
A0A0H2VWN9	A0A0H2VWN9_SHIFL		nrdB		Ribonucleoside-diphosphate reductase	0.000477783	20	16	18	17	17	16	16	17	18	16	16	18	16	18	20	19	19	19	20																			26.6555	26.9634	26.9867	26.6729	26.6569	26.5726
A0A0H2VWP1	A0A0H2VWP1_SHIFL		yojN		Phosphotransferase RcsD	0.000477783	22	20	19	20	14	15	14	22	20	19	19	20	16	19	18	16	18	17	18																			26.1083	26.1093	26.1024	25.6816	25.4979	25.4266
A0A0H2VWP8	A0A0H2VWP8_SHIFL		menE		2-succinylbenzoate--CoA ligase	0.000477783	3	3	3	3	3	3	3	3	2	3	3	2	3	2	2	3	2	2	2																			21.9448	22.1093	22.0857	22.9697	22.8021	22.5948
A0A0H2VWR7	A0A0H2VWR7_SHIFL		pspF		Psp operon transcriptional activator	0.000477783	7	6	5	6	6	7	7	6	6	6	6	6	3	7	6	6	6	7	7																			24.2761	24.1596	24.1201	24.1835	24.1632	24.2774
A0A0H2VWS5	A0A0H2VWS5_SHIFL		dedD		Cell division protein DedD	0.000477783	6	6	6	6	6	6	6	6	6	6	6	6	6	6	6	6	6	6	6																			24.6739	24.4586	24.6488	24.2635	24.2972	24.0756
A0A0H2VWU5	A0A0H2VWU5_SHIFL		S2556		Uncharacterized protein	0.000477783	3	3	3	3	3	3	3	3	3	3	3	3	3	3	3	3	3	3	3																			25.243	25.3235	25.4265	27.9802	27.8666	27.9423
A0A0H2VWY0	A0A0H2VWY0_SHIFL		ydjB		Isochorismatase domain-containing protein	0.000477783	5	4	3	3	4	4	5	5	4	4	3	4	4	3	4	4	4	4	4																			24.7274	24.48	24.4427	24.3717	24.5096	25.9706
A0A0H2VWY5	A0A0H2VWY5_SHIFL		prc		Carboxy-terminal protease for penicillin-binding protein 3	0.000477783	29	28	29	29	27	29	25	28	28	27	26	27	28	26	29	25	26	27	27																			28.1085	28.1652	28.1214	28.0578	28.1657	28.0894
A0A0H2VX01	A0A0H2VX01_SHIFL		fadD		Acyl-CoA synthetase, long-chain-fatty-acid--CoA ligase	0.000477783	10	8	9	7	6	8	8	10	10	10	9	7	8	8	6	9	8	7	7																			23.2023	23.7878	22.794	23.284	23.409	23.3969
A0A0H2VX04	A0A0H2VX04_SHIFL		yggL		Uncharacterized protein	0.000477783	10	8	7	7	10	10	9	9	9	10	8	8	8	9	8	8	9	9	9																			26.5511	26.417	26.4049	27.3252	27.4428	27.4322
A0A0H2VX05	A0A0H2VX05_SHIFL		S2710		Protein-tyrosine-phosphatase	0.000477783	22	20	22	21	18	20	21	21	22	20	21	20	19	21	19	19	21	20	19																			29.0653	28.9895	28.9649	28.2037	28.375	28.3761
A0A0H2VX10	A0A0H2VX10_SHIFL		S2719		Putative stabilization protein	0.000477783	3	3	3	3	2	2	2	3	3	3	3	3	3	3	3	3	3	3	3																			23.609	23.6019	23.6137	23.1648	23.1508	23.2145
A0A0H2VX26	A0A0H2VX26_SHIFL		S2723		Putative integrase	0.000938086	2	1	1	1	1	1	0	2	2	2	2	2	2	2	1	2	2	2	2																			17.7465	17.8745	18.6225	14.0863	14.5586	NA
A0A0H2VX62	A0A0H2VX62_SHIFL		yfiE		Putative LYSR-type transcriptional regulator	0.0013544	2	2	2	1	1	1	1	2	2	2	2	2	1	2	1	1	2	2	1																			22.1724	21.9943	19.2469	20.1527	19.6247	20.0051
A0A0H2VX91	A0A0H2VX91_SHIFL		malX		Phosphotransferase system enzyme II	0.000477783	4	3	3	3	0	0	0	4	3	3	2	4	3	4	4	4	4	4	4																			21.7446	22.429	22.1431	NA	NA	NA
A0A0H2VXA9	A0A0H2VXA9_SHIFL		pntA		NAD(P) transhydrogenase subunit alpha	0.000477783	18	16	17	16	16	16	15	18	16	18	16	17	17	17	16	17	16	16	17																			28.4628	28.6598	28.4626	28.1848	28.072	28.2463
A0A0H2VXB1	A0A0H2VXB1_SHIFL		S3351		Uncharacterized protein	0.000477783	3	0	0	0	3	3	2	0	0	0	1	0	0	0	0	0	0	1	0																			NA	NA	NA	22.9089	23.0834	22.4796
A0A0H2VXC8	A0A0H2VXC8_SHIFL		hypE		HypE product	0.000477783	9	6	5	7	9	9	9	4	3	4	2	1	1	2	2	2	3	1	1																			24.1029	21.8836	23.8474	25.6598	25.7042	25.769
A0A0H2VXG5	A0A0H2VXG5_SHIFL		yddM		HTH cro/C1-type domain-containing protein	0.000938086	3	2	1	2	2	1	1	3	1	2	2	1	1	3	1	1	3	1	1																			23.0432	22.6174	22.7888	21.5609	21.4642	21.3946
A0A0H2VXH1	A0A0H2VXH1_SHIFL		S3018		Uncharacterized protein	0.000477783	2	1	1	1	2	2	2	1	1	1	0	0	0	0	0	0	0	0	0																			22.2811	22.8979	22.974	23.5777	23.6972	23.7329
A0A0H2VXH3	A0A0H2VXH3_SHIFL		yncB		Putative oxidoreductase	0.000477783	20	13	13	13	20	20	18	12	12	11	9	8	9	11	9	11	8	11	8																			26.2459	26.2145	26.0303	28.2183	28.2957	28.2849
A0A0H2VXH6	A0A0H2VXH6_SHIFL		S3025		N-acetylmuramoyl-L-alanine amidase	0.000477783	21	17	19	20	15	15	17	21	19	19	20	20	18	19	19	20	20	20	19																			25.6885	25.8641	25.8457	25.4082	25.5386	25.5162
A0A0H2VXI1	A0A0H2VXI1_SHIFL		yebK		Uncharacterized protein	0.000477783	12	8	9	9	10	11	11	8	8	9	10	7	8	11	11	9	11	12	11																			24.0524	23.9167	24.1378	24.883	25.0565	25.1766
A0A0H2VXI2	A0A0H2VXI2_SHIFL		yhdP		Uncharacterized protein	0.000477783	21	18	19	19	18	19	20	18	20	20	21	19	18	15	14	16	15	13	16																			26.1921	26.3297	26.5114	26.0642	26.1408	26.0991
A0A0H2VXI9;A0A0H2VXK7;A0A0H2VY57;A0A3T3S8N7	A0A0H2VXI9_SHIFL;A0A0H2VXK7_SHIFL;A0A0H2VY57_SHIFL;A0A3T3S8N7_SHIFL	A0A0H2VXI9;A0A0H2VXK7;A0A0H2VY57;A0A383K2B9;A0A3T3S8N7	S0759;S1949;S1968;S2331	S0759;S1949;S1968;S2331	Hypothetical bacteriophage protein	0.00311249	1	1	1	1	1	1	1	1	1	1	1	1	1	1	1	0	1	1	1	1	1	1	1	1	1	1	1	1	1	1	1	1	1	0	1	1	1	20.9039	20.535	20.5267	20.2019	20.3225	19.9742
A0A0H2VXI9;A0A3T3S8N7	A0A0H2VXI9_SHIFL;A0A3T3S8N7_SHIFL	A0A0H2VXI9;A0A3T3S8N7	S0759;S1949	S0759;S1949	Hypothetical bacteriophage protein	0.000477783	4	4	4	4	3	3	3	3	4	4	3	3	3	3	3	2	3	2	3	4	4	4	3	3	3	3	4	4	3	3	3	3	3	2	3	2	3	23.7179	23.9507	23.915	23.3548	23.6671	23.5211
A0A0H2VXQ7	A0A0H2VXQ7_SHIFL		endA		DNA-specific endonuclease I	0.000477783	4	4	2	4	3	3	2	3	3	3	4	3	2	3	3	3	3	3	3																			21.2466	21.0182	21.207	20.8329	20.8918	20.6437
A0A0H2VXT4	A0A0H2VXT4_SHIFL		yedV		Sensor protein	0.000477783	3	3	3	3	1	0	0	3	3	3	3	2	3	2	1	2	2	0	2																			21.8028	21.7115	21.5656	18.9976	NA	NA
A0A0H2VXT5	A0A0H2VXT5_SHIFL		S3194		Outer membrane fluffing protein	0.000477783	5	5	5	5	5	5	5	5	5	5	5	5	5	4	5	4	4	4	4																			24.1215	24.053	23.8173	23.7117	23.8493	23.7486
A0A0H2VXU1	A0A0H2VXU1_SHIFL		ipaH_5		RING-type E3 ubiquitin transferase	0.000477783	4	3	3	3	0	0	0	4	4	4	3	3	3	3	3	3	3	3	3																			22.9178	22.8154	22.9634	NA	NA	NA
A0A0H2VXU4	A0A0H2VXU4_SHIFL		S3195		Outer membrane fluffing protein	0.000477783	12	12	11	11	12	12	11	11	10	12	10	10	8	5	6	3	8	7	7																			25.422	25.1547	24.6886	25.2688	25.3471	25.2482
A0A0H2VXZ8	A0A0H2VXZ8_SHIFL		gatR		Galactitol utilization operon repressor	0.000477783	7	7	6	6	5	6	5	6	5	7	7	6	5	6	5	6	5	5	5																			24.4979	24.3911	24.4862	23.2687	23.5092	23.0467
A0A0H2VY19	A0A0H2VY19_SHIFL		S2248		Uncharacterized protein	0.00477223	1	1	1	1	1	1	1	1	1	1	1	1	1	1	1	1	1	1	1																			20.3474	20.4204	20.2653	21.0611	21.2009	21.0443
A0A0H2VY31	A0A0H2VY31_SHIFL		yidR		Uncharacterized protein	0.000477783	5	3	3	5	0	0	1	4	4	4	3	3	3	4	5	3	5	5	3																			22.1403	22.0086	22.2847	NA	NA	17.1906
A0A0H2VY41	A0A0H2VY41_SHIFL		yhaE		2-hydroxy-3-oxopropionate reductase	0.000477783	3	3	3	3	3	3	3	2	3	1	2	2	1	3	2	1	2	2	3																			23.1562	22.7958	22.9341	23.2984	23.4107	23.6766
A0A0H2VY45	A0A0H2VY45_SHIFL		mglC		Methyl-galactoside transport system permease protein	0.0013544	1	1	1	1	1	1	1	1	1	1	1	1	1	1	1	1	1	1	1																			25.7416	25.8956	25.6323	25.1072	24.8535	25.0183
A0A0H2VY56	A0A0H2VY56_SHIFL		yraR		Semialdhyde_dh domain-containing protein	0.000477783	3	2	2	2	3	3	3	2	2	2	1	2	1	2	2	1	3	1	3																			21.3864	21.0121	21.6049	23.3268	23.5912	23.2744
A0A0H2VY64	A0A0H2VY64_SHIFL		yhbO		DJ-1_PfpI domain-containing protein	0.000477783	7	0	0	0	6	7	6	0	0	0	0	0	0	0	0	0	0	0	0																			NA	NA	NA	23.9601	24.1447	24.1224
A0A0H2VY72	A0A0H2VY72_SHIFL		gltB		Glutamate synthase, large subunit	0.000477783	68	61	62	61	39	38	41	61	63	64	63	63	63	65	64	65	66	68	65																			28.1083	28.1793	28.1049	26.0676	26.0404	26.8092
A0A0H2VY83	A0A0H2VY83_SHIFL		yhcN		DUF1471 domain-containing protein	0.000477783	2	1	1	0	0	0	0	0	0	0	2	2	2	2	2	2	2	2	2																			17.7647	18.1455	NA	NA	NA	NA
A0A0H2VY89	A0A0H2VY89_SHIFL		mreC		Cell shape-determining protein MreC	0.000477783	11	9	11	8	10	8	10	11	11	11	11	11	10	10	10	9	11	11	10																			24.9662	25.2046	24.995	25.2423	24.6011	25.0799
A0A0H2VYA7	A0A0H2VYA7_SHIFL		yrdD		Putative DNA topoisomerase	0.000477783	3	3	3	3	3	3	2	3	2	3	2	3	3	2	3	3	3	3	3																			22.638	22.6423	22.8376	22.3138	22.6706	22.3959
A0A0H2VYI2	A0A0H2VYI2_SHIFL		iclR		Repressor of aceBA operon	0.000477783	13	12	11	12	8	10	7	11	11	13	9	9	8	9	10	9	10	12	10																			26.0432	25.9191	25.9391	24.7254	25.683	25.7094
A0A0H2VYI3	A0A0H2VYI3_SHIFL		nupC		Nucleoside permease	0.000477783	4	3	4	4	4	4	4	3	4	4	3	4	4	4	4	4	4	4	4																			24.3705	24.7428	24.829	24.4248	24.501	24.6444
A0A0H2VYI8	A0A0H2VYI8_SHIFL		cysK		Cysteine synthase	0.000477783	51	48	47	48	47	47	46	49	49	48	46	48	47	49	51	47	51	50	47																			31.6029	31.5871	31.6899	31.5768	31.6531	31.6119
A0A0H2VYP9	A0A0H2VYP9_SHIFL		parA		Resolvase	0.000477783	6	3	3	5	3	1	0	3	3	4	5	4	5	6	5	5	5	5	4																			20.7031	20.2257	21.3358	20.0723	18.7096	NA
A0A0H2VYT4	A0A0H2VYT4_SHIFL		dapF		Diaminopimelate epimerase	0.000477783	6	6	6	6	6	6	6	6	6	6	6	6	6	6	6	6	6	6	6																			25.5155	25.599	25.5245	25.6719	25.7894	25.7338
A0A0H2VYT6	A0A0H2VYT6_SHIFL		yfhH		Uncharacterized protein	0.000477783	5	4	4	4	4	4	4	4	4	4	5	5	4	4	5	5	4	4	4																			24.21	23.8511	24.0019	24.0738	24.1794	24.1422
A0A0H2VYT7	A0A0H2VYT7_SHIFL		yjhS		SASA domain-containing protein	0.0013544	1	1	1	1	1	1	1	1	1	1	1	1	1	1	1	1	1	1	1																			19.0618	19.182	18.4339	18.7777	19.0129	18.7365
A0A0H2VYU0	A0A0H2VYU0_SHIFL		hemX		Uroporphyrinogen III methylase	0.000477783	34	34	33	31	32	33	32	34	33	33	30	30	28	30	29	33	32	30	31																			28.3863	28.2422	28.1496	28.5921	28.6902	28.6531
A0A0H2VYV4	A0A0H2VYV4_SHIFL		yjgJ		Uncharacterized protein	0.00645161	1	1	0	0	0	1	1	1	1	0	1	1	0	1	0	0	0	1	0																			19.9698	NA	NA	NA	20.336	19.2449
A0A0H2VYV9	A0A0H2VYV9_SHIFL		yfiP		tRNA-uridine aminocarboxypropyltransferase	0.00395952	3	3	1	2	0	0	1	2	2	1	3	3	3	2	2	2	2	2	2																			22.0844	17.7311	21.6223	NA	NA	21.4845
A0A0H2VYW0	A0A0H2VYW0_SHIFL		yieP		FCD domain-containing protein	0.00477223	1	1	1	1	1	1	1	0	1	1	1	1	1	1	1	1	1	1	0																			20.7957	20.8243	20.7964	19.393	19.8324	21.1121
A0A0H2VYY0	A0A0H2VYY0_SHIFL		yicN		Uncharacterized protein	0.000477783	4	4	4	3	4	3	2	3	4	4	3	3	3	2	3	4	4	4	4																			23.4038	23.4768	23.2718	23.0586	22.9872	22.4108
A0A0H2VYY3	A0A0H2VYY3_SHIFL		ygaF		L-2-hydroxyglutarate dehydrogenase	0.000477783	13	2	2	2	12	12	13	4	2	3	1	2	2	1	1	1	1	1	1																			23.3734	23.2835	23.3422	26.4896	26.433	26.4524
A0A0H2VYZ3	A0A0H2VYZ3_SHIFL		yjeF		Bifunctional NAD(P)H-hydrate repair enzyme	0.000477783	17	13	14	14	17	17	17	14	15	15	13	12	15	12	14	13	15	15	13																			26.0874	26.108	26.0754	27.7322	27.7997	27.799
A0A0H2VZ04	A0A0H2VZ04_SHIFL		visC		FAD_binding_3 domain-containing protein	0.000477783	11	11	10	9	11	11	10	11	10	10	10	10	9	11	10	10	10	11	11																			25.3378	25.3638	25.334	25.3388	25.2527	25.4591
A0A0H2VZ08	A0A0H2VZ08_SHIFL		yjiA		CobW C-terminal domain-containing protein	0.000477783	5	5	5	5	4	4	4	5	5	5	4	3	3	3	5	4	4	4	4																			23.9354	23.7622	24.0561	22.9903	23.4233	23.3154
A0A0H2VZ60	A0A0H2VZ60_SHIFL		yibQ		Uncharacterized protein	0.000477783	4	4	3	3	4	4	4	4	3	4	1	1	3	1	3	2	1	1	2																			21.9727	21.5732	21.8559	22.7078	22.6758	22.6115
A0A0H2VZ62	A0A0H2VZ62_SHIFL		recC		RecBCD enzyme subunit RecC	0.000477783	9	7	8	9	7	5	5	8	8	7	8	8	8	7	8	8	9	9	8																			23.8445	24.0208	23.9845	23.5606	23.3568	23.5095
A0A0H2VZ81	A0A0H2VZ81_SHIFL		S3067		Putative lipoprotein	0.000477783	10	10	9	8	8	8	9	9	10	9	9	9	9	8	8	7	9	8	8																			25.7509	25.5725	25.5172	25.0777	25.2789	25.4838
A0A0H2VZ82	A0A0H2VZ82_SHIFL		yghK		L-lactate permease	0.00477223	1	1	1	1	1	1	0	1	1	1	1	1	1	1	1	1	0	1	1																			18.0802	18.6335	18.5669	17.8977	15.4159	NA
A0A0H2VZA0	A0A0H2VZA0_SHIFL		yqhC		Putative ARAC-type regulatory protein	0.000477783	5	5	5	4	5	4	3	4	5	4	4	5	2	5	1	2	4	5	3																			23.4201	23.2645	23.1431	23.2236	23.2889	23.2416
A0A0H2VZB8	A0A0H2VZB8_SHIFL		bisC		Biotin sulfoxide reductase	0.000477783	13	13	12	13	11	11	12	12	12	13	11	13	12	10	12	12	12	9	12																			25.0695	24.8761	25.0629	25.0135	25.1153	25.1425
A0A0H2VZC1	A0A0H2VZC1_SHIFL		yhjW		Uncharacterized protein	0.000477783	8	7	7	8	6	6	4	8	8	8	6	6	6	6	6	6	6	6	5																			25.5795	25.559	25.4515	24.8933	25.4082	25.3245
A0A0H2VZC2	A0A0H2VZC2_SHIFL		ygjP		DUF45 domain-containing protein	0.00730241	2	1	2	1	1	1	1	1	2	1	1	1	1	1	1	2	1	1	1																			21.5636	21.6078	21.8399	20.6377	20.8443	20.8174
A0A0H2VZD6	A0A0H2VZD6_SHIFL		kdgK		Ketodeoxygluconokinase	0.000477783	14	13	14	14	13	13	11	13	13	13	12	11	11	12	13	13	13	13	13																			26.6646	26.6676	26.785	26.6141	26.3977	26.5873
A0A0H2VZE6	A0A0H2VZE6_SHIFL		galP		Galactose:proton symporter, MFS family	0.000477783	5	4	5	4	4	5	4	3	4	4	4	4	4	4	4	5	4	4	5																			22.5327	22.8777	22.915	24.0901	23.9459	23.9942
A0A0H2VZF8	A0A0H2VZF8_SHIFL		S4249		Uncharacterized protein	0.00477223	1	1	1	1	1	1	1	1	1	1	1	1	1	1	1	1	0	1	1																			18.7468	19.2481	19.2431	19.5103	19.4524	19.5329
A0A0H2VZG8	A0A0H2VZG8_SHIFL	A0A0H2VT35;A0A0H2VUM1;A0A0H2VWI6;A0A0H2VXH8;A0A0H2VZG8;A0A2G3EW58;A0A6L6V766;P0A1V2	S3184	S3184	IS629 orfA	0.000477783	3	2	1	1	2	3	1	1	2	2	1	3	3	2	2	2	1	2	2	1	1	1	1	2	1	1	1	2	1	2	2	1	2	1	1	1	2	25.6137	25.3327	25.2852	24.5977	24.7045	24.3107
A0A0H2VZH5	A0A0H2VZH5_SHIFL		S3473		IS600 orf	0.000477783	2	1	1	1	1	0	0	2	2	2	2	2	2	2	2	2	2	2	1																			19.1618	18.7239	19.3714	17.5738	NA	NA
A0A0H2VZI4	A0A0H2VZI4_SHIFL	A0A0H2VZI4;A0A3R0MDI2	livJ	livJ;livK	High-affinity amino acid transport protein, periplasmic binding protein	0.000477783	6	6	6	6	6	6	6	6	6	6	6	6	6	6	6	6	6	6	6	1	1	1	1	1	1	1	1	1	1	1	1	1	1	1	1	1	1	26.1526	26.2568	26.0027	24.4822	24.624	24.599
A0A0H2VZJ0	A0A0H2VZJ0_SHIFL		gntR		Regulator of gluconate (Gnt) operon	0.000477783	6	6	5	6	6	6	6	6	6	6	5	5	6	5	6	3	4	4	5																			32.2222	32.1711	31.6269	31.393	31.5803	32.4772
A0A0H2VZJ4	A0A0H2VZJ4_SHIFL		glpD		sn-glycerol-3-phosphate dehydrogenase (Aerobic)	0.000477783	17	17	16	15	12	13	9	16	15	15	15	16	15	15	16	17	16	16	16																			26.4036	26.4403	26.34	25.0913	25.2336	24.8876
A0A0H2VZJ7	A0A0H2VZJ7_SHIFL		glcC		Transcriptional activator for glc operon	0.000477783	13	12	12	11	8	9	8	13	12	11	5	4	2	8	7	6	6	7	7																			26.6726	26.7643	26.3902	24.6259	24.7766	24.6351
A0A0H2VZL1	A0A0H2VZL1_SHIFL		S3237		Uncharacterized protein	0.000477783	15	11	10	11	15	14	12	11	11	12	8	8	5	9	10	9	10	10	10																			25.7023	25.7615	25.7497	26.3969	26.5046	26.4219
A0A0H2VZM3	A0A0H2VZM3_SHIFL		yqhE		Aldo_ket_red domain-containing protein	0.000477783	27	20	20	21	27	26	26	22	21	21	17	17	15	20	19	17	22	20	21																			28.48	28.06	28.0219	30.0388	30.0945	30.0584
A0A0H2VZP5	A0A0H2VZP5_SHIFL		rpoD		RNA polymerase sigma factor RpoD	0.000477783	37	34	36	35	35	34	32	33	36	35	32	30	31	32	37	33	33	35	34																			29.511	29.5443	29.4278	29.2776	29.375	29.2705
A0A0H2VZU1	A0A0H2VZU1_SHIFL		treB		PTS system enzyme II	0.000477783	12	10	11	12	5	6	7	12	12	12	10	12	11	10	11	11	11	11	11																			27.2267	27.2825	27.1889	24.9624	24.9396	24.8618
A0A0H2VZV5	A0A0H2VZV5_SHIFL		ytfJ		Uncharacterized protein	0.000477783	16	15	15	16	15	16	16	15	15	15	13	14	13	13	13	14	14	14	13																			27.0499	27.1328	27.1801	27.3669	27.4011	27.2574
A0A0H2VZX0	A0A0H2VZX0_SHIFL		dsbD		Thiol:disulfide interchange protein DsbD	0.000477783	6	5	4	4	3	4	4	6	6	6	4	5	4	3	3	5	3	4	3																			23.1865	23.0409	22.8632	22.3773	22.1892	22.4919
A0A0H2W002	A0A0H2W002_SHIFL		S4635		Uncharacterized protein	0.000477783	13	12	13	10	9	10	7	13	11	12	11	12	12	12	12	12	12	12	10																			24.7216	24.7237	24.4765	24.167	24.254	24.1105
A0A0H2W026	A0A0H2W026_SHIFL		nadR		Probable nadAB transcriptional regulator	0.0013544	3	3	1	3	2	3	3	3	3	3	3	3	2	2	2	3	3	2	3																			22.2303	22.2541	22.3998	21.6169	21.8774	22.2181
A0A0H2W032	A0A0H2W032_SHIFL		lasT		tRNA (cytidine/uridine-2'-O-)-methyltransferase TrmJ	0.000477783	8	7	8	6	8	8	8	8	8	8	7	7	4	7	7	6	7	7	7																			24.0322	24.2335	23.8226	25.6201	25.7405	25.7014
A0A0H2W0A1	A0A0H2W0A1_SHIFL		yibP		Putative membrane protein	0.000477783	18	17	17	16	15	13	12	16	16	18	12	13	12	12	10	14	13	12	10																			25.3469	26.1824	25.3143	24.8412	24.8294	25.1617
A0A0H2W0J1	A0A0H2W0J1_SHIFL		iucA		Siderophore biosynthesis protein	0.000477783	8	1	2	2	8	8	7	2	2	2	2	1	2	1	1	2	1	1	0																			20.2338	20.9834	20.1495	23.4757	23.5158	23.3646
A0A0H2W0J8	A0A0H2W0J8_SHIFL		S4263		Uncharacterized protein	0.000477783	2	2	2	2	2	1	1	2	2	2	2	2	2	2	2	2	2	2	2																			23.254	23.3125	23.546	22.2923	21.9972	21.7732
A0A0H2W0L0	A0A0H2W0L0_SHIFL		dfp		Coenzyme A biosynthesis bifunctional protein CoaBC	0.000477783	23	22	22	22	17	13	12	20	22	23	20	19	17	19	22	22	23	23	22																			26.6388	26.7135	26.6795	25.9749	25.5534	25.4978
A0A0H2W0N1	A0A0H2W0N1_SHIFL		yhgF		S1 motif domain-containing protein	0.000477783	38	38	37	35	36	33	35	37	36	37	34	34	34	34	32	34	33	35	34																			28.5213	28.5506	28.4612	28.1608	28.1044	28.1542
A0A0H2W0S9	A0A0H2W0S9_SHIFL		yjgR		DUF853 domain-containing protein	0.000477783	25	19	20	20	24	23	25	16	17	16	12	12	11	13	12	14	9	13	11																			26.5802	26.5647	26.6734	28.5583	28.5825	28.6652
A0A0H2W0U9	A0A0H2W0U9_SHIFL		arsR		Transcriptional repressor of chromosomal ars operon	0.00477223	1	1	1	1	1	1	0	1	1	1	1	1	1	1	1	1	1	1	1																			21.1229	21.627	21.7253	21.3543	21.3712	NA
A0A0H2W105	A0A0H2W105_SHIFL		hpaA		Putative 4-hydroxyphenylacetate 3-monooxygenase operon regulatory protein	0.00477223	1	1	1	1	1	1	1	1	1	1	1	1	1	1	1	1	0	1	1																			20.3225	19.8287	19.8429	20.2699	20.516	18.4989
A0A0H2W114	A0A0H2W114_SHIFL		yjjA		Putative glycoprotein/receptor	0.000477783	3	3	3	3	3	2	2	3	3	3	3	2	3	3	3	3	2	3	3																			26.8736	26.8792	26.9261	26.6707	22.7801	22.6273
A0A0H2W130	A0A0H2W130_SHIFL		slt		Peptidoglycan lytic exotransglycosylase	0.000477783	27	25	24	25	27	27	27	22	22	21	16	16	15	21	23	20	20	23	21																			26.3736	26.5059	26.4628	27.9076	27.894	27.8981
A0A0H2W186	A0A0H2W186_SHIFL		pmbA		Putative peptide maturation protein	0.000477783	34	32	32	33	33	32	33	33	33	34	31	30	28	29	31	31	32	31	33																			28.3189	28.4286	28.3993	28.9777	29.0591	29.0334
A0A0H2W1D2	A0A0H2W1D2_SHIFL		yjiY		Putative carbon starvation protein	0.000477783	9	8	7	8	7	6	6	8	8	8	9	8	7	9	9	9	9	9	9																			26.8532	26.967	27.1817	26.1022	25.657	26.222
A0A200NBP8	A0A200NBP8_SHIFL	A0A200NBP8;A0A658Y6Q6	dinI_3	dinI_3	DNA-damage-inducible protein	0.000477783	6	6	5	6	6	5	6	6	6	5	6	6	6	6	6	6	6	6	6	4	4	4	4	4	4	4	4	4	4	4	4	4	4	4	4	4	4	24.8606	25.2436	25.5847	25.2343	25.3591	25.1435
A0A200NFJ9	A0A200NFJ9_SHIFL		yfiH		Purine nucleoside phosphorylase	0.000477783	7	7	6	6	7	7	7	5	6	6	7	6	7	6	5	4	6	6	6																			24.2038	24.1062	23.9492	24.5757	24.6255	24.4975
A0A200NG93	A0A200NG93_SHIFL		ybgI		Nif3-like dinuclear metal center hexameric protein	0.000477783	19	17	18	17	19	19	18	17	17	18	16	16	15	19	17	16	16	17	18																			27.8319	27.8378	27.8733	28.0806	28.2108	28.0737
A0A200NGB4	A0A200NGB4_SHIFL		yiaJ		IclR family transcriptional regulator	0.000477783	8	7	8	8	7	7	6	6	8	8	6	7	7	7	6	6	6	7	7																			25.5538	25.7086	25.6927	25.0284	25.1121	24.6395
A0A200NGG6	A0A200NGG6_SHIFL		yniB		Putative inner membrane protein	0.0013544	1	1	1	1	1	1	1	1	1	1	1	1	1	1	1	1	1	1	1																			23.275	23.8193	23.6596	23.888	23.6674	23.8144
A0A200NGM0	A0A200NGM0_SHIFL		ygaD_2		2-oxo-tetronate isomerase	0.000477783	6	2	2	2	6	6	6	3	1	3	0	2	2	1	1	1	1	1	1																			22.5205	23.2661	23.087	26.7628	26.8692	26.8946
A0A200NHV9	A0A200NHV9_SHIFL		lsrR		Putative sorC family transcriptional regulator	0.000477783	2	2	2	2	2	2	2	2	2	2	2	2	2	2	1	2	2	2	2																			22.7791	22.57	22.894	22.8056	22.9785	23.1757
A0A200NI17	A0A200NI17_SHIFL		tyrR		HTH-type transcriptional regulatory protein TyrR	0.000477783	21	21	20	20	20	21	20	19	20	19	20	19	17	20	21	20	21	20	19																			27.1763	27.218	27.1484	27.5221	27.5797	27.4751
A0A200NIH7	A0A200NIH7_SHIFL		zinT		Metal-binding protein ZinT	0.00477223	1	1	1	1	1	1	1	1	1	1	1	1	1	1	1	1	1	1	1																			19.5948	19.452	19.6798	19.6223	19.6053	20.01
A0A200NIM9	A0A200NIM9_SHIFL		yjbR_2		Uncharacterized protein conserved in bacteria	0.000477783	2	2	2	2	2	2	1	2	2	2	2	1	1	2	2	1	2	2	2																			22.7844	22.8695	22.9331	22.042	21.9969	21.6468
A0A200NJY2	A0A200NJY2_SHIFL		yeaZ		tRNA threonylcarbamoyladenosine biosynthesis protein TsaB	0.000477783	8	7	7	8	7	7	7	8	7	7	8	8	7	8	7	8	8	8	7																			25.2238	25.1438	25.1099	23.9692	25.6446	25.0967
A0A200NKI3	A0A200NKI3_SHIFL		S0753		Minor tail protein	0.0013544	2	1	1	1	2	2	1	2	1	2	1	1	2	0	0	0	0	2	0																			15.393	18.5355	16.2884	19.297	19.6091	16.394
A0A200NL82	A0A200NL82_SHIFL		yjeJ		Uncharacterized protein	0.000477783	12	7	10	9	7	7	7	9	8	10	11	12	11	8	10	10	9	10	10																			25.49	25.6999	25.6536	25.0145	24.9248	24.9706
A0A200NLX8	A0A200NLX8_SHIFL		prsA		Ribose-phosphate pyrophosphokinase	0.000477783	42	39	42	41	38	39	40	42	42	40	38	39	39	40	41	41	42	41	39																			30.6112	30.5829	30.6197	30.1854	30.1358	30.0883
A0A200NM19	A0A200NM19_SHIFL		fldB		Flavodoxin	0.000938086	2	2	1	1	1	1	1	2	1	2	1	0	1	2	2	1	1	2	2																			21.9979	21.9186	21.9543	25.3538	25.4824	25.5696
A0A200NMA6	A0A200NMA6_SHIFL		dnaQ		DNA polymerase III subunit epsilon	0.000477783	5	5	5	5	5	4	4	5	5	5	5	5	5	5	5	5	5	5	5																			24.0811	23.8679	24.0385	23.4922	23.2148	23.7053
A0A200NML1	A0A200NML1_SHIFL		oppC		Oligopeptide transport permease protein	0.000477783	7	7	7	7	6	5	5	7	7	7	4	4	5	5	4	4	5	5	4																			24.2279	24.4076	24.2593	23.8264	23.6803	23.9903
A0A200NNE0	A0A200NNE0_SHIFL		elyC		DUF218 domain	0.000477783	5	5	4	5	5	5	5	5	4	4	5	5	5	5	5	5	5	5	4																			25.0997	24.8202	25.0251	24.6855	24.6249	24.6084
A0A200NNS2	A0A200NNS2_SHIFL		yjgQ		Inner membrane protein yjgQ	0.000477783	7	5	6	5	7	7	6	6	5	6	6	5	5	7	6	6	7	7	7																			24.4492	24.4713	24.2763	25.1195	24.9388	25.266
A0A200NP02	A0A200NP02_SHIFL		yejA		ABC transporter periplasmic solute-binding protein	0.000477783	21	20	19	20	20	18	14	21	20	20	18	19	18	19	17	18	20	18	20																			26.0018	26.0832	26.0934	26.0635	25.9513	25.8253
A0A200NPJ4	A0A200NPJ4_SHIFL		melR		DNA-binding transcriptional regulator MelR	0.00645161	1	1	1	1	1	1	1	1	1	1	0	0	0	1	1	1	0	1	0																			21.3864	20.2115	19.3991	21.4309	21.6368	21.5916
A0A200NPL7	A0A200NPL7_SHIFL		proP		Low-affinity transport protein proline permease II	0.000477783	12	7	8	8	12	11	12	7	7	8	8	10	9	12	12	12	12	12	12																			24.3775	24.5681	24.3459	26.6109	26.4623	26.786
A0A200NQC3	A0A200NQC3_SHIFL		moaD		Molybdopterin synthase sulfur carrier subunit	0.00269663	1	1	1	1	1	1	1	1	1	1	1	1	1	1	1	1	1	1	1																			24.8682	24.8479	25.0242	24.7688	24.9753	24.7727
A0A200NQJ5	A0A200NQJ5_SHIFL		ybhB		Kinase inhibitor	0.000477783	15	10	12	12	15	15	15	9	11	10	9	9	12	8	12	9	6	8	11																			26.3417	26.4877	26.6751	29.0344	29.1081	29.1442
A0A200NQW9	A0A200NQW9_SHIFL		ynjF		Putative cytochrome oxidase	0.0013544	1	1	1	1	1	1	1	1	1	1	1	1	1	1	1	1	1	1	1																			20.23	21.8937	21.4074	21.5511	21.1719	21.5151
A0A200NR13	A0A200NR13_SHIFL		yhaL		Uncharacterized protein	0.00355714	1	1	1	1	0	1	0	1	1	1	0	0	0	0	0	0	0	0	0																			15.481	14.812	14.9473	NA	14.3905	NA
A0A200NRP7	A0A200NRP7_SHIFL		S2702		Putative membrane protein	0.0013544	1	1	1	1	1	1	1	1	1	1	1	1	1	1	1	1	1	1	1																			19.5871	19.6516	19.5978	18.7689	19.0547	18.8258
A0A200NSV6	A0A200NSV6_SHIFL		fimH		Fimbrial protein	0.00395952	1	1	1	1	1	1	1	1	1	1	1	1	1	1	1	1	1	1	1																			21.9587	20.5896	21.656	21.3476	21.6151	21.3792
A0A200NT62	A0A200NT62_SHIFL		treR		Repressor of treA,B,C	0.000477783	7	6	7	7	6	5	4	6	7	7	2	6	2	2	6	5	4	6	4																			23.2836	23.1702	23.3469	22.3893	22.4173	21.9557
A0A200NTA1	A0A200NTA1_SHIFL		lysP		Lysine transporter	0.00395952	1	1	1	1	1	1	1	1	1	1	1	1	1	1	1	1	1	1	1																			22.3132	22.1874	21.0504	21.8849	21.9304	22.2519
A0A200NTB0	A0A200NTB0_SHIFL		motB		Chemotaxis protein MotB	0.00311249	1	1	1	1	1	1	1	1	1	1	1	1	1	1	1	1	1	1	1																			21.7894	21.2997	21.6229	21.171	21.4039	21.3247
A0A200NTN5	A0A200NTN5_SHIFL		yafJ		Class II glutamine amidotransferase	0.000477783	8	8	7	8	6	6	6	7	8	8	6	5	5	6	8	5	7	7	6																			23.9547	23.5888	23.5291	22.7489	22.7929	23.1153
A0A200NTU8	A0A200NTU8_SHIFL		rseC		Sigma-E factor	0.000477783	2	2	2	2	0	0	1	2	2	2	2	2	1	2	2	2	2	2	2																			20.5841	19.5039	20.4572	NA	NA	14.3288
A0A200NU08	A0A200NU08_SHIFL		dacA		Serine-type D-Ala-D-Ala carboxypeptidase	0.000477783	36	35	31	31	31	32	27	36	32	35	34	35	35	34	35	32	32	35	34																			29.1285	29.0573	29.0808	28.9855	29.0251	28.9659
A0A200NU95	A0A200NU95_SHIFL		S0684		DNA-binding protein	0.000477783	6	6	6	6	4	5	3	6	6	6	6	6	6	5	5	6	6	6	5																			24.6256	24.5255	24.4204	24.55	24.4682	24.5575
A0A200NUH3	A0A200NUH3_SHIFL		mic		Putative NAGC-like transcriptional regulator	0.000477783	7	7	7	7	7	7	7	7	7	7	6	5	6	6	7	7	7	7	7																			25.2369	25.2213	25.2215	25.1778	25.2649	25.3009
A0A200NVQ7	A0A200NVQ7_SHIFL		tppB		Dipeptide and tripeptide permease A	0.000477783	4	3	3	3	3	1	2	3	3	3	3	2	3	3	2	3	4	3	4																			21.4665	21.2032	21.2773	21.0462	20.6716	20.9454
A0A200NW26	A0A200NW26_SHIFL		pqiB		Paraquat-inducible protein B	0.000477783	19	18	19	18	18	17	18	18	19	19	17	17	17	18	18	17	19	19	17																			26.2845	26.2135	26.265	26.7567	26.7968	26.8298
A0A200NW85	A0A200NW85_SHIFL		yraQ		Permease	0.000477783	2	2	2	1	2	2	1	1	1	2	2	2	2	2	2	2	2	2	2																			20.3694	20.3425	20.0822	19.0495	20.4984	19.965
A0A200NWN0	A0A200NWN0_SHIFL		mrcB		Penicillin-binding protein 1B	0.000477783	33	33	33	32	32	31	32	32	33	33	29	28	30	30	31	28	29	30	31																			28.1963	28.2028	28.1527	28.1535	28.0624	28.1395
A0A200NWP4	A0A200NWP4_SHIFL		potF		Putrescine-binding periplasmic protein	0.000477783	6	6	5	4	6	6	6	6	6	6	4	4	4	4	5	5	4	5	4																			25.1898	24.7095	24.3564	25.5581	25.7015	25.6203
A0A200NX31	A0A200NX31_SHIFL		ybaL		Kef family K(+) transporter	0.000477783	14	12	11	11	13	12	13	12	12	13	14	12	12	12	12	13	13	14	13																			25.8051	25.5731	25.5025	26.6473	26.3692	26.6132
A0A200NXD6	A0A200NXD6_SHIFL		modA		Molybdate ABC transporter substrate-binding protein	0.000477783	21	20	21	21	20	21	21	20	21	19	18	21	19	18	19	20	19	19	20																			27.5829	27.8154	27.8352	27.8231	27.8925	27.8268
A0A200NXE2	A0A200NXE2_SHIFL		yhjQ		Cellulose synthase operon protein YhjQ	0.000477783	3	3	3	3	3	3	2	2	2	2	2	1	1	2	1	1	2	2	3																			23.9989	23.695	23.6858	24.0664	23.9713	23.7491
A0A200NXF1	A0A200NXF1_SHIFL		dppC		Dipeptide ABC transporter permease DppC	0.000938086	2	2	2	2	2	2	2	2	2	1	1	1	1	1	1	1	1	1	1																			23.1311	22.6485	21.9951	23.2466	23.321	23.1369
A0A200NXF2	A0A200NXF2_SHIFL		dppA		Glutathione-binding protein GsiB	0.000477783	45	42	44	43	44	45	43	40	43	41	16	22	15	14	17	11	15	16	16																			29.4359	29.4605	29.1958	29.8032	29.94	29.7989
A0A200NXS4	A0A200NXS4_SHIFL		gsp_1		Glutathionylspermidine synthase	0.000477783	11	10	8	11	10	10	10	10	9	11	9	10	10	6	10	7	9	7	9																			27.143	27.0672	27.1285	27.52	27.6116	27.4593
A0A200NY68	A0A200NY68_SHIFL		galR		DNA-binding transcriptional regulator GalR	0.000477783	13	11	12	11	13	13	11	11	12	11	9	9	7	10	9	9	10	11	9																			25.4286	25.5269	25.4294	25.2771	25.4542	25.6648
A0A200NYN8	A0A200NYN8_SHIFL		S2537		Elongation factor P hydroxylase	0.00269663	1	1	1	1	1	1	1	1	1	1	1	1	1	1	1	1	1	1	1																			22.4169	22.126	22.231	21.2143	20.5615	21.7538
A0A200NYP3	A0A200NYP3_SHIFL		S2515		Epimerase	0.000477783	10	9	9	8	10	10	10	10	9	10	5	6	6	7	6	7	8	7	7																			26.9447	26.7625	26.7896	27.7187	27.7539	27.7799
A0A200NYV6	A0A200NYV6_SHIFL		yjjU		Patatin family protein	0.000477783	2	2	1	2	1	2	2	2	2	2	2	2	2	2	2	2	2	2	2																			20.6077	19.1088	20.351	19.3949	20.8852	20.6067
A0A200NYX8	A0A200NYX8_SHIFL		sms		DNA repair protein RadA	0.000477783	15	13	13	13	13	14	13	14	14	15	13	13	13	13	12	13	13	13	14																			25.9446	26.0927	26.0591	25.8071	25.6697	25.6551
A0A200NZA6	A0A200NZA6_SHIFL		hypD		Hydrogenase maturation factor	0.000477783	3	0	0	0	3	3	3	1	0	0	1	1	0	0	0	0	0	0	0																			NA	NA	NA	22.8638	22.3438	22.4199
A0A200NZG7	A0A200NZG7_SHIFL		shiA		ShiA-like protein	0.000477783	6	6	5	4	4	4	3	3	3	3	5	6	5	6	6	5	6	6	6																			24.3189	24.383	24.3465	23.7686	23.8213	23.4206
A0A200NZH3	A0A200NZH3_SHIFL		yicH		AsmA family protein	0.000477783	14	11	12	11	13	14	14	13	12	14	11	11	11	12	13	13	14	14	14																			25.1929	25.2376	25.2636	25.8036	25.7838	25.8519
A0A200NZX9	A0A200NZX9_SHIFL		greB		Transcription elongation factor GreB	0.000477783	8	8	8	8	8	8	8	8	8	8	8	6	7	8	8	7	8	7	8																			25.3441	25.1973	25.2196	25.0063	25.0568	24.8424
A0A200P0L6	A0A200P0L6_SHIFL		cysT		Sulfate transport system permease protein CysT	0.000477783	3	2	2	2	0	0	0	2	2	2	2	3	2	3	2	3	3	2	2																			22.2002	23.2782	23.1659	NA	NA	NA
A0A200P0T4	A0A200P0T4_SHIFL		cysP		Thiosulfate binding protein	0.000477783	35	32	32	32	29	31	30	31	32	33	32	34	32	34	35	33	34	34	35																			28.2111	28.2067	28.3055	28.2819	28.3311	28.4028
A0A200P110	A0A200P110_SHIFL		ycfW		Lipoprotein-releasing system transmembrane subunit LolE	0.000477783	5	4	4	4	3	3	3	3	4	3	3	4	4	5	4	4	3	4	4																			23.2929	23.2695	23.1657	22.96	23.0273	22.7233
A0A2A2XP11	A0A2A2XP11_SHIFL		glpR_1		DeoR family transcriptional regulator	0.000477783	17	15	15	16	13	15	10	16	16	16	15	17	16	14	13	13	14	12	16																			25.2096	25.4343	25.3222	24.2859	24.7114	24.2974
A0A2I8JEM3	A0A2I8JEM3_SHIFL		yfeZ		Putative inner membrane protein YfeZ	0.0013544	1	1	1	1	1	1	1	1	1	1	1	1	1	1	1	1	1	1	1																			15.6036	16.9307	17.5277	19.1698	18.2515	18.4365
A0A2I8JF66	A0A2I8JF66_SHIFL	A0A2I8JF66;Q7UAG6	ompC	ompC	Outer membrane porin protein C	0.000477783	50	48	47	48	50	48	49	47	48	49	49	46	48	47	45	48	49	48	49	4	4	4	4	3	4	3	4	4	4	4	4	3	4	4	4	4	4	33.9086	33.9126	33.9608	34.3046	34.3467	34.4052
A0A2I8JGT3	A0A2I8JGT3_SHIFL		rstA		Response transcriptional regulatory protein	0.000477783	11	10	11	11	10	10	10	10	10	11	10	10	11	10	11	10	10	10	10																			25.8088	25.8987	25.9467	25.0948	25.3142	25.2889
A0A2I8JGV8	A0A2I8JGV8_SHIFL		ynfD		Protein of uncharacterized function (DUF1161)	0.000938086	2	1	1	2	2	2	2	1	1	2	1	1	1	1	1	1	1	1	1																			20.7792	20.752	20.7039	22.4866	22.5605	22.9792
A0A2S4MS35	A0A2S4MS35_SHIFL		hflK		Protein HflK	0.000477783	32	30	31	31	30	28	30	31	31	32	29	29	30	30	29	29	29	26	26																			29.3437	29.3873	29.3261	29.5123	29.5016	29.5656
A0A2S4MSB8	A0A2S4MSB8_SHIFL		ampC		Beta-lactamase	0.000477783	3	2	2	2	3	3	2	2	3	3	3	3	3	2	2	2	3	2	3																			20.3213	20.9268	20.9398	21.8683	21.7265	21.4956
A0A2S4MSJ1	A0A2S4MSJ1_SHIFL		murF		UDP-N-acetylmuramoyl-tripeptide--D-alanyl-D-alanine ligase	0.000477783	11	10	10	9	10	10	10	11	11	11	8	9	7	8	8	7	9	10	8																			26.0395	26.0747	26.0336	25.951	26.2618	26.1277
A0A2S4MSL7	A0A2S4MSL7_SHIFL		pdhR		Transcriptional regulator for pyruvate dehydrogenase complex	0.000477783	8	5	4	5	4	4	4	6	4	5	6	8	7	8	7	7	8	8	8																			24.6903	23.6642	24.5562	23.0966	23.3564	22.9513
A0A2S4MSS1	A0A2S4MSS1_SHIFL		yaeL		Zinc metalloprotease	0.000477783	14	13	14	13	12	12	11	14	14	14	14	14	13	14	12	13	14	13	13																			26.6548	26.9707	26.7847	26.681	26.4896	26.773
A0A2S4MTJ6	A0A2S4MTJ6_SHIFL		acrA		Acriflavin resistance protein AcrA	0.000477783	29	27	27	26	28	27	27	28	28	29	26	27	24	25	25	26	27	25	25																			29.2647	29.2997	29.3343	29.188	29.1755	29.1858
A0A2S4MTL1	A0A2S4MTL1_SHIFL		ybaR		Putative ATPase	0.000477783	22	16	15	17	21	21	19	15	17	16	15	14	14	21	22	20	22	21	20																			26.3746	26.0546	26.1603	27.2645	27.2253	27.2057
A0A2S4MTN8	A0A2S4MTN8_SHIFL		ylcA		Putative 2-component transcriptional regulator	0.000477783	2	2	1	1	2	2	1	2	1	1	2	2	1	2	2	1	2	1	1																			21.7984	21.1454	21.7087	23.2163	22.927	22.4335
A0A2S4MTS4	A0A2S4MTS4_SHIFL		mdlA		ATP-binding component of a transport system	0.000477783	3	2	3	2	1	0	0	2	3	3	2	3	3	3	3	3	2	3	2																			21.7859	21.0213	21.4111	17.728	NA	NA
A0A2S4MTT6	A0A2S4MTT6_SHIFL		galT		Galactose-1-phosphate uridylyltransferase	0.000477783	42	41	39	40	38	40	39	40	40	38	39	38	40	40	37	39	38	42	38																			29.8207	29.7101	29.7986	29.8947	30.0549	29.8351
A0A2S4MUB0	A0A2S4MUB0_SHIFL		yleB		FAD_binding_3 domain-containing protein	0.000477783	11	8	7	8	11	11	10	9	9	9	7	9	5	10	10	9	11	10	10																			23.8532	23.9033	23.8836	25.0987	25.0994	25.0634
A0A2S4MUB9	A0A2S4MUB9_SHIFL		ykgE		Putative dehydrogenase subunit	0.000477783	24	23	23	24	24	24	24	22	24	23	21	20	21	22	21	21	21	20	21																			28.1394	28.046	28.1129	28.2476	28.4644	28.2916
A0A2S4MUQ1	A0A2S4MUQ1_SHIFL		ybhC		Pectinesterase	0.000477783	7	7	7	6	6	6	6	6	7	7	7	7	7	7	7	7	7	7	7																			26.5252	26.476	26.4034	26.3776	26.3098	26.4102
A0A2S4MUS8	A0A2S4MUS8_SHIFL		artJ		Arginine 3rd transport system periplasmic binding protein	0.000477783	9	9	9	9	9	9	8	9	9	9	8	9	7	7	8	8	9	9	8																			25.6363	25.5567	25.5854	25.9061	25.8699	25.8234
A0A2S4MUS9	A0A2S4MUS9_SHIFL	A0A2S4MUS9;A0A3R0M466;A0A658YWI7	ompF	ompD_1;ompF;phoE	Outer membrane protein 1a (IabF)	0.000477783	32	28	30	31	23	25	24	30	31	32	31	32	32	32	31	31	32	32	32	3	3	3	3	3	3	3	3	3	3	3	3	3	3	3	3	3	3	33.2108	33.2433	33.2426	31.5289	31.6779	31.6294
A0A2S4MUU0	A0A2S4MUU0_SHIFL		pepN		Aminopeptidase N	0.000477783	40	40	38	39	38	37	35	39	38	40	33	37	34	40	40	40	38	37	39																			29.8532	29.8038	29.7309	29.8464	29.9134	29.8708
A0A2S4MUW8	A0A2S4MUW8_SHIFL		helD		DNA helicase	0.000477783	23	19	19	19	21	21	17	21	22	23	18	19	19	19	19	22	21	21	19																			25.5423	25.7929	25.3912	25.7913	25.5315	25.3886
A0A2S4MVI7	A0A2S4MVI7_SHIFL		S1215		Bacteriophage P4 DNA primase	0.000477783	21	21	21	20	0	0	0	12	14	16	12	10	11	17	14	11	18	17	18																			26.6663	27.3111	26.5149	NA	NA	NA
A0A2S4MVP7	A0A2S4MVP7_SHIFL		fabD		Malonyl CoA-acyl carrier protein transacylase	0.000477783	22	19	21	22	20	20	19	20	20	21	21	21	21	20	21	21	20	22	22																			28.5715	28.78	28.7933	28.5848	28.5726	28.6206
A0A2S4MVY5	A0A2S4MVY5_SHIFL		pspE		Phage shock protein	0.00311249	1	1	1	1	1	1	1	1	1	1	1	1	1	1	1	1	1	1	1																			18.9212	20.4418	20.4596	20.032	20.0053	19.3997
A0A2S4MVY8	A0A2S4MVY8_SHIFL		ordL		Probable oxidoreductase	0.000477783	3	2	2	0	3	3	3	2	0	0	0	0	0	0	0	0	0	1	2																			21.433	20.9324	NA	23.5125	22.6878	23.5035
A0A2S4MW52	A0A2S4MW52_SHIFL		yciK		Putative oxidoreductase	0.000477783	17	15	17	15	12	11	13	13	14	15	12	13	15	14	16	16	15	17	14																			27.7232	27.6836	27.2687	26.1578	26.2116	26.2103
A0A2S4MW79	A0A2S4MW79_SHIFL		yeaP		Diguanylate cyclase	0.000938086	5	5	4	4	1	3	1	3	3	4	4	4	4	3	3	4	4	4	3																			21.957	21.7741	21.8223	17.8949	19.6688	18.6116
A0A2S4MWE1	A0A2S4MWE1_SHIFL		pabB		Aminodeoxychorismate synthase	0.000477783	12	12	11	11	12	12	11	11	11	12	11	11	11	12	12	12	12	12	12																			24.7399	24.6938	24.4477	25.0801	25.0617	25.0717
A0A2S4MWF1	A0A2S4MWF1_SHIFL		katE		Catalase	0.000477783	37	8	8	8	37	36	37	6	6	7	3	6	7	8	6	8	6	6	8																			24.678	24.9036	24.8162	28.4971	28.2711	28.4132
A0A2S4MWK1	A0A2S4MWK1_SHIFL		ydfI		Putative oxidoreductase	0.000477783	9	8	6	8	4	4	4	7	6	7	8	9	9	8	7	9	8	9	8																			23.6977	23.4694	23.5375	22.784	22.9343	23.0104
A0A2S4MWX5	A0A2S4MWX5_SHIFL	A0A2S4MWX5;A0A2S4N339	fumA	fumA;fumB	Fumarate hydratase class I	0.000477783	65	64	65	65	51	52	53	63	63	65	57	57	55	58	55	58	56	54	55	23	23	23	23	23	22	23	23	23	22	23	22	22	22	23	23	23	22	31.2041	31.1262	31.1025	29.7275	29.7925	29.7665
A0A2S4MWY5	A0A2S4MWY5_SHIFL		bioD		ATP-dependent dethiobiotin synthetase BioD	0.000477783	4	4	4	4	4	4	4	4	4	4	3	3	1	2	2	3	2	1	3																			23.5273	23.5702	23.3298	24.6917	24.8273	24.8508
A0A2S4MX23	A0A2S4MX23_SHIFL		adhP		Alcohol dehydrogenase	0.000477783	20	1	2	0	20	20	18	0	0	0	0	0	0	0	1	0	1	0	1																			20.9116	21.4996	NA	26.4911	26.4217	26.4125
A0A2S4MX97	A0A2S4MX97_SHIFL		pykA		Pyruvate kinase	0.000477783	47	42	42	41	46	46	47	44	40	44	42	39	40	40	38	42	38	40	37																			29.9068	29.9753	29.9459	30.8712	30.823	30.9191
A0A2S4MXE6	A0A2S4MXE6_SHIFL		yoaE		Putative transport protein	0.000477783	3	3	3	3	3	3	2	3	3	3	3	3	3	3	3	3	3	3	3																			23.3585	23.1422	23.1711	22.4325	22.4233	22.2427
A0A2S4MXK9	A0A2S4MXK9_SHIFL		S1991		Bacteriophage protein	0.000477783	5	2	3	2	1	1	2	3	2	3	5	3	5	3	3	3	2	4	1																			20.0623	21.1814	20.403	19.7873	19.9099	20.6625
A0A2S4MXM0	A0A2S4MXM0_SHIFL		bisZ		Trimethylamine-N-oxide reductase	0.0013544	3	1	0	0	1	0	0	1	1	1	3	2	2	2	2	0	1	2	0																			19.9267	NA	NA	20.2198	NA	NA
A0A2S4MXM1	A0A2S4MXM1_SHIFL		pfkB		Phosphofructokinase	0.000477783	26	22	23	22	25	26	25	21	22	23	19	19	21	19	19	19	20	21	19																			28.6584	28.6139	28.5928	30.1161	30.2243	30.1542
A0A2S4MY06	A0A2S4MY06_SHIFL		mrp		Iron-sulfur cluster carrier protein	0.000477783	20	20	19	18	18	17	17	20	20	19	17	18	18	18	19	16	19	20	19																			27.9522	27.9644	27.9957	27.5259	27.5571	27.4928
A0A2S4MY88	A0A2S4MY88_SHIFL		yeiE		Putative LYSR-type transcriptional regulator	0.000477783	7	7	7	7	7	7	7	7	7	7	7	5	6	6	6	5	7	7	7																			24.032	24.1608	24.4543	24.9547	25.0461	25.0721
A0A2S4MYA3	A0A2S4MYA3_SHIFL		yeiN		Pseudouridine-5'-phosphate glycosidase	0.000477783	5	5	5	5	0	0	0	5	5	5	4	5	5	2	2	3	1	4	0																			23.3269	23.3415	23.8025	NA	NA	NA
A0A2S4MYH1	A0A2S4MYH1_SHIFL		yfcG		Putative S-transferase	0.000477783	4	0	0	0	4	4	4	0	0	0	0	0	0	0	0	0	0	0	0																			NA	NA	NA	24.6529	24.6668	24.4721
A0A2S4MZ75	A0A2S4MZ75_SHIFL		tyrA		T-protein	0.000477783	12	11	12	10	11	10	9	10	11	11	11	12	11	9	10	10	11	11	10																			24.8295	24.7448	24.7091	24.8689	24.8394	24.6902
A0A2S4MZD1	A0A2S4MZD1_SHIFL		yqaB		Putative phosphatase	0.000477783	6	6	6	6	6	6	6	6	6	6	6	6	6	6	6	5	6	6	6																			24.9914	25.2818	25.3567	25.0152	25.0982	24.8129
A0A2S4MZI7	A0A2S4MZI7_SHIFL		S2953		Putative regulatory protein	0.000477783	13	12	12	13	9	9	8	13	13	13	10	11	8	12	12	11	13	12	12																			25.119	25.0954	25.0871	23.6477	23.7661	23.6983
A0A2S4MZP1	A0A2S4MZP1_SHIFL		recD		RecBCD enzyme subunit RecD	0.000477783	9	7	7	6	9	8	9	7	7	8	5	5	5	4	9	8	7	7	6																			24.8525	24.5362	24.0682	24.8566	24.6037	24.9696
A0A2S4MZR0	A0A2S4MZR0_SHIFL		ptsP		Phosphoenolpyruvate--protein phosphotransferase	0.000477783	31	26	25	27	24	20	22	31	29	31	25	24	23	23	22	23	26	23	23																			27.0949	27.1534	27.1605	26.2537	26.2363	26.3152
A0A2S4MZS1	A0A2S4MZS1_SHIFL		yqeF		Putative acyltransferase	0.000477783	6	5	6	6	4	4	5	6	6	6	2	3	1	3	2	1	3	3	1																			24.768	24.8383	24.9393	23.656	23.7226	23.945
A0A2S4N071	A0A2S4N071_SHIFL		S3245		Hydrogenase (acceptor)	0.000477783	5	1	2	2	5	5	5	0	1	1	4	4	4	4	4	4	2	2	1																			16.5872	19.6529	17.7661	24.0729	23.6822	23.5896
A0A2S4N0B4	A0A2S4N0B4_SHIFL		exbB		Biopolymer transport protein ExbB	0.000477783	4	4	4	2	4	4	4	4	3	4	4	4	4	4	4	4	4	4	4																			22.5846	22.423	21.3261	23.112	23.2682	23.1747
A0A2S4N0U4	A0A2S4N0U4_SHIFL		yhbW		Putative enzyme	0.000477783	12	6	5	6	12	12	11	6	7	6	6	6	4	5	5	5	6	6	5																			24.4238	24.4924	24.3943	27.2795	27.4434	27.2764
A0A2S4N1B7	A0A2S4N1B7_SHIFL		nirD		Nitrite reductase (NAD(P)H) subunit	0.000477783	3	0	0	0	3	3	3	0	0	0	1	0	0	0	1	1	0	1	0																			NA	NA	NA	23.0707	23.0817	23.2094
A0A2S4N1R2	A0A2S4N1R2_SHIFL		avtA		Alanine-alpha-ketoisovalerate/valine-pyruvate transaminase C	0.000477783	11	10	10	10	9	6	8	10	11	11	9	9	6	8	9	8	10	10	10																			26.6385	26.351	26.3933	25.0425	25.0274	24.5436
A0A2S4N1T3	A0A2S4N1T3_SHIFL		xylF		Xylose binding protein	0.000477783	18	18	17	16	18	17	16	17	16	17	8	8	8	11	8	10	7	8	9																			26.9107	26.9212	26.944	26.9862	26.9897	27.0257
A0A2S4N201	A0A2S4N201_SHIFL		mtlA		PTS system mannitol-specific EIICBA component	0.000477783	28	27	27	25	27	28	26	28	28	27	26	25	26	25	26	28	26	26	26																			28.0887	28.1582	27.9142	28.759	28.709	28.7931
A0A2S4N2G2	A0A2S4N2G2_SHIFL		pldB		Lysophospholipase L(2)	0.000477783	10	6	7	8	9	8	6	6	8	7	7	7	5	8	6	6	10	9	8																			21.9847	22.8041	22.236	23.5014	23.4989	22.2968
A0A2S4N2I2	A0A2S4N2I2_SHIFL		mobB		Molybdopterin-guanine dinucleotide biosynthesis protein B	0.000477783	5	5	4	4	5	5	5	5	5	5	4	4	4	2	3	4	4	4	3																			23.0832	23.2646	23.3685	23.781	23.8167	23.3953
A0A2S4N2K5	A0A2S4N2K5_SHIFL		ubiB		Ferrisiderophore reductase, flavin reductase (NADPH:flavin oxidoreductase)	0.000477783	10	10	10	10	9	8	8	10	8	8	10	9	8	8	8	9	9	10	8																			26.6986	26.7509	26.7624	26.413	26.3936	26.4255
A0A2S4N2X0	A0A2S4N2X0_SHIFL		oxyR		Activator of hydrogen peroxide-inducible genes OxyR	0.000477783	24	24	24	24	19	21	19	24	24	24	21	21	20	22	23	19	23	23	22																			27.9802	27.9417	28.0481	27.0416	27.1834	27.0182
A0A2S4N2X1	A0A2S4N2X1_SHIFL		purD		Phosphoribosylamine--glycine ligase	0.000477783	40	38	39	40	30	29	30	36	38	38	39	36	37	37	40	39	37	39	40																			29.1541	29.129	29.1592	27.809	27.7817	27.7974
A0A2S4N306	A0A2S4N306_SHIFL		aceA		Isocitrate lyase	0.000477783	7	5	6	7	4	5	4	7	6	6	3	1	3	6	5	1	7	5	1																			22.5234	23.4464	23.5962	22.0993	22.33	21.787
A0A2S4N316	A0A2S4N316_SHIFL		sorC		Probable sor-operon regulator	0.00645161	1	1	1	1	1	0	0	1	1	1	0	0	0	1	1	0	1	0	0																			19.8644	19.6158	19.6015	16.9448	NA	NA
A0A2S4N339	A0A2S4N339_SHIFL		fumB		Fumarate hydratase class I	0.000477783	17	10	13	12	16	17	17	11	13	10	13	11	11	12	15	14	15	11	12																			24.6336	26.3821	24.7268	27.0607	27.265	27.3143
A0A2S4N345	A0A2S4N345_SHIFL		yjcD		Uncharacterized protein	0.000477783	2	2	2	2	2	2	2	2	2	2	2	2	2	2	2	2	2	2	2																			23.7758	23.9009	23.6351	23.3124	23.0272	23.2661
A0A2S4N3C5	A0A2S4N3C5_SHIFL		uxuB		D-mannonate oxidoreductase	0.000477783	6	6	6	6	4	4	3	6	6	5	6	6	6	6	5	6	6	6	5																			24.0967	23.8373	23.9748	23.0118	23.169	23.0037
A0A2S4N3K0	A0A2S4N3K0_SHIFL		treC		Alpha,alpha-phosphotrehalase	0.000477783	26	22	23	23	25	24	23	24	25	26	23	25	25	24	22	25	25	25	25																			27.4631	27.5302	27.4751	27.8514	27.7888	27.7876
A0A2Y4WPI2	A0A2Y4WPI2_SHIFL		yhhX		Dehydrogenase	0.000477783	8	7	7	7	8	8	8	7	8	6	6	6	6	6	5	6	8	6	6																			23.6389	23.6895	23.6444	24.6136	24.6719	24.8162
A0A2Y4X4A5	A0A2Y4X4A5_SHIFL		waaY		LPS core heptose(II) kinase RfaY	0.000477783	7	6	6	6	5	6	6	5	5	6	4	6	6	6	6	7	5	6	6																			24.5082	24.5401	24.477	24.4796	24.5213	24.371
A0A2Y4XRY8	A0A2Y4XRY8_SHIFL		lpxL		Heat shock protein	0.000477783	8	7	6	7	6	6	7	6	7	7	8	8	8	7	7	8	6	8	7																			24.9647	24.9296	24.7555	24.2982	24.2575	24.5054
A0A2Y4Y3C3	A0A2Y4Y3C3_SHIFL		cobC_1		CobC	0.000477783	3	3	3	2	2	3	2	3	3	2	3	3	3	3	3	1	3	3	3																			20.9872	20.9123	20.5664	20.6978	20.4578	19.8329
A0A2Y4Y7E8	A0A2Y4Y7E8_SHIFL		S2273		Uncharacterized protein	0.000477783	7	5	6	7	6	4	3	7	6	7	4	4	3	3	3	1	2	2	3																			22.2251	25.7352	26.1805	25.4201	23.0217	20.6082
A0A379YXT5	A0A379YXT5_SHIFL		osmY		Hyperosmotically inducible periplasmic protein	0.000477783	30	15	15	12	30	29	30	14	16	12	9	10	9	9	11	9	11	10	10																			27.7731	27.8255	27.6798	32.394	32.5011	32.3755
A0A379Z0X5	A0A379Z0X5_SHIFL		sat1		Putative cytoplasmic protein	0.00477223	1	1	1	1	1	1	0	1	1	1	1	1	1	1	1	1	1	1	1																			18.9286	17.1295	17.6982	18.4764	18.791	NA
A0A379Z469	A0A379Z469_SHIFL		secF		Protein-export membrane protein SecF	0.000477783	13	12	12	12	9	9	11	13	12	12	13	12	13	12	13	12	13	13	12																			26.1031	26.1079	25.9561	25.3878	25.2401	25.3847
A0A379Z4J1	A0A379Z4J1_SHIFL		birA		Bifunctional ligase/repressor BirA	0.000477783	4	4	4	4	3	3	4	3	4	3	4	4	3	4	4	4	3	4	4																			23.9947	24.0056	23.9917	23.3631	23.3265	23.1871
A0A379ZEZ1	A0A379ZEZ1_SHIFL		moaB		Molybdenum cofactor biosynthesis protein B	0.000477783	25	25	25	25	25	24	24	25	24	25	22	24	21	23	24	23	25	25	24																			29.5188	29.5189	29.5343	29.7241	29.8122	29.8113
A0A379ZFQ1	A0A379ZFQ1_SHIFL		ybhK		Putative gluconeogenesis factor	0.000477783	14	11	13	13	11	10	6	12	14	13	9	10	9	13	10	8	12	9	9																			24.4264	24.7696	24.9858	23.7596	23.4227	22.6643
A0A379ZIV5	A0A379ZIV5_SHIFL		yhiR		DNA utilization protein YhiR	0.000477783	13	11	13	13	10	11	11	9	11	11	10	12	12	11	12	12	10	12	11																			25.2419	25.6508	25.5315	25.6591	25.7721	25.6901
A0A379ZK27	A0A379ZK27_SHIFL		livF		High-affinity branched-chain amino acid transport ATP-binding protein	0.00311249	1	1	1	1	1	1	1	1	1	1	1	1	1	1	1	0	1	1	1																			21.0777	20.7867	21.0687	21.4017	21.3254	21.6341
A0A379ZKD5;Q7UAV5	A0A379ZKD5_SHIFL;Q7UAV5_SHIFL	A0A0H2VWS8;A0A379ZKD5;Q7UAV5;Q7UD50	S4248;is600a	S4248;is600a	IS600	0.000477783	2	2	2	2	2	1	1	2	2	2	2	2	2	2	2	2	2	2	2	2	2	2	2	1	1	2	2	2	2	2	2	2	2	2	2	2	2	23.9372	23.9599	23.8336	22.5989	22.1202	21.6217
A0A379ZKD5;Q7UAV5;Q7UD43	A0A379ZKD5_SHIFL;Q7UAV5_SHIFL;Q7UD43_SHIFL	A0A0H2VWS8;A0A379ZKD5;Q7UAV5;Q7UD43;Q7UD50	S0943;S4248;is600a		IS600	NA	6	6	6	6	6	6	6	6	6	6	6	6	6	6	6	6	6	6	6	6	6	6	6	6	6	6	6	6	6	6	6	6	6	6	6	6	6	26.2587	26.1737	26.2961	25.327	25.426	25.549
A0A379ZT91	A0A379ZT91_SHIFL		yggN		Protein of uncharacterized function (DUF2884)	0.000477783	22	19	21	21	22	22	21	19	20	20	18	19	20	19	19	17	17	20	18																			27.82	28.0467	28.0492	28.1511	28.1276	28.1502
A0A380A1K8	A0A380A1K8_SHIFL		glpR_2		DEOR-type transcriptional regulator	0.000477783	13	9	11	12	9	9	7	10	13	11	13	12	11	11	10	11	12	11	11																			24.1814	25.2829	25.2939	25.7091	25.7303	25.2877
A0A380A2R6	A0A380A2R6_SHIFL		pdxJ		Pyridoxine 5'-phosphate synthase	0.000477783	24	24	24	24	22	22	21	22	24	24	22	22	22	22	23	19	22	24	23																			28.9022	28.9326	28.9551	28.1614	28.3048	28.304
A0A380A3K7	A0A380A3K7_SHIFL		ppx		Exopolyphosphatase	0.000477783	15	15	15	15	15	15	15	15	14	15	14	13	13	13	14	15	15	15	15																			26.3284	26.3845	26.3318	26.3775	26.4045	26.4685
A0A380A462	A0A380A462_SHIFL		ppk		Polyphosphate kinase	0.000477783	24	22	23	23	22	22	22	24	23	23	24	22	21	24	20	23	22	23	21																			27.2145	27.525	27.403	27.0716	26.8193	27.0838
A0A380A713	A0A380A713_SHIFL		tehB		Tellurite resistance methyltransferase TehB	0.000477783	11	0	0	0	11	11	11	0	0	0	0	0	0	0	0	0	0	0	0																			NA	NA	NA	25.9383	26.0243	26.0292
A0A380ABL3	A0A380ABL3_SHIFL		glpQ		Glycerophosphodiester phosphodiesterase	0.000477783	30	29	28	29	21	21	19	30	30	30	27	27	26	28	28	29	27	28	27																			28.529	28.5163	28.9266	27.048	27.1152	26.9096
A0A380AGJ4	A0A380AGJ4_SHIFL		asmA		Assembly protein	0.000477783	28	26	26	27	24	23	20	27	28	28	25	24	24	26	25	26	25	25	26																			26.9752	26.9879	26.9986	26.5375	26.5749	26.6648
A0A380AJA7	A0A380AJA7_SHIFL		yedI		Inner membrane protein yedI	0.000477783	4	4	4	3	4	4	4	4	4	4	4	4	4	3	4	4	4	4	3																			22.3615	22.8423	22.6774	22.995	22.7998	23.07
A0A380AL15	A0A380AL15_SHIFL		menB		1,4-dihydroxy-2-naphthoyl-CoA synthase	0.000477783	16	15	15	15	15	15	16	15	16	15	15	14	13	13	14	15	15	15	14																			28.1592	28.1546	28.1286	29.1015	29.1655	29.1632
A0A380ALW7	A0A380ALW7_SHIFL		narP		Nitrate/nitrite response regulator (Sensor NarQ)	0.000477783	9	9	9	9	9	8	7	9	9	9	9	9	9	9	9	9	9	9	9																			25.3123	25.1753	25.3146	24.2697	24.522	24.042
A0A380AVC3	A0A380AVC3_SHIFL		S0744		Putative DNA-packaging protein	0.00477223	1	1	1	1	1	1	1	1	1	1	1	1	1	1	1	1	1	1	1																			20.6286	20.8801	20.7301	20.5512	20.7311	19.9716
A0A380AW78	A0A380AW78_SHIFL		ppsA		Phosphoenolpyruvate synthase	0.000477783	89	89	87	87	77	74	71	88	88	89	76	77	77	79	76	79	76	79	75																			32.6084	32.6567	32.6631	31.3368	31.3865	31.4115
A0A380AZ91	A0A380AZ91_SHIFL		yciF		Putative structural protein	0.000477783	16	5	3	4	16	16	16	2	1	0	0	0	0	0	0	1	0	0	0																			23.2976	22.2957	22.7026	27.7862	27.9901	27.8899
A0A380B0G2	A0A380B0G2_SHIFL		ycgM		5-carboxymethyl-2-hydroxymuconate delta-isomerase	0.000477783	7	6	7	6	6	5	4	5	5	5	5	5	4	6	4	6	5	4	4																			27.612	27.5964	27.5496	26.5222	26.5898	26.5277
A0A380B224	A0A380B224_SHIFL		yhiN		Pyridine nucleotide-disulfide oxidoreductase family protein	0.000477783	4	3	4	4	3	3	3	4	4	4	4	4	4	4	4	4	4	4	4																			22.901	22.9297	22.9945	23.1549	23.0036	23.1555
A0A380B4F3	A0A380B4F3_SHIFL		ycdY		Chaperone, TorD family	0.000477783	10	7	6	8	7	7	7	7	6	7	7	9	9	9	10	6	8	8	8																			26.0816	26.0705	26.2285	25.9999	25.9669	26.0716
A0A380B5I3	A0A380B5I3_SHIFL		ompA		Outer membrane protein A	0.000477783	57	55	55	54	57	55	54	55	56	56	54	55	52	55	55	54	53	55	54																			33.7096	33.9843	33.8332	34.5064	34.5947	34.5573
A0A380B7G6	A0A380B7G6_SHIFL		proY		Proline permease transport protein	0.000477783	2	2	1	2	2	2	1	2	2	2	2	2	2	2	2	2	2	2	2																			20.346	18.8421	19.5277	20.3384	20.0335	18.0722
A0A383JRM4	A0A383JRM4_SHIFL		eutL		Ethanolamine utilization microcompartment protein EutL	0.00937367	1	0	0	0	1	1	1	1	0	0	0	0	0	0	0	0	0	0	0																			NA	NA	NA	21.0956	21.0954	20.6212
A0A383JSV0	A0A383JSV0_SHIFL		yhhY		N-acetyltransferase	0.000477783	7	7	7	7	3	3	3	5	7	7	3	4	5	3	2	3	2	2	3																			23.3296	23.1648	23.3859	20.9928	21.3101	20.7439
A0A383JTW3	A0A383JTW3_SHIFL		acr1		Putative oxidoreductase	0.000477783	6	5	6	6	2	1	1	6	6	6	2	2	2	4	4	2	6	5	6																			23.7272	23.7616	23.9648	20.5264	18.9625	18.8348
A0A383JUW4	A0A383JUW4_SHIFL		chaC		Gamma-glutamylcyclotransferase	0.000938086	3	1	0	1	3	3	3	1	1	0	0	0	1	0	0	0	0	0	1																			21.981	NA	21.4151	22.0737	22.524	22.6638
A0A383JUZ6	A0A383JUZ6_SHIFL		ychM		STAS domain-containing protein	0.000477783	9	8	7	7	7	6	7	6	9	7	6	8	9	7	8	9	9	7	7																			24.2686	24.0003	24.2626	24.2447	24.0673	24.3261
A0A383JWW4	A0A383JWW4_SHIFL	A0A0H2W033;A0A383JWW4	yidW	yidW	D-galactonate utilization transcriptional regulator DgoR	0.000477783	6	5	6	5	6	5	4	5	6	6	5	5	6	6	5	5	6	5	5	3	4	3	4	3	2	3	4	4	3	3	4	4	3	3	4	3	3	26.1585	25.8943	25.3009	26.4781	26.6261	26.0859
A0A383JXU8	A0A383JXU8_SHIFL		S2796		Uncharacterized protein	0.00895904	2	2	2	2	1	1	1	2	2	1	0	1	0	2	2	1	1	2	1																			19.1303	20.1501	20.2163	19.9304	18.6774	19.8368
A0A383JYD1	A0A383JYD1_SHIFL		ygiP		Putative LYSR-type transcriptional regulator	0.00477223	1	1	1	1	1	1	1	1	1	1	1	1	1	1	1	1	1	1	0																			21.5124	21.5566	21.4776	20.254	20.4406	21.4704
A0A383JZ85	A0A383JZ85_SHIFL		S2848		Cytochrom_C_asm domain-containing protein	0.0013544	1	1	1	1	1	1	1	1	1	1	1	1	1	1	1	1	1	1	1																			22.6808	23.0718	23.1081	22.2928	23.0018	23.1225
A0A383K1X9	A0A383K1X9_SHIFL		ahpF		Alkyl hydroperoxide reductase subunit F	0.000477783	36	34	35	34	34	35	35	36	35	35	33	34	35	35	36	36	35	36	35																			29.3781	29.3971	29.3226	29.339	29.3459	29.4489
A0A383K2K3	A0A383K2K3_SHIFL		yafC		LysR family transcriptional regulator	0.000477783	11	9	10	10	9	10	9	9	11	10	8	9	9	10	8	9	11	9	9																			25.1512	25.8089	25.7631	25.2284	25.613	25.0521
A0A383K5B4	A0A383K5B4_SHIFL		S0718		Putative bacteriophage protein	0.0013544	2	2	2	2	1	2	1	2	2	2	1	2	2	1	1	1	2	2	1																			20.7943	21.5832	20.9161	19.8864	20.9268	20.8901
A0A384KQ90	A0A384KQ90_SHIFL	A0A0H2VWS8;A0A379ZKD5;A0A384KQ90;Q7UAV5;Q7UD43	S2157		IS600 orfA	NA	4	4	4	4	3	4	2	4	4	4	4	4	4	4	4	4	4	4	4	4	4	4	3	4	2	4	4	4	4	4	4	4	4	4	4	4	4	24.4347	24.395	24.5432	21.8517	22.7624	21.9463
A0A384KW56	A0A384KW56_SHIFL		spa15		Spa15	0.000477783	3	2	2	2	0	0	0	3	3	3	3	3	3	2	2	2	2	2	2																			23.0369	23.1178	22.8139	NA	NA	NA
A0A384L760	A0A384L760_SHIFL		S3059		Uncharacterized protein	0.00225327	2	0	1	0	1	2	2	1	1	0	2	2	2	2	1	1	1	1	1																			NA	21.2458	NA	18.7841	21.2368	19.8128
A0A384LBZ1	A0A384LBZ1_SHIFL		ybeM		Putative amidase	0.000477783	10	4	5	4	10	10	9	4	4	3	0	0	1	0	1	0	0	2	1																			22.375	22.4862	22.2515	26.5162	26.5896	26.5172
A0A3R0LJG3	A0A3R0LJG3_SHIFL		yffG		Putative oxidoreductase, Fe-S subunit	0.0013544	3	1	2	2	1	1	0	1	2	2	2	1	2	2	3	2	2	3	3																			19.3778	19.6074	19.1261	18.3262	17.6857	NA
A0A3R0LKE4	A0A3R0LKE4_SHIFL		ftsI		Peptidoglycan D,D-transpeptidase FtsI	0.000477783	13	12	12	12	9	9	9	11	12	12	12	12	10	11	12	12	13	11	12																			25.2281	25.3705	25.3159	24.684	24.5313	24.6238
A0A3R0LKF2	A0A3R0LKF2_SHIFL		gcvA		Positive regulator of gcv operon	0.000477783	5	5	5	5	3	3	4	5	4	5	4	4	4	5	5	3	5	4	5																			23.2213	23.2471	23.2317	22.3881	22.5365	22.5912
A0A3R0LKJ9	A0A3R0LKJ9_SHIFL		metL		Bifunctional aspartokinase/homoserine dehydrogenase	0.000477783	45	35	36	34	42	36	37	37	37	36	43	43	42	44	44	44	43	44	45																			27.7719	27.5236	27.7142	27.7806	27.6401	27.7184
A0A3R0LKQ4	A0A3R0LKQ4_SHIFL		yjjG		Putative phosphatase	0.0013544	1	1	1	1	1	1	1	1	1	1	1	1	1	1	1	1	1	1	1																			21.404	21.2761	21.4534	22.9585	22.9057	22.9998
A0A3R0LKR9	A0A3R0LKR9_SHIFL		ygfF		Putative oxidoreductase	0.000477783	2	2	2	2	1	2	1	2	2	2	2	2	2	1	1	1	2	1	1																			21.9235	22.0907	21.8458	19.166	20.9242	18.6976
A0A3R0LL21	A0A3R0LL21_SHIFL		phrB		Deoxyribodipyrimidine photolyase (Photoreactivation)	0.00439754	2	0	0	1	1	1	2	1	1	1	1	0	1	1	1	1	1	0	1																			NA	NA	18.1549	21.3869	20.3512	22.0832
A0A3R0LL40	A0A3R0LL40_SHIFL		yaiC		Diguanylate cyclase	0.00395952	1	1	1	1	1	1	1	1	1	1	1	1	1	1	1	1	1	1	1																			24.1473	24.1758	24.0653	24.1945	24.1623	24.1313
A0A3R0LL48	A0A3R0LL48_SHIFL		ybeL		Putative alpha helical protein	0.000477783	11	9	10	9	11	11	10	9	9	9	6	6	5	6	6	5	6	8	7																			27.3991	27.8915	27.9735	29.0086	29.0597	29.1029
A0A3R0LLE3	A0A3R0LLE3_SHIFL		rffG		dTDP-glucose 4,6-dehydratase	0.000477783	4	4	3	3	4	4	3	3	3	3	3	4	3	3	3	4	4	4	3																			24.2102	24.0519	24.0732	24.3426	23.7494	24.088
A0A3R0LMT3	A0A3R0LMT3_SHIFL		pepD		Aminoacyl-histidine dipeptidase (Peptidase D)	0.000477783	15	15	14	14	15	14	14	15	14	14	11	13	10	14	14	13	15	14	15																			27.0649	26.7266	26.9426	27.1021	27.0539	26.9793
A0A3R0LNX2	A0A3R0LNX2_SHIFL		ydbK		Putative oxidoreductase, Fe-S subunit	0.000477783	30	2	2	2	29	30	29	1	3	2	3	2	1	2	4	2	2	2	0																			23.1454	23.3105	23.0156	27.8997	27.8928	27.9781
A0A3R0LQ31	A0A3R0LQ31_SHIFL		yheS		Putative ABC transporter ATP-binding protein	0.000477783	30	25	27	28	23	26	24	30	28	29	28	29	27	28	27	29	29	29	28																			26.0566	26.2024	26.298	26.2941	26.2829	26.1046
A0A3R0LQS1	A0A3R0LQS1_SHIFL		lysR		DNA-binding transcriptional regulator LysR	0.000477783	5	4	4	5	3	3	3	5	4	4	4	1	2	1	3	3	3	4	1																			22.5512	22.5681	23.1932	22.2701	22.5175	22.4725
A0A3R0LSJ2	A0A3R0LSJ2_SHIFL		edd		Phosphogluconate dehydratase	0.000477783	3	3	3	3	3	2	3	3	3	3	3	3	3	3	3	3	3	3	3																			22.3747	21.7114	21.9342	21.2645	21.4583	20.6497
A0A3R0LT58	A0A3R0LT58_SHIFL		ybaW		Uncharacterized protein	0.000477783	6	3	3	2	6	6	6	2	2	1	1	0	1	0	1	1	0	0	0																			23.2981	23.2883	23.1134	25.3929	25.521	25.3925
A0A3R0LTK1	A0A3R0LTK1_SHIFL		malI		Repressor of malXY	0.000477783	4	4	4	3	3	2	3	4	4	4	4	4	2	4	3	4	4	4	4																			23.973	23.7818	23.4175	23.3215	22.5991	23.365
A0A3R0LTX6	A0A3R0LTX6_SHIFL		S2470		Sucrose-6-phosphate hydrolase	0.000477783	6	4	5	6	6	6	6	2	2	5	1	1	2	2	3	0	5	2	1																			22.231	22.4323	24.4017	24.3944	24.2077	24.3185
A0A3R0LTY7	A0A3R0LTY7_SHIFL		S2583		Putative aminotransferase	0.000477783	21	20	20	19	21	20	19	21	21	20	18	19	19	19	19	20	19	20	20																			27.163	27.1397	26.9475	26.8831	26.9833	27.0662
A0A3R0LU42	A0A3R0LU42_SHIFL		waaG		LPS alpha1,3-glucosyltransferase	0.000477783	7	7	7	7	7	5	6	6	6	7	6	7	7	7	6	7	6	7	6																			24.3428	24.2873	24.3237	23.4536	23.6661	23.9123
A0A3R0LUC7	A0A3R0LUC7_SHIFL		fic		Protein induced in stationary phase	0.000477783	9	2	2	2	9	9	9	1	1	1	2	2	1	2	2	2	2	2	2																			23.2556	22.8707	23.1318	27.785	27.7342	27.7155
A0A3R0LUI6	A0A3R0LUI6_SHIFL		yqhD		Putative oxidoreductase	0.000477783	36	27	29	29	29	25	23	31	28	30	28	28	25	35	33	29	36	35	36																			28.2321	28.2472	28.2243	27.9915	28.0012	27.9299
A0A3R0LUZ2	A0A3R0LUZ2_SHIFL		ygiW		BOF domain-containing protein	0.000477783	13	9	9	9	13	13	12	9	9	8	8	7	7	8	8	7	9	9	9																			26.8679	26.2844	26.4011	31.6369	31.5837	31.5221
A0A3R0LV36	A0A3R0LV36_SHIFL		tktB		Transketolase	0.000477783	13	2	1	1	13	12	10	2	3	5	1	1	1	2	2	0	2	3	1																			20.9762	18.6302	19.2038	26.0814	25.946	25.9282
A0A3R0LVJ0	A0A3R0LVJ0_SHIFL		hcaR		DNA-binding transcriptional regulator HcaR	0.000477783	5	5	4	5	0	0	1	4	5	5	2	1	2	2	2	1	4	1	0																			23.8402	22.9016	23.9151	NA	NA	17.7225
A0A3R0LVN3	A0A3R0LVN3_SHIFL		yijO		ARAC-type regulatory protein	0.000477783	3	2	2	2	2	2	3	3	3	2	2	2	2	2	2	2	2	3	2																			21.2647	21.1693	21.1653	19.6187	19.8677	19.9515
A0A3R0LVU0	A0A3R0LVU0_SHIFL		araC		Transcriptional regulator for ara operon	0.000477783	12	9	8	8	5	4	5	7	8	7	11	11	10	12	11	11	10	11	11																			26.237	26.2291	26.2834	25.3486	25.3708	25.3198
A0A3R0LW31	A0A3R0LW31_SHIFL		acrD		Efflux pump membrane transporter	0.0013544	3	3	3	3	2	1	3	3	3	3	2	2	2	2	3	3	2	2	2																			21.5175	21.7597	21.2908	20.1225	18.1996	20.8682
A0A3R0LW94	A0A3R0LW94_SHIFL		yeiQ		Putative oxidoreductase	0.0013544	1	1	1	1	1	1	1	1	1	1	1	1	1	1	1	1	1	1	1																			20.05	20.2822	19.9634	20.2476	20.2264	20.1064
A0A3R0LWC4	A0A3R0LWC4_SHIFL		mrdA		Peptidoglycan D,D-transpeptidase MrdA	0.000477783	17	14	15	14	12	13	13	14	14	16	17	17	17	16	15	15	16	16	16																			24.618	24.7794	24.7904	24.166	24.4607	24.3504
A0A3R0LWD7	A0A3R0LWD7_SHIFL		yigL		Uncharacterized protein	0.000477783	9	8	6	8	6	7	5	8	7	9	8	5	5	6	8	5	8	5	8																			25.7693	25.8265	25.9635	25.7045	25.7195	25.7064
A0A3R0LWW7	A0A3R0LWW7_SHIFL		yhaG		Galactarate dehydratase (L-threo-forming)	0.000477783	3	3	3	3	3	3	3	3	3	3	1	1	0	1	0	0	0	0	0																			19.6433	19.5348	20.1214	20.4209	20.5278	20.4156
A0A3R0LXA6	A0A3R0LXA6_SHIFL		ansA		Asparaginase	0.000477783	7	5	6	6	6	5	4	7	5	7	7	6	6	5	6	6	5	6	5																			24.6044	24.7635	24.6902	24.6159	24.4518	23.9534
A0A3R0LXF1	A0A3R0LXF1_SHIFL		dld		Quinone-dependent D-lactate dehydrogenase	0.000477783	36	33	36	36	34	34	32	34	34	35	34	36	35	36	34	35	34	34	36																			28.7271	28.8834	28.7728	28.988	28.9653	28.9513
A0A3R0LXK5	A0A3R0LXK5_SHIFL		yicC		Putative alpha helix protein	0.000477783	20	20	19	19	19	19	20	19	19	18	19	19	17	20	19	18	19	18	20																			27.9666	27.9299	27.9558	28.2338	28.3209	28.2743
A0A3R0LXN1	A0A3R0LXN1_SHIFL		sucB		Dihydrolipoyllysine-residue succinyltransferase component of 2-oxoglutarate dehydrogenase complex	0.000477783	59	59	57	58	53	53	48	57	58	58	48	47	44	50	51	47	49	49	46																			32.5684	32.4956	32.5417	31.2515	31.3249	31.329
A0A3R0LXT0	A0A3R0LXT0_SHIFL		smtA		tRNA 5-carboxymethoxyuridine methyltransferase	0.000477783	6	6	6	6	5	5	5	6	6	6	5	6	5	6	6	5	6	6	5																			25.3477	25.3867	25.3472	24.2326	24.1877	23.7689
A0A3R0LY47	A0A3R0LY47_SHIFL		dadX		Alanine racemase	0.000477783	21	20	20	21	16	13	15	19	21	20	12	13	10	9	11	9	13	13	12																			28.9992	28.8538	28.6308	27.0932	27.2652	27.1256
A0A3R0LYE0	A0A3R0LYE0_SHIFL		ybaU		Putative protease maturation protein	0.000477783	50	48	48	44	45	45	40	47	50	47	41	45	46	46	47	45	42	46	43																			29.5764	29.6186	29.595	28.9948	29.0199	29.068
A0A3R0LYQ9	A0A3R0LYQ9_SHIFL		yaeE		Putative transport system permease protein	0.00477223	1	1	1	1	0	1	0	1	1	1	1	1	1	1	1	1	1	1	1																			21.5957	21.9401	21.5094	NA	22.1992	NA
A0A3R0LYR4	A0A3R0LYR4_SHIFL		sppA		Protease 4	0.000477783	16	15	15	15	14	13	15	15	15	16	15	15	15	14	15	15	14	15	14																			26.2081	26.296	26.1995	26.1309	25.9899	26.3018
A0A3R0LZC2	A0A3R0LZC2_SHIFL		yggS		Pyridoxal phosphate homeostasis protein	0.000477783	20	16	13	14	16	11	14	18	19	17	15	13	13	17	17	14	19	20	19																			26.0298	25.7198	25.9138	25.4874	25.5085	25.6373
A0A3R0LZD1	A0A3R0LZD1_SHIFL	A0A658XZW1;A0A3R0LZD1	aroF	aroF;aroG	3-deoxy-D-arabinoheptulosonate-7-phosphate synthase (DAHP synthetase, tyrosine repressible)	0.000477783	14	14	12	12	12	14	14	12	12	10	9	9	10	7	7	9	8	9	8	1	1	1	1	1	1	1	1	1	1	1	1	1	1	1	1	1	1	25.5379	25.5573	25.6536	25.5099	25.6309	25.61
A0A3R0LZH4	A0A3R0LZH4_SHIFL		srlR		Regulator for gut (Srl), glucitol operon	0.000477783	5	5	5	5	5	5	5	5	5	4	2	3	3	2	2	2	1	3	2																			24.3072	23.6923	23.8766	23.8488	23.8813	23.5854
A0A3R0LZK6	A0A3R0LZK6_SHIFL		yihV		Sulfofructose kinase	0.000477783	6	6	5	6	4	5	4	5	5	5	5	6	6	6	6	5	5	6	3																			23.4015	23.4788	23.351	23.0763	22.9133	22.7092
A0A3R0LZN1	A0A3R0LZN1_SHIFL		modF		ATP-binding component of molybdate transport system	0.000477783	12	12	12	12	10	10	10	12	12	12	7	8	8	8	8	8	7	7	7																			25.7288	25.5904	25.4196	24.1948	24.1484	24.0537
A0A3R0LZQ8	A0A3R0LZQ8_SHIFL		nrdD		Anaerobic ribonucleoside-triphosphate reductase	0.000477783	17	7	7	8	17	16	17	7	9	8	6	5	6	6	7	7	6	5	5																			23.9026	23.7825	23.7876	27.2128	27.1687	27.2987
A0A3R0LZT0	A0A3R0LZT0_SHIFL		yhdH		Putative dehydrogenase	0.000477783	29	24	27	24	28	29	29	25	24	26	23	23	22	23	24	27	26	24	25																			29.2804	29.3224	29.3066	30.4548	30.4776	30.555
A0A3R0LZY8	A0A3R0LZY8_SHIFL		ybjU		Putative arylsulfatase	0.000477783	25	25	25	24	20	20	20	24	25	24	24	24	22	23	23	23	22	22	21																			28.539	28.5293	28.5456	27.4352	27.417	27.4085
A0A3R0LZZ4	A0A3R0LZZ4_SHIFL		S2668		Uncharacterized protein	0.000477783	9	9	9	9	9	9	9	9	9	9	9	9	9	9	9	9	9	9	9																			25.7964	25.8623	25.7717	26.4876	26.7078	26.5054
A0A3R0LZZ6	A0A3R0LZZ6_SHIFL		ydiJ		Putative oxidase	0.000477783	42	40	42	42	29	26	28	41	41	41	34	37	31	32	33	33	34	36	32																			28.4108	28.4891	28.5183	26.9602	26.8051	27.0249
A0A3R0M026	A0A3R0M026_SHIFL		yibF		Putative S-transferase	0.000477783	7	5	5	5	7	7	7	4	4	5	3	2	2	3	2	1	3	2	2																			24.0774	23.6473	23.6499	25.2689	25.3395	25.3047
A0A3R0M060	A0A3R0M060_SHIFL		S2645		Uncharacterized protein	0.000477783	3	1	0	1	3	3	3	0	0	1	3	3	2	1	1	1	1	1	0																			17.0011	NA	18.0297	21.7366	21.7354	21.7681
A0A3R0M087	A0A3R0M087_SHIFL		amiB		N-acetylmuramoyl-L-alanine amidase	0.000477783	17	14	11	13	16	17	16	11	12	12	11	8	9	12	15	13	14	13	14																			25.79	25.2021	25.6208	26.6503	26.829	26.6648
A0A3R0M099	A0A3R0M099_SHIFL		moeA		Molybdopterin molybdenumtransferase	0.000477783	25	24	24	25	21	24	23	21	24	24	25	24	24	24	24	25	24	24	21																			28.1022	28.1693	28.0819	27.8366	27.8837	27.8854
A0A3R0M0F0	A0A3R0M0F0_SHIFL		yghZ		Aldo-keto reductase	0.000477783	9	8	8	9	9	9	9	9	9	9	9	9	9	9	9	9	9	9	9																			26.6106	26.5199	26.6167	26.568	26.6089	26.6459
A0A3R0M0H3	A0A3R0M0H3_SHIFL		waaD		Lipopolysaccharide 1,2-N-acetylglucosaminetransferase	0.000477783	15	11	13	9	9	12	8	14	14	13	14	12	10	12	11	15	11	14	12																			24.9603	25.0805	24.8645	25.1605	25.7777	25.0836
A0A3R0M0L2	A0A3R0M0L2_SHIFL		folC		Dihydrofolate synthase/folylpolyglutamate synthase	0.000477783	10	10	10	10	10	8	8	9	9	10	10	10	10	9	9	9	9	10	10																			25.7765	25.7722	25.8069	25.5715	25.2994	25.32
A0A3R0M0S6	A0A3R0M0S6_SHIFL		div		Flagellar regulator flk	0.00269663	1	1	1	0	1	1	0	1	1	1	1	0	1	1	0	0	1	0	0																			18.2372	20.5323	NA	18.5686	18.3747	NA
A0A3R0M0U2	A0A3R0M0U2_SHIFL		htrA		Periplasmic serine endoprotease DegP-like	0.000477783	50	50	49	47	44	47	45	48	48	48	46	48	47	45	46	47	47	48	48																			31.0616	31.0097	30.9811	30.4585	30.5194	30.5264
A0A3R0M1L0	A0A3R0M1L0_SHIFL		gltA		Citrate synthase	0.000477783	72	70	71	67	60	61	63	71	72	72	51	47	43	54	53	53	53	52	45																			32.9298	32.9651	32.7423	31.7677	31.8688	31.7757
A0A3R0M1N2	A0A3R0M1N2_SHIFL		sbcD		Nuclease SbcCD subunit D	0.000477783	16	15	14	15	12	8	8	14	14	15	15	15	14	15	16	16	15	16	15																			25.3296	25.2425	25.3023	24.6591	24.2917	24.2619
A0A3R0M1P4	A0A3R0M1P4_SHIFL		gltJ		Glutamate/aspartate ABC transporter permease GltJ	0.000477783	2	2	2	2	0	0	0	1	1	1	0	0	0	0	0	0	1	0	0																			22.3566	21.3204	22.3089	NA	NA	NA
A0A3R0M1U6	A0A3R0M1U6_SHIFL		ybhA		Putative phosphatase	0.000477783	10	8	10	8	6	6	6	8	7	9	7	8	6	9	9	7	10	9	7																			25.552	25.6051	25.4332	24.5995	24.5884	24.4212
A0A3R0M233	A0A3R0M233_SHIFL		S3363		L-serine dehydratase	0.00519931	1	0	0	0	1	1	1	0	0	0	1	0	0	0	0	0	0	0	0																			NA	NA	NA	18.6365	18.1709	17.7157
A0A3R0M245	A0A3R0M245_SHIFL		agaR		Putative DEOR-type transcriptional regulator of aga operon	0.000477783	8	7	7	7	7	7	7	7	7	7	7	7	7	7	7	7	8	8	7																			24.9131	25.0107	24.9495	24.5968	24.7075	24.5987
A0A3R0M263	A0A3R0M263_SHIFL		rep		ATP-dependent DNA helicase Rep	0.000477783	17	14	15	15	15	14	14	14	14	13	15	15	14	15	14	15	15	17	15																			24.4892	24.5747	24.5062	24.8976	24.4258	24.4666
A0A3R0M293	A0A3R0M293_SHIFL		agaF		Putative transport enzyme subunit	0.000477783	3	3	3	3	3	3	3	3	3	3	3	3	3	3	3	3	3	3	3																			24.2045	24.1495	24.27	23.7324	23.625	23.3922
A0A3R0M2E4	A0A3R0M2E4_SHIFL		dinD		DNA-damage-inducible protein	0.000477783	7	6	7	7	0	1	0	7	7	7	5	6	3	4	4	5	5	5	3																			22.8051	22.9852	23.0155	NA	14.8836	NA
A0A3R0M2N0	A0A3R0M2N0_SHIFL	A0A3R0M2N0;Q7UB93	rspA	rspA	Starvation sensing protein	0.000477783	22	20	22	21	20	19	20	20	18	18	16	15	16	14	15	17	15	13	12	7	9	8	9	8	9	7	6	7	6	6	6	6	6	6	6	5	5	28.1688	28.1474	27.9256	28.2436	28.2882	28.3249
A0A3R0M2X5	A0A3R0M2X5_SHIFL		yjaG		Uncharacterized protein	0.000477783	10	10	10	10	9	10	10	10	10	10	9	9	10	9	9	9	9	9	9																			26.0837	26.111	26.0792	25.9911	26.0868	26.1969
A0A3R0M3D3	A0A3R0M3D3_SHIFL		S1901		Putative resistance protein	0.00355714	1	0	1	1	1	1	0	0	0	1	1	1	0	1	1	1	1	1	1																			NA	14.2441	16.4819	17.9143	18.0068	NA
A0A3R0M3E7	A0A3R0M3E7_SHIFL		yhjU		Uncharacterized protein	0.000477783	7	5	4	6	4	4	3	7	7	4	3	2	3	4	4	4	6	5	4																			23.8024	23.9686	24.1489	22.9409	22.8668	22.8529
A0A3R0M464	A0A3R0M464_SHIFL		ygiF		Uncharacterized protein	0.000477783	18	16	17	17	17	13	13	18	16	17	15	14	13	16	15	14	16	15	15																			27.2269	27.1622	27.1784	26.8431	26.7611	26.7909
A0A3R0M466	A0A3R0M466_SHIFL		phoE		Outer membrane phosphoporin protein E	0.000477783	5	3	0	2	3	2	1	4	2	1	5	4	4	5	4	4	4	3	3																			22.3266	NA	19.0048	25.2778	24.4733	25.2786
A0A3R0M4Q3	A0A3R0M4Q3_SHIFL		purK		N5-carboxyaminoimidazole ribonucleotide synthase	0.000477783	3	3	1	2	2	2	1	3	2	2	3	3	3	3	3	3	3	3	3																			24.6503	24.3328	24.3646	23.5793	23.8246	23.3156
A0A3R0M4R9	A0A3R0M4R9_SHIFL		rimL		Ribosomal-protein-serine acetyltransferase	0.000477783	5	0	0	0	5	5	5	0	0	0	0	0	0	0	0	0	0	0	0																			NA	NA	NA	22.8598	22.9172	22.9018
A0A3R0M5G2	A0A3R0M5G2_SHIFL		frdA		Fumarate reductase flavoprotein subunit	0.000477783	56	43	43	45	54	56	54	48	43	48	38	35	39	37	40	40	37	38	35																			28.4693	28.5717	28.677	30.4786	30.4263	30.5993
A0A3R0M6D5	A0A3R0M6D5_SHIFL		adhE		Aldehyde-alcohol dehydrogenase	0.000477783	91	77	80	79	91	91	91	79	77	76	81	81	75	87	87	83	85	85	87																			30.5467	30.6721	30.642	32.1738	32.1668	32.216
A0A3R0MDI2	A0A3R0MDI2_SHIFL		livK		High-affinity leucine-specific transport protein, periplasmic binding protein	0.000477783	5	5	4	4	3	2	2	5	5	4	5	5	3	2	3	2	2	2	4																			22.5384	22.1147	22.2108	21.1352	21.3245	20.5895
A0A3R0MEG4	A0A3R0MEG4_SHIFL		rlpA		Endolytic peptidoglycan transglycosylase RlpA	0.000477783	12	12	12	12	11	12	12	12	12	12	12	12	12	12	11	12	11	12	12																			28.1583	28.1007	28.0882	27.6834	27.8125	27.6324
A0A3R0MET4	A0A3R0MET4_SHIFL		tdcE		Formate acetyltransferase	0.000477783	14	3	2	1	14	14	14	2	1	2	9	9	10	4	1	4	3	3	3																			19.8015	19.8136	18.1415	26.8634	26.6851	26.7088
A0A3R0MEV6	A0A3R0MEV6_SHIFL		bioD		ATP-dependent dethiobiotin synthetase BioD	0.000477783	4	4	4	3	3	3	3	4	2	3	4	4	4	4	4	3	4	4	4																			22.9934	22.8542	22.874	22.152	22.184	22.4012
A0A3R0MG63	A0A3R0MG63_SHIFL		yhjG		AsmA domain-containing protein	0.000477783	24	3	3	3	24	24	23	4	1	2	0	0	1	0	2	0	1	0	2																			20.8231	21.4829	20.7524	28.1465	28.1453	28.101
A0A3R0MGA7	A0A3R0MGA7_SHIFL		lon		Lon protease	0.000477783	87	86	84	82	83	86	80	87	84	87	74	75	75	76	75	77	73	73	80																			30.8205	30.8345	30.8218	30.897	30.9984	30.9777
A0A3R0MIA8	A0A3R0MIA8_SHIFL		S0243		Putative packaged DNA stabilization protein	0.00477223	1	1	1	1	1	1	1	1	1	1	1	1	1	1	1	1	1	1	1																			24.857	22.12	24.1492	25.0966	25.3326	25.3798
A0A3T2UQF5	A0A3T2UQF5_SHIFL		phoR		Phosphate regulon sensor protein PhoR	0.000477783	13	4	4	4	9	7	6	7	5	5	8	9	10	10	10	13	9	11	6																			22.4188	22.7365	22.5945	24.1285	23.8895	23.8086
A0A3T2UWR3	A0A3T2UWR3_SHIFL		yceD		Large ribosomal RNA subunit accumulation protein YceD	0.000477783	9	9	9	9	9	9	9	9	9	9	9	9	9	9	9	9	9	9	9																			27.4189	27.3471	27.3471	27.2908	27.2878	27.2338
A0A3T3RWN6	A0A3T3RWN6_SHIFL		maeB		Malic enzyme	0.000477783	69	66	66	68	59	60	64	68	69	66	63	63	63	58	59	58	60	59	59																			31.9021	31.8933	31.7521	31.246	31.2119	31.2954
A0A3T3RX85	A0A3T3RX85_SHIFL		ptsG		PTS system glucose-specific EIICB component	0.000477783	20	14	16	15	20	19	19	19	18	19	16	17	17	17	14	18	17	17	17																			26.1815	26.6163	26.4868	27.5599	27.4481	27.5702
A0A3T3RXL6	A0A3T3RXL6_SHIFL		yraM		Penicillin-binding protein activator LpoA	0.000477783	40	37	38	37	35	37	35	37	37	38	37	37	33	38	36	36	40	37	38																			29.4118	29.3835	29.3808	28.8748	28.94	28.9333
A0A3T3RXM8	A0A3T3RXM8_SHIFL		ndh		NADH dehydrogenase	0.000477783	26	17	22	17	20	18	19	13	16	17	24	22	22	26	26	26	25	24	26																			27.1902	27.4576	27.145	27.4503	27.4583	27.4645
A0A3T3RXU3	A0A3T3RXU3_SHIFL		nuoF		NADH-quinone oxidoreductase subunit F	0.000477783	37	36	36	36	32	31	32	36	35	37	33	34	32	34	34	34	36	32	31																			29.6351	29.5147	29.6063	28.8929	28.9709	28.9138
A0A3T3RY61	A0A3T3RY61_SHIFL		ackA		Acetate kinase	0.000477783	39	35	37	38	39	34	38	36	37	36	37	35	36	37	38	36	39	38	39																			29.6194	29.6478	29.7002	30.1601	30.2389	30.2053
A0A3T3RYV8	A0A3T3RYV8_SHIFL		gsiA_4		ABC transporter ATP-binding protein	0.000477783	13	10	13	13	13	12	11	10	13	12	12	11	10	10	10	11	10	12	11																			26.3333	26.6643	26.2927	26.0343	25.9113	25.9736
A0A3T3RYZ1	A0A3T3RYZ1_SHIFL		acnA		Aconitate hydratase	0.000477783	75	61	63	59	73	75	75	61	59	62	42	44	43	43	42	45	40	41	39																			29.943	29.9702	29.8213	31.4129	31.5511	31.4968
A0A3T3RZD8	A0A3T3RZD8_SHIFL		ada		Bifunctional DNA-binding transcriptional regulator/O6-methylguanine-DNA methyltransferase Ada	0.000477783	3	1	2	1	3	3	3	1	2	1	1	1	0	1	1	1	1	1	1																			19.6253	19.9437	19.2687	22.8908	22.9307	21.9953
A0A3T3RZP5	A0A3T3RZP5_SHIFL		yijP		Sulfatase	0.000477783	20	14	18	17	16	13	13	18	19	19	18	16	18	19	19	20	20	20	15																			26.8211	26.9275	26.6647	26.106	25.6795	25.846
A0A3T3S0B6	A0A3T3S0B6_SHIFL		tyrB		Aromatic amino acid aminotransferase	0.000477783	12	12	12	12	11	12	11	11	12	12	11	11	11	11	10	10	11	11	11																			27.1799	27.097	27.1734	26.7146	26.8188	26.6853
A0A3T3S181	A0A3T3S181_SHIFL		trpD2		Glycosyl transferase family protein	0.000477783	14	14	14	14	14	14	13	14	14	14	10	8	8	11	14	12	13	12	13																			27.4213	27.3911	27.3571	27.5326	27.5738	27.5933
A0A3T3S1D5	A0A3T3S1D5_SHIFL		yhcB		Cytochrome d ubiquinol oxidase subunit III	0.000477783	19	17	19	19	17	19	15	19	18	19	17	19	18	19	19	19	19	19	19																			29.736	29.6611	29.6156	28.8477	28.9474	28.9487
A0A3T3S1N1	A0A3T3S1N1_SHIFL		ybjT		Putative dTDP-glucose enzyme	0.000477783	3	3	3	2	3	2	2	3	3	3	3	3	2	3	3	3	3	3	3																			22.2604	22.3003	21.757	21.844	21.536	21.2597
A0A3T3S246	A0A3T3S246_SHIFL		waaA		3-deoxy-D-manno-octulosonic acid transferase	0.000477783	8	7	7	8	5	4	4	7	7	7	7	7	6	7	6	8	7	8	6																			25.5	25.6371	25.5454	25.3762	22.2667	25.4214
A0A3T3S271	A0A3T3S271_SHIFL		ybiC		Putative dehydrogenase	0.000477783	15	14	15	15	9	10	8	13	15	14	11	13	11	12	11	11	13	12	12																			27.5582	27.5257	27.5416	26.286	26.3001	26.3321
A0A3T3S2Z4	A0A3T3S2Z4_SHIFL		yhjJ		Peptidase, M16 (Pitrilysin) family	0.000477783	23	21	20	22	18	19	18	22	22	22	19	19	21	23	22	22	21	22	20																			28.0261	27.9234	28.0105	27.2502	27.3165	27.2613
A0A3T3S3C2	A0A3T3S3C2_SHIFL		mdlB		Multidrug transporter membrane\ATP-binding components	0.000477783	6	5	6	4	4	4	4	5	5	4	5	5	4	6	6	6	5	6	6																			22.1987	23.2528	22.1899	21.8793	21.661	21.9454
A0A3T3S484	A0A3T3S484_SHIFL		sorB		PTS system mannose/fructose/N-acetylgalactosamine-transporter subunit IIB	0.00269663	2	1	1	1	0	0	0	1	1	1	2	2	2	1	1	0	0	1	0																			21.2443	20.0436	20.4318	NA	NA	NA
A0A3T3S4U6	A0A3T3S4U6_SHIFL		hemN_2		Heme chaperone HemW	0.000477783	9	8	8	8	9	7	5	8	8	8	8	9	7	8	7	8	9	8	7																			25.1982	25.3586	25.247	24.7841	25.2046	24.9665
A0A3T3S5F1	A0A3T3S5F1_SHIFL		rfaJ_1		Lipopolysaccharide 1,3-galactosyltransferase	0.000477783	4	3	3	4	3	4	3	3	3	3	4	4	4	3	3	4	4	3	4																			22.7194	22.6716	22.7097	22.9242	22.9316	23.145
A0A3T6IXA8	A0A3T6IXA8_SHIFL		ycfL		Uncharacterized protein	0.000477783	5	5	5	4	5	5	3	4	5	4	4	4	2	4	4	4	4	5	4																			23.7257	23.4448	23.4747	24.0895	23.9246	23.8102
A0A3T6IXD8	A0A3T6IXD8_SHIFL		yceG		Endolytic murein transglycosylase	0.000477783	4	2	2	3	1	2	1	1	2	1	4	4	4	4	4	4	4	4	4																			22.7378	21.9928	22.8262	21.9346	22.4313	20.7343
A0A3T6IXG2	A0A3T6IXG2_SHIFL		grxB		Glutaredoxin 2	0.000477783	19	17	18	18	18	19	19	18	17	18	16	16	15	15	11	14	17	16	17																			28.2014	28.295	28.3071	29.7096	29.767	29.7798
A0A3T6IXH2	A0A3T6IXH2_SHIFL		ycfU		Uncharacterized protein	0.000477783	10	9	10	9	8	6	5	10	10	10	10	10	8	10	8	9	10	10	10																			24.6133	25.0876	24.9162	24.4868	24.1269	24.0799
A0A3T6IXJ6	A0A3T6IXJ6_SHIFL		S2633		Uncharacterized protein	0.000477783	8	8	7	7	6	6	8	8	7	7	8	8	8	6	8	8	7	7	7																			26.9234	26.7752	26.7885	26.269	26.2495	26.289
A0A3T6IXQ0	A0A3T6IXQ0_SHIFL		yfdX		YfdX family protein	0.000477783	7	0	2	6	2	1	0	7	7	7	1	0	0	2	2	1	2	2	1																			NA	25.1686	26.3257	25.2004	18.3482	NA
A0A3T6IXQ6	A0A3T6IXQ6_SHIFL		ybeJ		Putative periplasmic binding transport protein	0.000477783	20	20	20	20	14	16	13	19	19	19	7	7	4	6	8	5	6	8	7																			27.6099	27.5506	27.4645	26.1983	26.2824	26.2747
A0A3T6IXW3	A0A3T6IXW3_SHIFL		nirB		Nitrite reductase (NAD(P)H) subunit	0.000477783	12	1	1	1	10	11	12	2	2	2	2	1	1	2	1	1	2	2	2																			22.7837	22.7797	22.7074	24.8424	25.0725	25.0458
A0A3T6IXX5	A0A3T6IXX5_SHIFL		dam		DNA adenine methylase	0.00355714	1	1	1	1	1	1	1	1	1	1	1	1	1	1	1	1	1	1	1																			22.5088	22.2948	22.4421	22.6025	22.6306	22.5071
A0A3T6IXY5	A0A3T6IXY5_SHIFL		damX		Cell division protein DamX	0.000477783	24	21	22	23	23	24	22	22	21	22	20	21	22	21	22	22	21	20	20																			28.0553	28.081	28.0248	28.3354	28.3846	28.3279
A0A3T6IXZ0	A0A3T6IXZ0_SHIFL		ybeV		DnaJ domain-containing protein	0.0013544	1	0	0	0	0	0	0	1	1	1	1	1	1	0	0	0	0	0	0																			NA	NA	NA	NA	NA	NA
A0A3T6IXZ7	A0A3T6IXZ7_SHIFL		yrfF		Putative dehydrogenase	0.000477783	22	22	22	22	20	19	19	22	21	21	19	18	18	20	20	21	19	20	22																			27.2656	27.2832	27.1381	26.175	26.1983	26.2742
A0A3T6IY69	A0A3T6IY69_SHIFL		glcG		Uncharacterized protein	0.000477783	5	4	3	3	5	5	5	3	4	3	2	3	3	2	2	2	2	2	3																			24.0772	23.9205	24.0863	26.5935	26.7077	26.6324
A0A3T6IY89	A0A3T6IY89_SHIFL		hybD		HyaD/HybD family hydrogenase maturation endopeptidase	0.000938086	4	2	1	2	4	3	3	2	2	2	3	3	2	3	4	2	3	4	2																			21.2175	20.1808	21.3268	23.4315	22.4359	22.134
A0A3T6IYA3	A0A3T6IYA3_SHIFL		icc		Cyclic 3',5'-adenosine monophosphate phosphodiesterase	0.000477783	3	3	3	3	1	1	1	3	3	3	3	3	3	3	3	3	3	3	3																			25.219	25.1464	25.0932	23.5181	21.8508	23.5266
A0A3T6IYF9	A0A3T6IYF9_SHIFL		rpoN		RNA polymerase sigma-54 factor	0.000477783	7	6	6	7	6	5	5	6	6	6	5	6	6	6	6	5	5	5	5																			24.7695	24.5559	25.1221	24.4504	24.6217	24.5357
A0A3T6IYG4	A0A3T6IYG4_SHIFL		S3287		Uncharacterized protein	0.000477783	8	8	7	8	8	8	7	8	7	7	8	8	6	8	8	7	8	8	8																			27.7522	27.7282	27.791	28.0268	28.1024	28.0184
A0A3T6IYJ4	A0A3T6IYJ4_SHIFL		secG		Preprotein translocase IISP family, auxillary membrane component	0.000477783	3	3	3	3	3	3	3	3	3	3	3	3	3	3	3	3	3	3	3																			27.0457	27.007	26.987	26.8516	26.9458	26.9276
A0A3T6IYK5	A0A3T6IYK5_SHIFL		vpsC		Cytoplasmic membrane protein	0.000477783	14	13	13	13	13	12	13	13	13	12	14	13	13	13	13	13	13	14	12																			27.846	27.7824	27.7246	27.4904	27.5878	27.5046
A0A3T6IYK6	A0A3T6IYK6_SHIFL		S2536		YfcL protein	0.000477783	4	4	3	4	2	3	2	4	4	4	4	3	4	3	4	3	3	4	3																			26.1946	26.1942	26.1614	25.6759	25.6176	25.7615
A0A3T6IYL1	A0A3T6IYL1_SHIFL		argT		Lysine-, arginine-, ornithine-binding periplasmic protein	0.000477783	16	16	16	16	16	16	14	15	16	16	7	6	6	9	13	8	13	13	9																			27.2441	27.4328	27.4006	27.2618	27.2852	27.1657
A0A3T6IYM6	A0A3T6IYM6_SHIFL	A0A3R0LJG3;A0A3T6IYM6	gltD_1	gltD_1;yffG	Glutamate synthase small subunit	0.000477783	28	26	26	26	18	17	14	26	27	25	23	25	22	26	27	21	25	25	28	2	2	2	1	1	1	1	2	2	1	2	1	1	1	1	1	1	2	27.6831	27.7219	27.663	25.4673	26.4107	26.3565
A0A3T6IYS6	A0A3T6IYS6_SHIFL		rcsF		Outer membrane lipoprotein RcsF	0.000477783	9	9	9	9	9	9	9	9	9	9	9	9	9	9	9	9	9	9	9																			28.1206	28.0316	28.0181	27.6386	27.7657	27.7064
A0A3T6IYU9	A0A3T6IYU9_SHIFL		cutF		Copper homeostasis protein (Lipoprotein)	0.000477783	14	10	12	11	13	13	13	12	11	13	11	14	11	13	13	11	13	13	12																			25.9844	26.0565	25.8147	26.5278	26.6705	26.5548
A0A3T6IYV3	A0A3T6IYV3_SHIFL		rpoH		RNA polymerase factor sigma-32	0.0013544	3	2	2	1	1	2	1	2	2	1	0	0	0	2	1	2	3	2	1																			23.5745	22.5791	20.1857	20.1267	22.4126	19.9895
A0A3T6IYZ5	A0A3T6IYZ5_SHIFL		ftsY		Signal recognition particle receptor FtsY	0.000477783	22	17	19	20	21	21	16	20	22	22	20	21	21	22	22	19	21	22	21																			26.2232	26.4594	26.6099	26.4784	26.4937	26.3148
A0A3T6IZ41	A0A3T6IZ41_SHIFL		tbpA		Thiamine-binding periplasmic protein	0.000477783	10	7	8	8	9	8	9	9	9	8	8	9	8	8	8	9	10	10	9																			24.4353	24.8377	24.7437	24.9419	24.908	24.7816
A0A3T6IZ52	A0A3T6IZ52_SHIFL		yadD		Putative transposase	0.00477223	1	1	1	1	1	1	1	1	1	1	1	1	1	1	1	1	1	1	1																			21.4342	21.2409	21.5024	21.1273	21.3305	20.8237
A0A3T6IZ95	A0A3T6IZ95_SHIFL		mutT		7,8-dihydro-8-oxoguanine-triphosphatase	0.000477783	3	3	3	3	2	3	2	3	1	3	3	3	2	3	3	2	3	3	3																			23.5143	23.1977	23.5498	22.205	23.3135	22.3086
A0A3T6IZA6	A0A3T6IZA6_SHIFL		ftsQ		Cell division protein FtsQ	0.000477783	2	2	2	2	1	1	1	2	2	2	2	2	2	2	2	2	2	2	2																			21.3684	21.2042	21.3819	17.9385	18.2181	20.0722
A0A3T6IZF1	A0A3T6IZF1_SHIFL		araE		Low-affinity L-arabinose transport system proton symport protein	0.000477783	21	5	4	6	0	1	0	5	7	7	19	18	18	20	20	21	19	21	21																			23.693	24.1899	24.0854	NA	18.0918	NA
A0A3T6IZI3	A0A3T6IZI3_SHIFL		ygeA		Putative racemase	0.000477783	12	9	9	9	7	7	5	8	8	9	12	11	12	11	12	11	11	12	12																			26.0049	25.6944	25.799	23.7492	24.2848	23.7647
A0A3T6IZP7	A0A3T6IZP7_SHIFL		yejH		Putative ATP-dependent helicase	0.000477783	4	3	3	4	3	4	3	4	4	4	4	3	4	3	3	4	4	4	3																			19.7071	20.0038	21.0263	20.8482	21.0147	19.9098
A0A3T6IZR5	A0A3T6IZR5_SHIFL		yojI		Putative ATP-binding component of a transport system	0.000938086	2	2	1	2	2	2	1	2	2	2	2	2	1	2	1	1	2	2	2																			18.2783	17.6804	19.454	19.4987	19.8165	18.9446
A0A3T6IZS8	A0A3T6IZS8_SHIFL		yojL		FAD:protein FMN transferase	0.000938086	3	0	1	0	1	0	1	2	1	0	3	2	1	2	2	1	2	3	3																			NA	20.7369	NA	20.9502	NA	20.5136
A0A3T6IZT3	A0A3T6IZT3_SHIFL		yejO		Putative ATP-binding component of a transport system	0.00477223	1	1	1	1	1	1	1	1	1	1	1	1	1	1	1	1	1	1	1																			28.205	28.2646	28.4259	26.3429	26.454	26.5497
A0A3T6IZW4	A0A3T6IZW4_SHIFL		dnaX		DNA polymerase III subunit gamma/tau	0.000477783	24	21	18	20	19	20	15	22	21	18	23	22	20	23	21	22	24	24	22																			28.4585	28.9067	28.7935	29.1525	29.464	28.7682
A0A3T6IZZ0	A0A3T6IZZ0_SHIFL		ylaB		Cyclic-guanylate-specific phosphodiesterase	0.00395952	1	1	1	1	1	1	1	1	1	1	1	1	1	1	1	1	1	1	1																			20.0667	20.1405	19.888	21.2597	21.3877	21.23
A0A3T6J011	A0A3T6J011_SHIFL		ybbU		Putative regulator	0.000477783	10	9	7	9	7	7	6	10	9	9	6	5	5	7	6	6	7	8	7																			26.5928	26.5962	26.5819	26.2718	26.3283	26.2995
A0A3T6J045	A0A3T6J045_SHIFL		fsr		Fosmidomycin resistance protein	0.0013544	2	2	2	1	1	1	1	2	2	2	1	1	1	1	1	1	1	1	1																			19.0769	19.004	18.9667	18.0593	18.2344	18.1989
A0A3T6J094	A0A3T6J094_SHIFL		ubiH		2-octaprenyl-6-methoxyphenol 4-monoxygenase	0.000477783	16	15	13	14	15	13	13	15	15	15	10	13	12	16	15	16	14	15	15																			25.5471	25.5204	25.623	25.5321	25.4526	25.553
A0A3T6J0A0	A0A3T6J0A0_SHIFL		recJ		Single-stranded-DNA-specific exonuclease RecJ	0.000477783	6	4	3	5	1	2	1	3	3	3	6	4	5	6	6	4	6	5	5																			24.8115	22.7816	24.81	22.8849	22.5877	24.5754
A0A3T6J0A4	A0A3T6J0A4_SHIFL		S3081		Protein of uncharacterized function (DUF1434)	0.00395952	1	1	1	1	1	1	1	1	1	1	1	1	1	1	1	1	1	1	1																			20.9256	21.0553	21.0471	21.0135	20.8665	20.8475
A0A3T6J0F2	A0A3T6J0F2_SHIFL		bglX		Beta-D-glucoside glucohydrolase	0.000477783	56	54	52	56	51	50	50	55	56	53	50	52	51	52	52	51	53	52	50																			28.8984	28.9318	28.9618	28.4316	28.4463	28.3998
A0A3T6J0F7	A0A3T6J0F7_SHIFL		proV_2		ABC transporter quaternary amine uptake (QAT) family, ATP-binding protein	0.000938086	5	0	0	1	5	5	5	0	1	0	0	0	1	0	0	0	0	0	0																			NA	NA	17.7131	22.9661	22.9294	22.7531
A0A3T6J0L7	A0A3T6J0L7_SHIFL		narJ		Nitrate reductase 1, delta subunit	0.0013544	1	0	1	1	1	1	1	0	0	1	0	0	0	1	1	0	0	0	0																			NA	17.4123	14.9484	20.1486	20.7331	20.5934
A0A3T6J0Q0	A0A3T6J0Q0_SHIFL		dhaL		Dihydroxyacetone kinase subunit DhaL	0.000477783	15	14	14	12	14	14	12	14	15	15	10	9	9	8	10	7	10	10	10																			26.4135	26.3583	26.326	26.5256	26.5915	26.4839
A0A3T6J0T5	A0A3T6J0T5_SHIFL		purL		Phosphoribosylformylglycinamidine synthase	0.000477783	100	95	100	100	86	82	83	96	97	96	95	94	91	92	91	94	94	98	94																			30.4256	30.4964	30.4937	29.1687	29.0319	29.1353
A0A3T6J0V4	A0A3T6J0V4_SHIFL		yfhA		Putative 2-component transcriptional regulator	0.000477783	8	7	6	6	6	7	6	8	7	8	7	6	5	7	7	6	7	7	7																			28.7755	28.7293	28.7825	28.8382	28.9515	28.9725
A0A3T6J0Z4	A0A3T6J0Z4_SHIFL		sbcC		Nuclease SbcCD subunit C	0.000477783	22	19	22	20	13	14	16	17	18	20	16	20	16	21	22	20	18	20	18																			25.3483	25.5443	25.6136	24.4527	24.3758	24.5553
A0A3T6J0Z6	A0A3T6J0Z6_SHIFL		rstB		Histidine kinase	0.000477783	2	2	2	2	1	1	1	2	2	2	2	1	1	2	1	1	2	2	2																			21.5531	21.6164	21.4124	20.7143	20.3132	21.154
A0A3T6J132	A0A3T6J132_SHIFL		mntR		Transcriptional regulator MntR	0.000477783	7	6	7	7	4	2	3	6	7	6	5	5	4	5	5	5	5	5	5																			23.2343	23.6581	23.9503	21.5241	20.8873	21.3196
A0A3T6J177	A0A3T6J177_SHIFL		yhcM		ATPase	0.000477783	16	14	13	14	12	11	12	14	16	16	12	13	13	12	13	13	12	11	11																			25.6804	25.5942	25.6074	24.5831	24.3244	24.716
A0A3T6J184	A0A3T6J184_SHIFL		moeB		Molybdopterin biosynthesis MoeB protein	0.000477783	8	8	8	8	8	8	8	8	8	8	8	8	8	8	8	8	8	8	8																			25.5723	25.5979	25.5683	25.5355	25.6417	25.6165
A0A3T6J185	A0A3T6J185_SHIFL		wecE		dTDP-4-amino-4,6-dideoxygalactose transaminase	0.000477783	10	9	9	8	9	8	9	9	9	8	8	8	8	10	7	9	8	8	9																			24.7915	24.7719	24.5609	25.0552	25.0425	25.0946
A0A3T6J1G3	A0A3T6J1G3_SHIFL		ybhL		Uncharacterized protein	0.00854336	1	1	1	1	1	1	1	1	1	1	0	1	1	1	1	1	0	0	1																			21.0957	21.0249	22.5762	23.7536	23.0535	24.1545
A0A3T6J1H5	A0A3T6J1H5_SHIFL		elaB		Bacterial protein of uncharacterized function (DUF883)	0.000477783	15	6	6	6	12	14	15	6	6	5	3	5	5	5	5	6	5	4	4																			23.9805	24.0798	24.3148	28.8457	28.8991	28.9063
A0A3T6J1R1	A0A3T6J1R1_SHIFL		yciW		Oxidoreductase	0.000477783	12	5	7	5	4	2	5	6	7	6	7	5	4	11	10	7	12	10	6																			23.0608	23.5554	23.3979	23.4121	21.7115	23.3027
A0A3T6J1W6	A0A3T6J1W6_SHIFL		yigU		Sec-independent protein translocase protein TatC	0.000477783	2	2	2	2	2	2	2	2	2	2	2	2	2	2	2	2	2	2	2																			21.0874	21.3235	21.3032	21.3737	21.2707	21.3371
A0A3T6J217	A0A3T6J217_SHIFL		recG		ATP-dependent DNA helicase RecG	0.000477783	11	10	9	8	6	6	5	7	9	9	10	11	11	10	9	11	9	9	9																			23.9338	23.9109	23.7138	23.5034	23.6105	23.3544
A0A3T6J228	A0A3T6J228_SHIFL		ybjX		Enzyme	0.000477783	3	0	1	1	0	0	0	0	1	0	3	2	2	2	3	2	2	3	3																			NA	18.9802	15.7558	NA	NA	NA
A0A3T6J229	A0A3T6J229_SHIFL		ycaC		Protein ycaC	0.000477783	8	2	2	1	7	8	7	2	2	1	0	0	1	0	0	1	1	1	1																			22.2862	22.1904	21.6348	29.5861	29.5837	29.6071
A0A3T6J278	A0A3T6J278_SHIFL		yegQ		Putative protease yegQ	0.000477783	22	19	20	19	20	20	18	22	21	22	21	21	21	20	20	21	21	21	18																			26.3845	26.6592	26.883	26.4642	27.0226	26.9947
A0A3T6J295	A0A3T6J295_SHIFL		cydD		ATP-binding component of cytochrome-related transport	0.000477783	12	12	12	12	11	11	10	12	12	12	12	11	12	11	12	12	11	10	11																			26.2694	26.401	26.3413	25.8185	25.6582	25.8096
A0A3T6J2A8	A0A3T6J2A8_SHIFL		hydG		Response regulator of hydrogenase 3 activity (Sensor HydH)	0.000477783	6	6	6	6	6	6	6	6	5	6	5	6	5	6	6	5	6	6	6																			23.7731	23.7988	23.7288	23.3703	23.3711	24.1514
A0A3T6J2D0	A0A3T6J2D0_SHIFL		malM		Periplasmic protein of mal regulon	0.000477783	4	1	0	0	4	3	4	1	0	0	0	1	0	0	0	1	0	1	0																			20.0652	NA	NA	23.4747	23.6676	23.7339
A0A3T6J2F7	A0A3T6J2F7_SHIFL		baeS		Histidine kinase	0.000477783	3	2	3	2	3	3	3	3	2	2	2	2	2	3	3	3	3	2	3																			21.8472	21.533	21.0312	21.0653	20.8892	20.9925
A0A3T6J2H2	A0A3T6J2H2_SHIFL		pad1		Probable UbiX-like flavin prenyltransferase	0.0013544	2	1	1	1	1	0	0	2	1	1	1	1	1	1	1	1	1	1	1																			19.2592	19.5008	19.4911	17.9759	NA	NA
A0A3T6J2H8	A0A3T6J2H8_SHIFL		thiF_1		Thiamin biosynthesis protein, thiazole moiety	0.0013544	2	1	1	1	1	0	2	1	1	1	2	1	1	1	1	1	1	1	1																			19.3488	19.4748	19.1565	17.5467	NA	21.7028
A0A3T6J2I0	A0A3T6J2I0_SHIFL		yebE		Uncharacterized protein	0.000477783	15	14	15	14	15	15	12	15	15	14	10	11	9	9	10	9	10	10	9																			28.3298	28.4176	28.1856	27.8435	27.8964	27.8301
A0A3T6J2P6	A0A3T6J2P6_SHIFL		yecC		Putative ATP-binding component of a transport system	0.000477783	6	5	6	6	6	6	6	6	6	6	5	5	5	5	6	6	6	6	6																			24.8523	24.9468	24.8181	25.4242	25.642	25.5541
A0A3T6J2Q4	A0A3T6J2Q4_SHIFL		nrfB		Cytochrome c nitrite reductase pentaheme subunit	0.0013544	1	0	0	0	1	1	1	0	0	0	0	0	0	0	0	0	0	0	0																			NA	NA	NA	22.6146	22.2367	22.6844
A0A3T6J2T8	A0A3T6J2T8_SHIFL		yafN		Antitoxin of toxin-antitoxin stability system	0.00311249	1	1	1	1	1	1	1	1	1	1	1	1	1	1	1	1	1	1	1																			22.4838	22.2944	22.5489	23.5512	23.7385	23.6518
A0A3T6J2W9	A0A3T6J2W9_SHIFL		ytfN		Uncharacterized protein	0.000477783	38	37	37	36	36	36	34	38	34	36	33	32	29	34	34	35	35	35	32																			27.483	27.4666	27.3981	27.4484	27.7011	27.647
A0A3T6J310	A0A3T6J310_SHIFL		cpdB		2:3-cyclic-nucleotide 2-phosphodiesterase	0.000477783	49	45	48	49	43	43	45	47	47	46	47	45	46	46	46	47	47	46	46																			28.6225	28.6979	28.6609	27.8484	27.9365	28.0182
A0A3T6J311	A0A3T6J311_SHIFL		ytfM		Translocation and assembly module subunit TamA	0.000477783	17	16	17	16	15	15	16	15	16	16	14	15	13	15	15	14	14	14	13																			26.5872	26.4773	26.4223	26.6555	26.6585	26.4234
A0A3T6J320	A0A3T6J320_SHIFL		qorB		NmrA family protein	0.000477783	6	6	6	6	6	6	5	6	6	6	6	6	6	6	6	5	6	6	6																			24.3257	24.3976	24.3913	24.0219	24.1063	23.6715
A0A3T6J363	A0A3T6J363_SHIFL		rseA		Anti-sigma-E factor RseA	0.000477783	11	10	11	11	9	9	10	11	11	10	9	9	9	9	9	9	9	9	8																			26.012	25.901	26.0063	25.3296	25.2151	25.1225
A0A3T6J369	A0A3T6J369_SHIFL		artI		Arginine 3rd transport system periplasmic binding protein	0.000477783	31	27	27	27	30	30	31	25	24	24	24	25	24	26	25	24	27	28	27																			27.7779	27.8223	27.8709	29.4818	29.5356	29.5439
A0A3T6J3A2	A0A3T6J3A2_SHIFL		yfiQ		Uncharacterized protein	0.000477783	30	30	27	28	28	29	28	28	28	27	13	12	11	13	14	14	18	17	13																			26.954	26.8548	26.8186	26.8622	26.8395	26.8349
A0A3T6J3G4	A0A3T6J3G4_SHIFL		fliI		Flagellum-specific ATP synthase	0.00477223	1	1	1	1	1	1	1	1	1	1	1	1	1	1	1	1	1	1	1																			22.3824	21.8326	21.8728	21.9839	21.8052	21.5849
A0A3T6J3H9	A0A3T6J3H9_SHIFL		S2096		DUF2158 domain-containing protein	0.000477783	5	2	2	2	5	5	4	1	1	1	0	0	0	1	1	0	1	1	1																			20.9579	21.2139	20.8353	26.1807	26.2591	26.2548
A0A3T6J3M0	A0A3T6J3M0_SHIFL		topB		DNA topoisomerase 3	0.000477783	8	6	8	8	3	4	4	6	7	8	6	8	8	7	7	7	5	6	6																			21.8569	22.2858	22.4641	20.6516	20.3794	20.4636
A0A3T6J3M5	A0A3T6J3M5_SHIFL		yhjS		Cellulose biosynthesis protein BcsE	0.000477783	8	8	8	8	7	8	5	7	7	7	3	4	2	5	4	3	4	4	4																			25.0263	24.9099	24.7831	25.492	25.3512	25.039
A0A3T6J3Q6	A0A3T6J3Q6_SHIFL		mltB		Membrane-bound lytic murein transglycosylase B	0.000477783	7	6	6	6	6	6	7	6	7	6	6	6	5	6	5	7	6	6	6																			24.1165	23.9292	24.0553	24.2308	24.4118	24.5699
A0A3T6J3W5	A0A3T6J3W5_SHIFL		hpaE		5-carboxy-2-hydroxymuconate semialdehyde dehydrogenase	0.000477783	7	7	7	6	3	4	5	7	7	7	2	2	2	2	2	1	3	3	1																			24.0598	24.0046	24.0599	22.7663	23.1637	22.8984
A0A3T6J3W8	A0A3T6J3W8_SHIFL		yhaJ		LysR family transcriptional regulator	0.000477783	16	14	16	16	11	13	13	14	13	15	13	13	12	14	14	14	14	13	13																			26.5302	26.7582	26.8239	26.2702	26.2115	26.3981
A0A3T6J3Z2	A0A3T6J3Z2_SHIFL		yciE		DEBC related cluster	0.00519931	3	0	0	0	2	2	3	0	0	0	0	0	0	0	0	0	0	0	0																			NA	NA	NA	21.0115	20.7833	21.2319
A0A3T6J3Z8	A0A3T6J3Z8_SHIFL		yhaH		Putative cytochrome	0.00311249	1	1	1	1	1	1	1	1	1	1	1	1	1	1	1	1	1	1	1																			22.1268	22.1836	21.795	23.6417	23.6222	23.6698
A0A3T6J403	A0A3T6J403_SHIFL		yhaK		Pirin family protein	0.000938086	2	2	2	2	1	1	1	2	2	2	2	2	2	2	2	2	2	2	2																			22.0158	21.522	22.1463	21.0961	21.2056	20.9568
A0A3T6J417	A0A3T6J417_SHIFL		yqjG		Glutathione S-transferase family protein	0.000477783	16	6	6	7	14	16	15	8	8	6	8	7	6	7	8	7	6	7	8																			24.9722	24.7923	24.8569	27.7613	27.8763	27.8425
A0A3T6J429	A0A3T6J429_SHIFL		cysB		LysR family transcriptional regulator CysB	0.000477783	22	21	21	21	18	18	19	20	21	20	20	20	21	21	21	21	22	21	20																			27.3136	27.2582	27.175	26.4273	26.6004	26.4968
A0A3T6J454	A0A3T6J454_SHIFL		fcl		GDP-L-fucose synthase	0.00771208	3	2	1	1	2	2	1	3	2	3	0	1	0	2	1	2	1	2	1																			19.8808	20.2369	20.0831	20.1177	20.2128	20.6876
A0A3T6J494	A0A3T6J494_SHIFL		uup		ATP-binding protein Uup	0.000477783	18	17	16	17	16	15	13	17	15	18	17	18	18	17	16	17	17	17	16																			25.5822	25.9013	25.7547	25.7454	25.7019	25.692
A0A3T6J4B3	A0A3T6J4B3_SHIFL		ycbX		MOSC domain-containing protein	0.000477783	17	16	16	15	10	10	12	16	16	17	13	14	14	12	14	12	12	14	11																			27.042	26.7757	26.1768	25.425	25.1716	25.4231
A0A3T6J4G7	A0A3T6J4G7_SHIFL		ycjW		LacI family transcriptional regulator	0.000477783	10	9	9	9	7	8	6	9	9	9	10	9	10	9	9	8	9	9	9																			25.3343	25.3349	25.3718	24.5425	24.3201	24.1221
A0A3T6J4H7	A0A3T6J4H7_SHIFL		mazG		Nucleoside triphosphate pyrophosphohydrolase	0.000477783	9	9	7	8	7	7	8	8	8	7	8	8	8	7	8	5	8	8	7																			24.7717	24.5742	24.774	24.1977	24.4514	24.5483
A0A3T6J4H9	A0A3T6J4H9_SHIFL		S1542		Putative repressor protein	0.000477783	2	2	2	2	2	0	0	2	2	2	2	2	2	2	2	2	2	2	2																			24.4248	24.2876	24.5151	24.1661	NA	NA
A0A3T6J4J3	A0A3T6J4J3_SHIFL		ygcY		Glucarate dehydratase	0.00477223	1	1	1	1	1	1	1	1	1	1	1	1	1	1	1	1	1	1	1																			22.0888	22.0319	22.0159	21.9707	22.233	22.112
A0A3T6J4N7	A0A3T6J4N7_SHIFL		ygaP		Rhodanese domain-containing protein	0.000477783	7	6	7	7	6	7	5	6	6	6	4	5	6	6	6	4	5	4	4																			24.3793	24.7988	24.4986	24.7987	24.8556	24.3477
A0A3T6J4Q3	A0A3T6J4Q3_SHIFL		ffh		GTP-binding export factor binds to signal sequence, GTP and RNA	0.000477783	31	28	30	26	27	28	26	26	28	27	26	30	28	29	30	28	30	31	30																			28.2849	28.2616	28.309	28.0871	28.1673	28.1162
A0A3T6J4R2	A0A3T6J4R2_SHIFL		recN		DNA repair protein RecN	0.00311249	1	1	1	1	0	1	0	1	1	1	1	1	1	1	1	1	1	1	1																			17.392	16.9707	17.5374	NA	14.992	NA
A0A3T6J4R8	A0A3T6J4R8_SHIFL		yfiL		Uncharacterized protein	0.0013544	1	1	1	1	1	1	1	1	1	1	0	1	1	0	0	1	0	0	0																			19.045	19.0837	19.2305	20.3604	20.6367	20.9733
A0A3T6J4T4	A0A3T6J4T4_SHIFL		pykF		Pyruvate kinase	0.000477783	64	56	59	57	62	64	62	54	57	56	56	57	59	59	62	60	59	61	60																			30.5013	30.644	30.561	31.6434	31.7291	31.6977
A0A3T6J4U9	A0A3T6J4U9_SHIFL		ydiC		Iron-sulfur cluster assembly scaffold protein	0.000477783	5	1	0	0	4	4	5	2	2	1	2	1	2	2	4	2	2	3	2																			20.3379	NA	NA	24.9268	25.0513	25.0783
A0A3T6J4Y0	A0A3T6J4Y0_SHIFL		mioC		MioC protein	0.000477783	3	3	3	3	2	3	3	3	3	3	3	3	3	3	3	3	3	3	3																			25.7901	25.7977	25.7784	25.3567	25.4417	25.4598
A0A3T6J538	A0A3T6J538_SHIFL		grxC		Glutaredoxin	0.000477783	14	14	14	14	14	14	14	14	14	13	13	12	13	14	14	14	13	14	14																			29.4363	29.45	29.4657	30.0438	30.0874	30.0647
A0A3T6J558	A0A3T6J558_SHIFL	A0A3T6J558;A0A4S3NPD2	S3169	S3169	Putative superfamily I DNA helicase	0.000477783	21	19	18	21	16	17	12	21	20	21	14	20	17	15	18	14	15	19	14	3	3	4	2	3	3	4	4	4	4	4	3	3	4	3	4	3	3	25.617	25.7205	25.7523	24.5585	24.9356	24.4338
A0A3T6J562	A0A3T6J562_SHIFL		ansB		L-asparaginase II	0.000477783	23	9	7	8	23	23	23	10	7	10	10	10	9	5	5	7	6	7	5																			25.4868	26.1236	25.3934	29.2235	29.2725	29.425
A0A3T6J5C2	A0A3T6J5C2_SHIFL		spy		Periplasmic protein	0.000477783	34	32	34	34	25	27	25	28	31	31	13	11	8	9	5	9	8	7	12																			28.7742	28.6967	28.2785	26.6569	26.8881	26.6753
A0A3T6J5C5	A0A3T6J5C5_SHIFL		cstA		Carbon starvation protein	0.000477783	8	6	6	7	5	5	3	8	8	8	7	6	5	6	6	7	7	8	5																			24.287	24.4501	24.2916	23.3394	23.3122	23.4443
A0A3T6J5D5	A0A3T6J5D5_SHIFL		fepB		Ferric enterobactin (Enterochelin) binding protein	0.000477783	3	2	2	2	3	3	2	3	2	2	3	2	2	2	2	2	2	3	3																			23.5758	23.9354	23.5729	24.0977	24.1373	24.2989
A0A3T6J5E6	A0A3T6J5E6_SHIFL		S2731		Ancillary SecYEG translocon subunit	0.000477783	17	13	14	14	13	13	12	16	13	15	14	17	15	15	16	16	16	15	16																			26.5157	26.7574	26.754	26.1476	26.2312	26.3353
A0A3T6J5F1	A0A3T6J5F1_SHIFL		focA		Formate transporter	0.000477783	5	2	4	5	5	5	5	2	4	4	4	4	3	4	5	5	4	5	5																			21.8126	22.8472	22.5291	24.3142	23.8649	24.1565
A0A3T6J5G2	A0A3T6J5G2_SHIFL		hflX		GTPase HflX	0.000477783	22	20	21	21	21	22	22	21	21	21	21	21	21	20	22	22	21	22	21																			27.1498	27.1491	27.0979	27.1973	27.2967	27.2737
A0A3T6J5G8	A0A3T6J5G8_SHIFL		S2701		Putative outer membrane lipoprotein	0.000477783	2	2	2	2	0	0	1	2	2	2	2	2	2	2	2	2	2	2	1																			20.6927	20.6968	20.1663	NA	NA	16.7764
A0A3T6J5I0	A0A3T6J5I0_SHIFL		ybdL		Putative aminotransferase	0.000477783	2	2	2	2	2	2	2	2	2	2	2	2	2	2	2	2	2	2	2																			22.8199	22.8278	22.6665	22.0757	22.0902	22.2251
A0A3T6J5I2	A0A3T6J5I2_SHIFL		yggT		Putative resistance protein	0.000477783	2	2	2	2	2	2	2	2	2	2	2	2	2	2	2	2	2	2	2																			22.172	22.1031	22.0511	21.4236	21.2464	22.0764
A0A3T6J5P0	A0A3T6J5P0_SHIFL		ybdR		Oxidoreductase	0.000477783	12	3	1	1	11	11	12	1	1	1	1	1	1	1	1	1	1	2	1																			21.5605	20.9967	19.7638	25.7469	25.8141	25.8134
A0A3T6J5X5	A0A3T6J5X5_SHIFL		holC		DNA polymerase III, chi subunit	0.000477783	6	4	4	4	6	6	4	3	3	3	4	3	3	4	6	3	5	5	5																			23.3019	23.4946	23.7036	24.14	24.4114	23.8318
A0A3T6J5Y0	A0A3T6J5Y0_SHIFL		rfaJ_2		Lipopolysaccharide 1,2-glucosyltransferase	0.000477783	3	1	1	2	1	1	1	2	1	3	2	3	2	2	2	3	1	3	2																			19.822	19.3641	20.6625	19.5924	19.9323	20.4893
A0A3T6J5Y2	A0A3T6J5Y2_SHIFL		waaI		Lipid A-core, surface polymer ligase	0.0013544	2	1	1	1	1	1	2	2	1	2	1	2	2	1	1	1	1	1	1																			21.7428	21.6725	21.1694	21.2835	20.9666	21.6096
A0A3T6J605	A0A3T6J605_SHIFL		nemA		N-ethylmaleimide reductase	0.000477783	22	18	17	20	20	18	17	17	19	19	20	21	20	20	22	19	22	21	18																			26.8266	26.7994	26.8038	26.7495	26.7814	26.8277
A0A3T6J627	A0A3T6J627_SHIFL		yihW		Putative DEOR-type transcriptional regulator	0.000477783	11	8	10	11	9	10	8	11	11	11	9	11	8	11	10	10	8	10	7																			25.8529	25.9931	26.1495	25.3235	25.5676	25.5865
A0A3T6J637	A0A3T6J637_SHIFL		yiiD		Putative acetyltransferase	0.000477783	4	4	3	4	4	4	4	4	4	4	0	1	1	1	0	0	2	1	0																			22.9605	22.8194	23.3224	23.1096	23.1753	23.2466
A0A3T6J659	A0A3T6J659_SHIFL		S3197		Uncharacterized protein	0.000477783	5	5	5	5	5	5	5	5	5	5	3	4	3	5	4	5	5	4	5																			24.0995	23.9852	24.0185	23.2305	23.3241	23.202
A0A3T6J662	A0A3T6J662_SHIFL		S0757		Putative membrane protein	0.000477783	3	2	1	2	1	1	1	0	2	2	2	2	3	2	3	3	2	2	1																			22.7114	22.7528	22.2787	23.1134	23.0065	21.5772
A0A3T6J6G1	A0A3T6J6G1_SHIFL		fdnG		Formate dehydrogenase-N, nitrate-inducible, alpha subunit	0.00645161	2	0	0	1	1	1	1	1	0	0	0	1	0	1	2	2	0	1	0																			NA	NA	17.6604	19.4942	19.6503	19.563
A0A3T6J6P2	A0A3T6J6P2_SHIFL		ppiB		Peptidyl-prolyl cis-trans isomerase	0.000477783	16	13	15	13	15	16	15	12	14	15	14	15	13	15	16	15	14	16	16																			28.0162	28.039	28.1091	27.8061	27.9166	27.8883
A0A3T6J6S3	A0A3T6J6S3_SHIFL		tar		Methyl-accepting chemotaxis protein II, aspartate sensor receptor	0.00787766	3	2	2	2	2	2	2	3	3	3	3	3	3	3	3	3	2	2	2																			24.4314	25.7442	25.8374	25.5842	24.917	25.7697
A0A3T6J6Z8	A0A3T6J6Z8_SHIFL		sixA		Phosphohistidine phosphatase	0.000477783	3	3	3	3	3	3	3	3	3	3	3	3	3	3	3	3	3	3	3																			25.7822	25.7805	25.7568	25.251	25.2509	25.2141
A0A3T6J708	A0A3T6J708_SHIFL		uxuR		Regulator for uxu operon	0.000477783	5	5	5	5	5	5	5	5	5	5	5	5	5	5	5	5	5	5	5																			24.3519	24.4661	24.3751	24.5611	24.6078	24.7338
A0A3T6J714	A0A3T6J714_SHIFL		yecN		Uncharacterized protein	0.00355714	1	1	1	1	1	1	1	1	1	1	1	1	1	1	0	1	1	1	1																			18.6988	19.5646	18.6922	21.416	21.0837	21.4525
A0A3T6J729	A0A3T6J729_SHIFL		yibL		Protein of uncharacterized function (DUF2810)	0.000477783	11	10	10	9	10	8	7	10	10	10	9	10	9	10	11	10	11	11	10																			26.2036	26.2053	26.1742	26.0486	25.7586	25.7908
A0A3T6J7A6	A0A3T6J7A6_SHIFL	A0A3T6J6G1;A0A3T6J7A6	fdoG	fdnG;fdoG	Formate dehydrogenase-O, major subunit	0.000477783	38	38	36	37	34	32	33	38	37	36	36	36	33	35	35	33	36	38	35	4	4	4	3	4	2	4	4	3	3	3	3	4	3	2	3	4	3	27.8383	27.7084	27.7508	27.8071	27.5627	27.8066
A0A3T6J7B7	A0A3T6J7B7_SHIFL		oppF		ATP-binding protein of oligopeptide ABC transport system	0.000477783	22	20	22	20	14	16	15	21	22	22	14	15	16	13	14	13	12	13	15																			28.6666	28.605	28.507	27.1884	27.2459	27.168
A0A3T6J7C6	A0A3T6J7C6_SHIFL		pheP		Phenylalanine transport protein pheP	0.0013544	1	1	1	1	1	1	1	1	1	1	1	1	1	1	1	1	1	1	1																			19.8533	20.1297	19.8174	19.2804	19.2042	19.4635
A0A3T6J7E5	A0A3T6J7E5_SHIFL		oppA		Glutathione-binding protein GsiB	0.000477783	53	53	52	51	43	41	40	52	53	52	39	43	37	38	39	39	38	38	38																			30.9973	31.0057	30.9471	29.0494	29.106	29.078
A0A3T6J7H7	A0A3T6J7H7_SHIFL		sbmA		Possible envelope protein	0.000477783	2	2	2	2	2	2	2	2	2	2	2	2	2	2	2	2	2	2	2																			21.9032	21.8691	21.351	22.0465	21.8312	22.1546
A0A3T6J7Q0	A0A3T6J7Q0_SHIFL		csgC		Autoagglutination protein	0.000477783	3	3	3	3	3	1	2	3	3	3	3	3	3	3	3	3	3	3	3																			25.4031	25.297	25.0499	23.6777	19.1159	23.7159
A0A3T6J827	A0A3T6J827_SHIFL		yeeZ		NAD dependent epimerase/dehydratase family protein	0.000477783	19	15	17	19	17	16	16	18	17	18	16	18	17	16	18	16	17	18	18																			28.0179	28.0178	28.027	27.758	27.8743	27.791
A0A3T6J871	A0A3T6J871_SHIFL		yeaK		YbaK/prolyl-tRNA synthetase-associated domain-containing protein	0.000477783	4	3	3	3	3	4	2	4	4	4	4	4	4	4	4	3	3	4	3																			23.3739	23.7876	24.0274	22.3216	22.8979	22.246
A0A3T6J8B5	A0A3T6J8B5_SHIFL		S0691		Putative Cation transport ATPase	0.00395952	1	1	1	1	1	1	1	1	1	1	1	1	1	1	1	1	1	1	1																			20.2237	19.9693	19.7086	20.9803	21.6221	21.6401
A0A3T6J8C8	A0A3T6J8C8_SHIFL	A0A3R0LV36;A0A3T6J8C8	tktA	tktA;tktB	Transketolase	0.000477783	76	58	58	54	52	48	50	59	61	57	74	76	74	75	74	75	73	74	75	4	4	4	4	4	4	4	4	4	4	4	4	4	4	4	4	4	4	31.5776	31.5135	31.5448	30.6067	30.6499	30.7208
A0A3T6J8R6	A0A3T6J8R6_SHIFL		ykgF		4Fe-4S ferredoxin-type domain-containing protein	0.000477783	19	18	18	16	17	17	15	17	17	19	16	16	15	17	15	16	15	15	14																			27.2095	26.9812	27.0447	26.9863	27.2649	27.1611
A0A3T6J928	A0A3T6J928_SHIFL		mobA		Molybdenum cofactor guanylyltransferase	0.000477783	13	12	13	12	12	12	10	12	13	12	10	8	8	10	9	6	9	9	8																			24.9285	24.908	24.9686	24.7365	24.847	24.9039
A0A3T6J986	A0A3T6J986_SHIFL		S0700		Putative bacteriophage protein	0.000477783	7	7	5	7	3	2	2	4	5	6	5	6	5	6	6	6	5	6	5																			23.8958	23.4696	23.5707	21.1536	20.273	21.3106
A0A3T6J9F5	A0A3T6J9F5_SHIFL		S1954		Putative bacteriophage protein	0.000477783	3	0	0	0	0	0	0	0	1	2	2	3	2	0	0	0	1	0	0																			NA	NA	NA	NA	NA	NA
A0A3U1D591	A0A3U1D591_SHIFL		yfeX		Dyp-type peroxidase family protein	0.000477783	24	23	24	23	21	24	22	22	23	24	22	23	24	23	21	23	23	22	21																			28.5268	28.4495	28.3994	28.3878	28.4795	28.4433
A0A3U1D5R8	A0A3U1D5R8_SHIFL		ypfH		Esterase	0.000477783	7	5	5	6	6	6	6	5	4	4	6	7	7	5	5	5	7	6	6																			24.8463	24.7845	24.8449	25.6247	25.7415	25.7143
A0A3U1D628	A0A3U1D628_SHIFL		nudE		ADP-ribose diphosphatase NudE	0.000477783	12	12	12	12	11	11	9	11	11	11	10	9	8	9	10	9	11	9	10																			26.8734	26.7767	26.6852	25.7827	25.8276	25.5589
A0A3U1D6C0	A0A3U1D6C0_SHIFL		nuoL		NADH dehydrogenase I chain L	0.000477783	3	3	3	3	3	3	3	3	3	3	3	3	3	3	3	3	3	3	3																			24.2346	24.357	24.4729	23.679	23.4675	23.467
A0A3U1D6H6	A0A3U1D6H6_SHIFL		mlaF		Phospholipid ABC transporter ATP-binding protein MlaF	0.000477783	16	14	14	14	14	13	14	15	15	16	15	14	15	15	15	15	15	14	15																			26.7522	26.6466	26.7827	26.5107	26.5799	26.5175
A0A3U1D758	A0A3U1D758_SHIFL		cydB1		Cytochrome d terminal oxidase polypeptide subunit II	0.000477783	8	6	7	7	8	7	7	7	7	7	7	7	7	8	8	7	8	8	8																			26.4042	26.6006	26.6489	27.0029	26.7132	27.0249
A0A3U1D7C9	A0A3U1D7C9_SHIFL		nikA		Glutathione-binding protein GsiB	0.000477783	22	0	3	1	21	21	22	1	3	3	1	1	1	0	1	2	2	1	1																			NA	21.5999	20.3191	27.5752	27.6084	27.7454
A0A3U1D7S2	A0A3U1D7S2_SHIFL		priA		Primosomal protein N'	0.000477783	6	5	5	5	5	5	4	5	5	6	6	5	6	5	5	5	5	5	6																			23.4013	23.3904	23.3993	23.5369	23.3145	22.9497
A0A3U1D7Z5	A0A3U1D7Z5_SHIFL		gsk		Inosine kinase	0.000477783	10	8	8	8	6	5	5	9	9	9	7	9	8	7	9	6	7	10	7																			23.7431	24.4391	24.1838	22.4476	22.3294	22.422
A0A3U1D866	A0A3U1D866_SHIFL		fruB		Multiphosphoryl transfer protein	0.000477783	12	12	12	12	12	10	11	11	11	10	11	10	12	9	11	11	11	11	11																			27.345	27.345	27.262	27.0074	26.896	27.1242
A0A3U1D8F8	A0A3U1D8F8_SHIFL		yidF		Putative transcriptional regulator	0.0013544	1	1	1	1	1	1	1	1	1	1	1	1	1	1	1	1	1	1	1																			21.8829	22.0476	21.999	21.9707	21.9201	21.9981
A0A3U1D961	A0A3U1D961_SHIFL		yliF		Diguanylate cyclase	0.00477223	1	1	1	1	1	1	1	1	1	1	1	1	1	1	1	1	1	1	1																			22.0196	22.0743	22.1171	21.3789	21.2482	20.5629
A0A3U1D9B2	A0A3U1D9B2_SHIFL		recB		RecBCD enzyme subunit RecB	0.000477783	6	5	6	5	6	5	4	6	6	6	6	6	6	6	6	6	6	6	6																			23.0599	23.1649	22.8183	22.6377	22.4122	22.7956
A0A3U1D9D5	A0A3U1D9D5_SHIFL		hypF		Carbamoyltransferase HypF	0.000477783	3	2	3	2	2	2	1	3	2	2	2	1	2	2	2	3	3	2	3																			21.3695	22.0631	20.7548	22.1322	21.7343	20.4637
A0A3U1D9J6	A0A3U1D9J6_SHIFL		ydhF		Oxidoreductase YdhF	0.000477783	7	6	7	6	7	7	7	6	6	6	5	6	5	5	5	7	5	6	7																			25.6991	25.9733	25.8664	27.4274	27.3624	27.4357
A0A3U1DAF1	A0A3U1DAF1_SHIFL		nrdA		Ribonucleoside-diphosphate reductase	0.000477783	48	44	44	44	39	42	40	43	44	43	43	42	46	45	45	48	45	45	45																			28.5657	28.9551	28.8501	29.1339	29.1068	29.1562
A0A3U1DCX3	A0A3U1DCX3_SHIFL		dppF		Dipeptide transporter ATP-binding subunit	0.000477783	18	16	17	17	18	17	17	16	16	15	3	5	4	4	4	1	4	4	2																			26.2124	26.3346	26.1235	26.6676	26.6439	26.6287
A0A3U1DCX7	A0A3U1DCX7_SHIFL		csdE		Cysteine desulfurase, sulfur acceptor subunit CsdE	0.000477783	5	5	5	5	5	5	5	5	5	4	5	5	4	5	5	5	5	5	4																			23.2356	23.0622	23.0299	23.5429	23.5455	23.5148
A0A3U1DCZ0	A0A3U1DCZ0_SHIFL		ynhG		LysM domain/ErfK/YbiS/YcfS/YnhG family protein	0.000477783	21	14	15	14	20	21	21	14	14	13	15	16	15	16	14	13	15	14	16																			26.4024	26.4474	26.4959	29.8003	29.822	29.7892
A0A3U1DDL4	A0A3U1DDL4_SHIFL		bfr		Bacterioferrin	0.000477783	24	13	14	15	24	24	24	13	13	12	9	10	8	11	13	11	12	12	13																			27.8209	27.8054	27.7292	32.1336	32.2012	32.1789
A0A3U6TG53	A0A3U6TG53_SHIFL		sdhB		Succinate dehydrogenase iron-sulfur subunit	0.000477783	35	31	32	31	31	30	28	34	33	35	30	28	30	29	27	27	29	29	25																			31.3822	31.2936	31.2912	29.9098	30.0474	29.9199
A0A3U6TG60	A0A3U6TG60_SHIFL		sucD		Succinate--CoA ligase [ADP-forming] subunit alpha	0.000477783	62	59	60	60	55	51	48	61	62	61	51	53	47	49	47	44	48	48	44																			33.1755	33.1656	33.1566	31.7428	31.8379	31.705
A0A3U6TGH8	A0A3U6TGH8_SHIFL		drrA		ABC transporter ATP-binding protein	0.000477783	16	15	14	15	15	14	14	16	16	16	16	15	14	15	14	15	16	16	15																			26.1112	26.1448	26.1173	26.0674	26.0556	26.1518
A0A3U6TGK6	A0A3U6TGK6_SHIFL		yejM		Inner membrane protein YejM	0.000477783	13	13	12	13	12	10	10	11	12	13	13	13	13	13	12	13	13	13	13																			25.1429	25.1597	25.2301	25.031	24.87	25.2226
A0A3U6TGN5	A0A3U6TGN5_SHIFL		rtn		Cyclic-guanylate-specific phosphodiesterase	0.00269663	3	1	1	1	0	0	1	0	2	1	1	1	2	3	3	3	3	2	2																			20.0491	20.9791	20.5612	NA	NA	20.5932
A0A3U6TIS3	A0A3U6TIS3_SHIFL		ybiS		L,D-transpeptidase	0.000477783	15	15	15	15	15	15	15	15	15	15	15	15	15	15	15	15	15	15	15																			26.9707	27.0312	26.9853	26.8	26.7082	26.8117
A0A3U6TKX1	A0A3U6TKX1_SHIFL		yafV		Amidohydrolase	0.000477783	14	11	12	10	14	14	14	11	10	11	9	8	8	10	7	8	11	9	8																			25.4069	25.323	25.2588	26.2828	26.3682	26.2536
A0A3U6TL72	A0A3U6TL72_SHIFL		dcm		Cytosine-specific methyltransferase	0.000477783	11	11	10	11	7	7	6	10	10	11	10	10	9	9	11	9	10	9	8																			25.4091	24.8054	24.9143	22.5457	23.5413	24.6638
A0A3U6TN15	A0A3U6TN15_SHIFL		rfaQ		Lipopolysaccharide core biosynthesis protein	0.000477783	6	6	5	5	5	5	5	5	6	5	5	5	6	5	5	5	5	5	5																			23.9176	24.0875	23.9526	23.7006	23.7801	23.8187
A0A3U6TNF8	A0A3U6TNF8_SHIFL		agp		Glucose-1-phosphatase/inositol phosphatase	0.000477783	27	24	24	25	27	26	25	22	25	25	20	20	20	20	20	21	21	21	21																			29.3272	29.316	29.3163	30.0042	30.1035	30.0973
A0A3U6TP88	A0A3U6TP88_SHIFL		iucD		L-lysine 6-monooxygenase	0.000477783	9	6	3	6	9	9	8	7	7	8	6	7	7	6	6	7	7	6	6																			24.1464	22.9329	23.1886	24.9174	24.8936	25.701
A0A3U6TPU8	A0A3U6TPU8_SHIFL		oppD		ABC transporter ATP-binding protein	0.000477783	18	17	18	18	13	12	10	16	18	17	12	12	13	12	12	12	14	13	10																			28.4754	28.4648	28.3812	26.5296	26.708	26.8844
A0A3U6TQV3	A0A3U6TQV3_SHIFL		yniC		2-deoxyglucose-6-phosphatase	0.000477783	12	12	12	11	10	11	10	12	12	12	10	11	9	8	9	8	11	11	10																			28.0274	27.9351	27.8869	27.2777	27.4296	27.4177
A0A3Y2RKK9	A0A3Y2RKK9_SHIFL		holB		DNA polymerase III subunit delta'	0.000477783	4	4	4	4	3	3	2	4	4	4	4	4	4	4	4	2	4	4	4																			22.5233	21.8694	22.0921	22.1658	22.2484	20.2234
A0A3Y2RKL5	A0A3Y2RKL5_SHIFL		yrfH		Heat shock protein 15	0.000477783	4	3	3	3	3	3	3	3	4	3	4	4	4	4	3	4	4	4	4																			24.4341	24.8099	24.6331	25.3776	25.2618	25.6153
A0A3Y2RKT6	A0A3Y2RKT6_SHIFL		amiA		N-acetylmuramoyl-L-alanine amidase	0.000477783	7	7	7	7	7	7	7	7	6	7	7	7	6	5	6	7	7	6	6																			24.1649	24.0686	24.3577	24.3281	24.5327	24.3474
A0A3Y2RL44	A0A3Y2RL44_SHIFL		yhhM		DUF2500 domain-containing protein	0.000477783	10	10	10	10	6	7	6	10	10	10	4	4	6	7	6	4	6	7	6																			25.0853	24.6861	24.9688	23.4196	23.6315	23.6042
A0A3Y2RMU1	A0A3Y2RMU1_SHIFL		yaiH		Beta-lactam binding protein AmpH	0.000477783	3	2	1	3	0	2	1	0	2	0	2	2	2	2	3	3	3	2	3																			18.2998	17.2456	19.9037	NA	18.5583	17.8495
A0A3Y2RND7	A0A3Y2RND7_SHIFL		fruA		PTS system fructose-specific transporter subunit IIBC	0.000477783	17	15	16	14	17	17	17	13	15	12	12	14	13	15	14	14	14	14	15																			27.1134	27.3384	27.0115	28.3797	28.1309	28.4313
A0A3Y2RNV1	A0A3Y2RNV1_SHIFL		ribD		Riboflavin biosynthesis protein RibD	0.000477783	36	36	36	36	36	36	36	36	36	36	34	34	34	34	35	34	36	34	35																			28.4188	28.429	28.4306	27.9438	27.9401	27.8909
A0A3Y2RPF9	A0A3Y2RPF9_SHIFL		supH		Sugar phosphatase SupH	0.000477783	7	7	6	6	5	6	5	6	7	7	7	7	6	7	7	6	7	7	7																			24.2952	24.1717	24.1502	22.9948	23.0299	22.4944
A0A3Y2RPQ5	A0A3Y2RPQ5_SHIFL		degS		Outer membrane-stress sensor serine endopeptidase DegS	0.000477783	9	9	9	9	9	9	9	9	9	9	9	9	9	9	9	9	9	9	9																			25.6431	25.3152	25.5744	24.7264	24.5854	24.887
A0A3Y2RPW3	A0A3Y2RPW3_SHIFL		moaE		Molybdenum cofactor biosynthesis protein MoaE	0.000477783	6	6	6	6	6	6	5	6	6	6	5	6	5	6	5	5	5	6	5																			25.0413	24.9735	25.139	25.1512	25.2707	25.1931
A0A3Y2RR16	A0A3Y2RR16_SHIFL		yafO		Putative toxin YafO	0.00355714	1	1	1	1	1	1	1	1	1	1	1	1	1	1	1	1	1	1	1																			20.9651	18.7902	20.5264	20.9309	20.295	20.7835
A0A3Y2RRV5	A0A3Y2RRV5_SHIFL		fdoI		Formate dehydrogenase, cytochrome B556 (FDO) subunit	0.000477783	3	2	3	3	2	1	2	3	2	3	3	3	3	3	3	3	2	2	2																			19.6745	22.0242	22.023	20.9013	18.7738	20.4792
A0A3Y2RS55	A0A3Y2RS55_SHIFL		chbB		PEP-dependent phosphotransferase enzyme IV for cellobiose, arbutin, and salicin	0.000477783	3	3	3	3	3	3	3	3	3	3	3	3	3	3	3	3	3	3	2																			22.8291	22.6088	22.9349	22.0295	22.5952	22.9604
A0A3Y2RSR5	A0A3Y2RSR5_SHIFL		iap		Alkaline phosphatase isozyme conversion aminopeptidase	0.000477783	11	8	9	9	8	10	8	9	10	11	10	10	9	11	11	10	11	11	11																			24.4581	24.6984	24.5022	24.9591	25.0541	25.109
A0A3Y2RSS2	A0A3Y2RSS2_SHIFL		mpl		UDP-N-acetylmuramate--L-alanyl-gamma-D-glutamyl-meso-2,6-diaminoheptandioate ligase	0.000477783	26	25	25	25	21	22	19	25	25	26	26	25	26	25	24	25	25	25	25																			28.5668	28.6057	28.5293	27.9739	27.9774	27.9524
A0A3Y2RST1	A0A3Y2RST1_SHIFL		fabG1		Oxidoreductase	0.000477783	4	2	4	3	3	4	1	2	3	3	4	3	0	4	4	3	4	4	3																			19.7421	21.1398	21.899	20.5157	20.5899	17.2182
A0A3Y2RU85	A0A3Y2RU85_SHIFL		yjfP		Esterase	0.000477783	12	11	11	12	12	12	12	10	11	12	9	8	10	7	8	9	9	11	10																			25.1112	25.0134	25.2327	25.8532	25.983	25.9761
A0A3Y2RUB0	A0A3Y2RUB0_SHIFL		iucC		Aerobactin synthase subunit IucC	0.000477783	6	6	5	4	6	6	6	5	5	5	3	4	3	4	4	4	4	4	4																			25.0846	24.9332	24.8593	25.593	25.3024	25.6979
A0A3Y2RUB6	A0A3Y2RUB6_SHIFL		iucB		N(6)-hydroxylysine O-acetyltransferase	0.000477783	6	5	5	3	6	6	6	6	6	6	6	6	5	5	6	6	6	6	4																			23.891	24.1438	23.6711	24.803	24.9193	24.9701
A0A3Y2RUM0	A0A3Y2RUM0_SHIFL		thiF_1		Putative enzyme	0.000477783	4	4	4	3	4	4	3	3	4	4	4	4	3	3	4	4	4	3	4																			24.0185	23.8041	23.6306	23.3176	24.2276	22.6222
A0A3Y2RV67	A0A3Y2RV67_SHIFL		rfaF		ADP-heptose--LPS heptosyltransferase	0.000477783	10	9	10	9	9	9	8	9	10	10	9	9	9	9	8	9	10	9	8																			25.3029	25.3905	25.3516	25.2091	25.2191	25.0653
A0A4S3MX33	A0A4S3MX33_SHIFL		yieE		Putative phosphopantetheinyl transferase	0.000477783	9	7	9	7	8	7	9	9	9	9	9	9	9	8	8	7	8	7	8																			25.4837	25.7109	25.5361	24.6452	24.6829	24.7333
A0A4S3N157	A0A4S3N157_SHIFL		yecM		Uncharacterized protein conserved in bacteria	0.000477783	12	9	9	10	11	12	8	7	9	10	8	10	6	7	9	8	9	8	9																			24.9689	24.9315	25.2036	26.2981	26.2975	26.1757
A0A4S3N216	A0A4S3N216_SHIFL		yeeD		SirA family protein	0.0013544	1	1	1	1	1	1	1	1	1	1	1	1	1	1	1	1	1	1	1																			22.1287	22.2482	22.1681	22.1851	22.2191	22.0607
A0A4S3N402	A0A4S3N402_SHIFL		yjgK_2		Putative Beta-galactosidase, beta subunit	0.000477783	2	1	1	1	2	2	2	1	1	1	1	1	1	2	2	1	1	1	1																			24.009	23.929	23.9194	25.9336	26.0775	25.907
A0A4S3N442	A0A4S3N442_SHIFL		hiuH		5-hydroxyisourate hydrolase	0.00355714	1	1	1	1	1	1	1	1	1	1	1	1	1	1	1	1	1	1	1																			21.6949	21.5449	21.7331	21.5909	21.8318	21.6153
A0A4S3N4K4	A0A4S3N4K4_SHIFL		ymdC		Cardiolipin synthase C	0.000477783	5	2	3	2	5	5	3	2	3	4	1	3	2	3	2	3	2	1	2																			21.0288	21.0446	21.1731	22.8408	22.4194	22.3341
A0A4S3N6S3	A0A4S3N6S3_SHIFL	A0A3U6TIS3;A0A4S3N6S3	erfK	erfK;ybiS	Uncharacterized protein	0.000477783	18	14	14	12	17	18	17	14	13	14	12	13	11	12	13	11	14	12	12	1	1	1	0	1	0	1	1	1	1	1	1	1	1	1	1	1	1	25.7048	25.6886	25.5457	28.0516	28.0351	28.0022
A0A4S3N837	A0A4S3N837_SHIFL		ygaU		LysM domain/BON superfamily protein	0.000477783	32	19	16	16	32	32	31	17	15	15	13	15	14	14	14	13	12	13	13																			27.0259	26.9848	26.8265	31.4418	31.5736	31.5043
A0A4S3N8F5	A0A4S3N8F5_SHIFL		S1732		Uncharacterized protein	0.000477783	3	3	3	2	2	2	2	3	2	3	1	3	2	0	3	0	0	0	0																			19.3993	20.2478	18.9309	19.4146	19.1877	18.7616
A0A4S3NAS0	A0A4S3NAS0_SHIFL		csgD		DNA-binding transcriptional regulator CsgD	0.000477783	16	16	16	16	6	6	6	11	10	11	2	2	1	3	2	1	4	3	1																			28.9423	29.0509	29.0676	25.3245	25.2656	25.0733
A0A4S3NBZ3	A0A4S3NBZ3_SHIFL		S1516		Uncharacterized protein	0.000477783	5	3	3	3	0	0	0	4	3	3	4	4	4	4	5	4	4	4	5																			22.4819	22.6452	21.9822	NA	NA	NA
A0A4S3NC12	A0A4S3NC12_SHIFL		S4826		Uncharacterized protein	0.000477783	9	6	8	8	8	8	9	4	7	8	6	7	8	8	8	8	7	8	7																			22.6948	23.1517	22.9433	23.3519	23.2282	23.0853
A0A4S3NDI6	A0A4S3NDI6_SHIFL		rrmA		23S rRNA (Guanine(745)-N(1))-methyltransferase	0.000477783	12	11	10	8	11	11	9	12	11	11	10	11	11	11	11	11	12	12	12																			23.6862	23.5631	23.2429	23.3514	23.5204	22.8153
A0A4S3NDK3	A0A4S3NDK3_SHIFL		icd		Isocitrate dehydrogenase	0.000477783	84	79	80	82	61	60	54	84	82	83	68	67	66	65	68	63	69	65	67																			32.7216	32.6675	32.64	30.78	30.8897	30.8387
A0A4S3NDQ0	A0A4S3NDQ0_SHIFL		msrC		Free methionine-R-sulfoxide reductase	0.000477783	6	4	4	4	6	6	5	5	5	4	4	3	3	5	3	5	5	4	5																			24.3858	24.491	24.6273	25.0569	25.3417	25.7138
A0A4S3NE29	A0A4S3NE29_SHIFL		yibN		Rhodanese domain-containing protein	0.000477783	15	15	15	13	14	14	14	14	15	14	14	15	15	15	15	14	15	15	15																			27.7801	27.7981	27.8216	27.569	27.7282	27.6442
A0A4S3NE36	A0A4S3NE36_SHIFL		menI		1,4-dihydroxy-2-naphthoyl-CoA hydrolase	0.000477783	10	9	9	10	9	9	8	10	10	10	10	10	10	10	10	8	10	9	10																			26.1078	26.2077	26.2531	24.8466	25.0107	24.8126
A0A4S3NEZ3	A0A4S3NEZ3_SHIFL		ycjG		Dipeptide epimerase	0.000477783	10	8	9	10	8	9	9	8	8	9	4	4	6	4	4	5	5	5	5																			25.4201	25.5243	25.3777	25.2996	25.3322	25.5454
A0A4S3NF58	A0A4S3NF58_SHIFL		yihD		Protein yihD	0.000477783	10	10	10	10	10	10	10	10	10	10	10	10	10	10	10	10	10	10	10																			27.6996	27.6646	27.7742	26.762	26.7475	26.43
A0A4S3NFA5	A0A4S3NFA5_SHIFL		nth		Endonuclease III	0.000477783	4	3	2	3	3	2	3	4	3	3	4	4	4	4	3	3	4	3	3																			23.8279	23.4265	23.4646	23.2096	23.1165	23.4751
A0A4S3NFU0	A0A4S3NFU0_SHIFL		ygaV_2		ArsR family transcriptional regulator	0.000477783	2	2	2	2	2	2	2	2	2	2	2	2	2	2	2	2	2	2	2																			20.6837	20.649	20.9187	21.0457	21.2517	21.0328
A0A4S3NGV2	A0A4S3NGV2_SHIFL		S1561		DUF1315 domain-containing protein	0.000477783	4	4	4	4	3	1	2	3	3	3	3	3	1	4	3	3	3	3	3																			22.7564	22.5745	22.696	19.8385	17.2831	18.4112
A0A4S3NHL9	A0A4S3NHL9_SHIFL		ybaY		Conserved hypothetical lipoprotein	0.000477783	10	6	5	4	10	10	10	6	5	5	5	3	3	4	4	4	4	4	4																			25.3883	25.4349	25.1224	29.7664	29.894	29.7339
A0A4S3NJ75	A0A4S3NJ75_SHIFL		yafK		ErfK/YbiS/YcfS/YnhG family protein	0.000477783	3	3	2	2	1	1	1	1	1	2	3	2	3	3	3	3	3	3	3																			24.9855	24.8136	24.8064	24.0363	24.1351	24.1536
A0A4S3NJS3	A0A4S3NJS3_SHIFL		nhaK		Na+/H+ antiporter	0.000477783	10	9	9	9	9	9	8	9	10	10	8	8	9	7	8	9	8	9	8																			24.5697	24.8749	24.5371	24.8412	24.7074	24.7981
A0A4S3NKH6	A0A4S3NKH6_SHIFL		ivy		C-lysozyme inhibitor	0.000477783	15	14	14	14	15	15	15	14	14	14	13	11	12	14	14	11	14	15	15																			27.3344	27.2899	27.3122	28.1366	28.3326	28.2158
A0A4S3NL32	A0A4S3NL32_SHIFL		mexR		MarR family transcriptional regulator	0.000477783	4	4	4	4	4	4	2	4	4	4	4	4	4	4	4	4	4	4	4																			23.8688	23.8309	23.8717	22.8501	22.7187	22.2818
A0A4S3NL76	A0A4S3NL76_SHIFL		soxS		AraC family transcriptional regulator	0.000477783	4	0	0	0	0	0	0	2	0	2	4	4	4	3	2	2	2	3	2																			NA	NA	NA	NA	NA	NA
A0A4S3NP06	A0A4S3NP06_SHIFL		ygjL		Putative NADPH dehydrogenase	0.000477783	56	50	50	49	56	56	54	52	50	49	27	28	27	27	27	32	31	29	26																			29.7607	29.7392	29.4924	30.3541	30.4226	30.3864
A0A4S3NPQ7	A0A4S3NPQ7_SHIFL		rfaH		Transcription/translation regulatory transformer protein RfaH	0.000477783	5	5	5	5	4	4	5	4	3	3	3	4	4	4	4	3	4	4	3																			23.6302	23.6285	24.519	23.7979	23.8473	24.4245
A0A4S3NPW2	A0A4S3NPW2_SHIFL		hemG		Protoporphyrin oxidase	0.000477783	15	14	14	14	15	13	13	15	15	15	14	14	14	15	14	13	14	14	15																			26.0342	26.0769	26.2323	25.474	25.592	25.3553
A0A4S3NQ09	A0A4S3NQ09_SHIFL		tatD		3'-5' ssDNA/RNA exonuclease TatD	0.000477783	9	9	8	8	7	8	7	8	8	7	7	7	7	8	7	6	8	7	7																			24.3787	24.5278	24.5023	24.0554	24.0865	24.0882
A0A4S3NQI3	A0A4S3NQI3_SHIFL		ybjP		Lipoprotein	0.000477783	19	17	19	18	19	19	19	19	19	19	15	15	16	16	16	15	16	17	16																			28.6251	28.5147	28.4197	29.7503	29.862	29.7946
A0A4S3NUR9	A0A4S3NUR9_SHIFL		yhjD		Inner membrane protein YhjD	0.000477783	8	3	1	3	8	7	7	1	4	2	1	1	2	3	4	2	2	1	1																			20.9024	19.721	20.4441	25.8276	25.7493	25.0719
A0A4S3NUW5	A0A4S3NUW5_SHIFL		ydgH		YdgH protein	0.000477783	39	37	38	37	34	34	34	38	37	38	36	36	36	39	38	36	38	38	35																			30.1697	30.1037	30.1308	29.4931	29.6058	29.5971
A0A4S3NV02	A0A4S3NV02_SHIFL		yjbQ		Uncharacterized conserved protein	0.000477783	6	6	6	6	6	5	5	6	6	6	4	4	3	5	5	4	5	5	5																			24.4346	24.2861	24.2895	24.7498	24.7137	24.5963
A0A4S3NV26	A0A4S3NV26_SHIFL		dsbC		Bifunctional protein-disulfide isomerase/oxidoreductase DsbC	0.000477783	17	15	16	17	17	17	16	16	16	15	17	16	15	16	16	16	16	17	15																			27.4008	27.3136	27.2768	27.4865	27.6878	27.6376
A0A4S3NVH4	A0A4S3NVH4_SHIFL		yhjE		MFS transporter	0.00645161	1	1	1	1	0	0	0	1	1	1	0	0	0	0	0	0	0	0	1																			18.6168	18.7363	17.2889	NA	NA	NA
A0A4S3NVX2	A0A4S3NVX2_SHIFL		holD		DNA polymerase III subunit psi	0.000477783	4	4	4	3	4	4	3	4	4	4	2	2	2	3	3	2	3	3	3																			23.4412	23.3815	22.4306	23.318	23.3892	22.0625
A0A4S3NW23	A0A4S3NW23_SHIFL		S1751		Peptidase, S1A (Chymotrypsin) family	0.0013544	3	2	1	1	3	3	3	3	2	2	1	1	0	0	0	0	3	2	2																			20.1859	20.0623	19.8017	23.1236	23.1006	23.159
A0A4S3NW87	A0A4S3NW87_SHIFL		ybcL		Putative phosphatidylethanolamine-binding protein	0.000477783	5	5	5	5	5	5	4	5	5	5	4	4	4	5	5	4	4	4	4																			24.2569	24.4327	24.4754	24.0539	24.2274	24.2431
A0A4S3NWV9	A0A4S3NWV9_SHIFL		ampD		AmpD protein	0.000477783	11	11	11	11	10	9	10	9	9	10	9	9	9	9	9	10	9	9	9																			25.0362	25.207	25.1896	25.248	24.8454	25.0534
A0A4S3NXI9	A0A4S3NXI9_SHIFL		yhfG		DUF2559 domain-containing protein	0.0013544	2	0	0	0	2	2	1	0	0	0	0	0	0	0	0	0	0	0	0																			NA	NA	NA	21.8411	21.7391	21.4509
A0A4S3NXK9	A0A4S3NXK9_SHIFL		hybE		Hydrogenase 2-specific chaperone	0.000477783	5	3	4	4	4	4	3	1	2	2	4	3	5	4	4	5	3	4	3																			23.4024	24.1667	23.2348	22.13	22.1855	22.4258
A0A4S3NXY6	A0A4S3NXY6_SHIFL		S2092		Protein of uncharacterized function (DUF2525)	0.000477783	3	0	0	0	2	3	3	0	0	0	0	0	0	0	0	0	0	0	0																			NA	NA	NA	23.1596	23.3887	23.6633
A0A4S3NY28	A0A4S3NY28_SHIFL		yraP		Divisome-associated lipoprotein YraP	0.000477783	24	24	23	23	21	20	20	20	24	23	22	23	23	21	22	21	20	21	22																			29.5916	29.6006	29.4877	28.7996	28.7953	28.8351
A0A4S3NYB3	A0A4S3NYB3_SHIFL		pabA		Para-aminobenzoate synthase component II	0.000477783	5	4	4	4	4	4	3	5	4	4	5	5	3	3	4	3	4	5	4																			24.0733	24.6245	24.1843	24.048	24.004	23.9466
A0A4S3NYQ3	A0A4S3NYQ3_SHIFL		polB		DNA polymerase	0.00395952	1	1	1	1	1	1	1	1	1	1	1	1	1	1	1	1	1	1	1																			19.3186	17.5509	19.3273	20.1733	19.8305	19.7044
A0A4S3NZD2	A0A4S3NZD2_SHIFL		feoA		Ferrous iron transport protein A	0.000477783	7	3	3	3	1	1	1	3	3	3	3	4	3	6	7	7	6	7	5																			23.3604	23.1847	23.1947	20.015	19.0357	18.6349
A0A4S3NZG9	A0A4S3NZG9_SHIFL		kduD		2-deoxy-D-gluconate 3-dehydrogenase	0.000477783	5	5	5	5	5	5	5	5	5	5	5	5	5	5	5	5	5	5	5																			24.2939	24.4173	24.327	24.2602	24.4337	24.2679
A0A4S3NZS4	A0A4S3NZS4_SHIFL		qseB		DNA-binding transcriptional regulator QseB	0.000477783	5	4	4	5	1	2	0	4	4	4	5	2	4	5	5	2	5	5	5																			22.33	22.1885	22.3874	16.971	21.6785	NA
A0A4S3P015	A0A4S3P015_SHIFL		metQ		DL-methionine transporter substrate-binding subunit	0.000477783	34	33	34	34	29	30	29	33	33	34	32	31	29	32	31	27	32	30	30																			30.7491	30.7296	30.7423	29.925	30.0107	29.9121
A0A4S3P052	A0A4S3P052_SHIFL		rsmD		Ribosomal RNA small subunit methyltransferase D	0.000477783	10	7	8	9	8	5	8	6	7	9	7	8	7	5	9	7	6	10	10																			25.1937	25.0558	25.2737	25.4081	25.2571	25.3379
A0A4S3P096	A0A4S3P096_SHIFL		carA		Carbamoyl phosphate synthase small subunit	0.000477783	25	22	24	22	21	19	19	22	24	23	24	24	22	24	24	25	24	24	24																			28.3016	28.2772	28.3517	27.9225	28.0418	27.9756
A0A4S3P1J9	A0A4S3P1J9_SHIFL		ybfF		Alpha/beta hydrolase	0.000477783	8	8	7	8	6	6	7	6	8	8	6	7	7	6	6	6	8	7	8																			25.2319	25.453	25.847	25.457	25.5464	25.3442
A0A4S3P1M5	A0A4S3P1M5_SHIFL		kch		Putative potassium channel protein	0.000477783	6	5	6	6	6	6	6	5	6	6	5	6	6	4	6	5	5	6	6																			23.9862	24.7192	24.3066	25.5146	25.5808	25.4435
A0A4S3P2E3	A0A4S3P2E3_SHIFL		yihM		AP_endonuc_2 domain-containing protein	0.00787766	3	2	2	2	3	2	1	2	1	1	1	1	2	2	1	1	1	3	1																			20.299	19.4868	20.5655	21.5274	20.9928	20.5146
A0A4S3P3W6	A0A4S3P3W6_SHIFL		phnB		Uncharacterized protein conserved in bacteria	0.000477783	11	3	3	3	11	11	11	2	1	1	0	0	0	0	0	0	0	0	0																			23.2182	23.0387	22.9981	27.8408	27.9706	27.8202
A0A4S3P4X9	A0A4S3P4X9_SHIFL		ebgR		DNA-binding transcriptional repressor EbgR	0.000477783	15	13	15	15	12	10	10	15	15	15	11	11	11	11	13	11	12	13	11																			24.9331	25.4702	25.6873	24.7607	24.5961	25.1747
A0A4S3P683	A0A4S3P683_SHIFL		udp		Uridine phosphorylase	0.000477783	27	26	24	24	27	27	27	23	23	23	23	26	23	24	23	24	25	27	23																			29.1119	29.084	29.0806	30.06	30.2152	30.13
A0A4S3P7L8	A0A4S3P7L8_SHIFL		yhiH		ABC transporter ATP-binding protein	0.000477783	21	20	20	20	17	17	14	19	20	19	21	20	17	20	20	20	20	19	19																			26.5707	26.5677	26.6136	25.3782	25.319	25.0267
A0A4S3P7P9	A0A4S3P7P9_SHIFL		yhhW		Pirin family protein	0.000477783	18	11	12	13	18	18	17	10	10	10	8	8	5	10	10	7	10	11	11																			25.4012	25.3545	25.5427	27.4473	27.5293	27.4794
A0A4S3P892	A0A4S3P892_SHIFL	A0A2S4MY55;A0A4S3P892	yeiM	yeiM	Nucleoside permease	0.000938086	2	2	2	2	1	1	1	2	2	2	2	2	2	1	1	1	1	1	1	1	1	1	1	1	1	1	1	1	1	1	1	1	1	1	1	1	1	22.9959	22.9053	23.8879	22.7766	22.4001	21.8831
A0A4V3V3G6	A0A4V3V3G6_SHIFL		ytfL		HlyC/CorC family transporter	0.000477783	11	7	9	8	10	10	9	11	10	9	9	9	9	11	11	11	11	11	9																			26.2269	25.6978	26.1992	26.9213	26.6313	26.9409
A0A4V3V4J4	A0A4V3V4J4_SHIFL		S4809		Uncharacterized protein	0.00395952	1	1	1	1	1	1	1	1	1	1	1	1	1	1	1	1	1	1	1																			27.1131	27.0096	27.0396	26.1131	26.0413	26.095
A0A4V6RSL0	A0A4V6RSL0_SHIFL		aspC		Aminotransferase	0.000477783	44	43	43	43	38	42	39	42	43	44	42	38	38	38	42	36	41	42	44																			30.8446	30.9031	30.9864	30.2357	30.291	30.2827
A0A5K1UBT7	A0A5K1UBT7_SHIFL		yidB		Uncharacterized protein conserved in bacteria	0.000477783	3	2	2	3	3	3	3	3	3	3	1	1	1	2	3	3	2	2	3																			22.4874	22.2922	22.7772	25.6749	25.7961	25.8255
A0A5K1UG43	A0A5K1UG43_SHIFL		ilvY		IlvC positive regulator	0.000477783	5	5	5	5	5	5	5	5	5	5	5	5	5	5	4	5	4	5	5																			23.6913	23.5269	23.586	23.8121	23.7491	23.6969
A0A5K1UQ42	A0A5K1UQ42_SHIFL		gntK		Gluconokinase	0.000477783	3	2	3	3	2	2	2	2	2	2	2	3	3	3	3	3	3	2	2																			22.3006	22.4943	22.4057	22.782	23.5395	23.2929
A0A5K1VFB2	A0A5K1VFB2_SHIFL		fabG_1		NAD(P)-dependent oxidoreductase	0.000938086	3	1	0	2	0	0	0	1	1	1	3	3	3	0	0	0	0	0	0																			19.3549	NA	20.5659	NA	NA	NA
A0A5K1VPM3	A0A5K1VPM3_SHIFL		rhlE		ATP-dependent RNA helicase RhlE	0.000477783	14	12	13	14	10	11	8	11	11	13	12	13	13	14	14	14	13	14	13																			25.0107	25.1139	24.8764	24.3813	24.4731	24.3818
A0A658XUT2	A0A658XUT2_SHIFL		dgoK		2-oxo-3-deoxygalactonate kinase	0.000477783	6	4	4	5	5	5	4	5	5	3	4	4	4	6	5	5	6	6	4																			22.4127	22.2961	22.5286	22.4332	22.2867	22.4051
A0A658XW46	A0A658XW46_SHIFL		qor		Quinone oxidoreductase	0.000477783	19	10	11	11	19	19	19	9	8	8	6	6	3	7	5	6	6	5	5																			26.3254	26.5358	26.5642	28.8038	28.8982	28.8857
A0A658XW63	A0A658XW63_SHIFL		metB		Cystathionine gamma-synthase	0.000477783	8	7	8	7	7	7	7	7	7	6	5	7	5	7	6	5	5	5	4																			25.4353	25.5368	25.3053	25.1096	25.1222	25.5352
A0A658XW91	A0A658XW91_SHIFL		iadA		Isoaspartyl dipeptidase	0.000477783	18	16	17	17	18	16	17	16	16	16	17	16	16	16	17	17	17	16	17																			27.4143	27.3415	27.3523	27.1454	27.1539	27.2377
A0A658XWG3	A0A658XWG3_SHIFL		melA		Alpha-galactosidase	0.000477783	6	3	4	3	6	6	6	4	3	2	3	2	2	1	2	3	1	2	3																			23.1483	23.4795	23.4235	24.6513	24.7882	24.7485
A0A658XWH1	A0A658XWH1_SHIFL		cycA		D-alanine/D-serine/glycine permease	0.000477783	5	5	5	5	4	5	5	5	5	5	3	3	3	3	3	3	3	3	3																			26.7972	26.8928	26.4263	25.2932	25.2077	25.3633
A0A658XWV2	A0A658XWV2_SHIFL		ppa		Inorganic pyrophosphatase	0.000477783	21	19	18	17	20	21	19	18	19	19	18	18	18	21	21	20	18	21	21																			29.6134	29.6159	29.7165	30.1938	30.268	30.2928
A0A658XWV8	A0A658XWV8_SHIFL		creB		Catabolic regulation response regulator	0.000477783	5	4	4	5	4	4	2	4	4	4	4	3	2	3	3	2	3	4	3																			23.2803	23.1831	23.5148	22.799	23.0108	21.5901
A0A658XX02	A0A658XX02_SHIFL		folK		2-amino-4-hydroxy-6-hydroxymethyldihydropteridine diphosphokinase	0.00395952	1	1	1	1	1	1	1	1	1	1	1	1	1	1	1	1	1	1	1																			20.9264	21.2653	21.1411	21.3043	21.4821	21.1245
A0A658XX24	A0A658XX24_SHIFL		dnaE		DNA polymerase III subunit alpha	0.000477783	22	17	19	17	16	14	14	15	15	18	19	20	21	17	18	22	18	17	17																			25.085	25.2583	24.9876	24.7264	24.4548	24.7014
A0A658XXA3	A0A658XXA3_SHIFL		fhuC		ATP-binding component of hydroxymate-dependent iron transport	0.000938086	2	2	2	2	2	2	2	2	2	2	2	2	1	1	2	2	2	2	2																			22.4917	20.5453	21.8818	22.3069	22.7483	22.7161
A0A658XXC3	A0A658XXC3_SHIFL		yjbR_1		Uncharacterized protein conserved in bacteria	0.000477783	8	8	8	8	8	8	8	8	8	7	6	6	6	7	8	6	7	7	7																			27.1556	27.1886	27.2764	27.7066	27.7357	27.7542
A0A658XY48	A0A658XY48_SHIFL		tesB		Acyl-CoA thioesterase II	0.000477783	9	9	7	7	8	7	7	7	7	7	7	7	8	7	7	7	7	7	7																			25.5685	25.4457	25.2838	25.3262	25.3319	25.2716
A0A658XZ49	A0A658XZ49_SHIFL	Q6XVV6;A0A658XZ49	ushA_1	ushA;ushA_1	Bifunctional UDP-sugar hydrolase/5'-nucleotidase periplasmic	0.000477783	48	44	45	43	47	48	47	44	45	47	42	45	44	43	44	44	41	45	42	1	1	1	1	1	1	1	1	1	1	1	1	1	1	1	1	1	1	29.5936	29.5982	29.6435	30.6817	30.7265	30.6686
A0A658XZ83	A0A658XZ83_SHIFL		nagA		N-acetylglucosamine-6-phosphate deacetylase	0.000477783	15	13	14	14	15	15	14	13	14	14	14	14	13	15	15	15	15	15	14																			27.3336	27.331	27.324	28.1066	28.2651	28.2216
A0A658XZD4	A0A658XZD4_SHIFL		S0692		Putative bacteriophage protein	0.000477783	5	2	2	2	2	1	1	2	2	2	4	5	5	3	3	4	3	3	2																			23.2547	23.8018	23.9605	22.6123	22.2164	22.0349
A0A658XZG0	A0A658XZG0_SHIFL		trxB		Thioredoxin reductase	0.000477783	26	26	25	26	23	24	24	26	25	26	24	26	25	24	25	24	23	24	24																			30.3649	30.365	30.3128	29.3998	29.5276	29.5367
A0A658XZM4	A0A658XZM4_SHIFL		sdhA		Succinate dehydrogenase flavoprotein subunit	0.000477783	72	68	70	68	55	53	50	70	71	72	54	54	51	53	52	54	56	58	52																			32.3132	32.3543	32.2316	31.054	30.9691	31.0281
A0A658XZS5	A0A658XZS5_SHIFL		xylB		Xylulose kinase	0.000477783	15	13	13	13	15	15	14	13	13	12	9	7	9	9	10	7	11	10	11																			26.0772	25.927	25.9741	27.0771	27.129	27.077
A0A658XZW1	A0A658XZW1_SHIFL		aroG		Phospho-2-dehydro-3-deoxyheptonate aldolase	0.000477783	11	11	11	11	11	11	10	11	11	11	10	10	10	10	10	10	11	11	10																			26.187	26.1248	26.096	25.1211	25.2576	25.138
A0A658Y030	A0A658Y030_SHIFL		ilvN		Acetolactate synthase	0.000477783	9	8	7	8	9	8	7	9	8	8	4	4	2	4	3	3	4	2	2																			26.7766	26.5725	26.319	26.5766	26.823	26.5524
A0A658Y043	A0A658Y043_SHIFL		yaeB		Protein yaeB	0.000477783	3	3	3	2	2	2	3	3	3	3	3	3	3	3	2	1	2	3	2																			24.429	23.5177	21.9246	21.9358	21.0072	23.4533
A0A658Y075	A0A658Y075_SHIFL		pabC		4-amino-4-deoxychorismate lyase	0.000477783	5	4	5	4	5	5	4	5	5	4	5	5	4	5	5	5	5	5	5																			23.6318	23.7687	23.5192	23.6564	23.5478	23.6057
A0A658Y0B4	A0A658Y0B4_SHIFL		S1219		Bacteriophage protein	0.000477783	5	5	5	5	4	4	4	5	5	5	5	3	3	4	4	3	3	4	3																			23.7169	23.6579	23.6676	23.4399	23.5815	23.2889
A0A658Y0J5	A0A658Y0J5_SHIFL		ybhS		Putative ABC transporter permease	0.0013544	1	1	1	1	1	1	1	1	1	1	1	1	1	1	1	1	1	1	1																			21.9462	21.7552	21.6578	22.8791	22.4343	22.824
A0A658Y0K9	A0A658Y0K9_SHIFL		yheS_1		ABC transporter ATP-binding protein	0.000477783	21	20	19	19	18	20	19	19	19	19	20	21	20	20	20	20	20	20	21																			27.0973	27.0167	27.0372	26.7953	26.7931	26.8697
A0A658Y0N9	A0A658Y0N9_SHIFL		sapB_1		Peptide ABC transporter permease SapB	0.00395952	1	1	1	1	1	1	1	1	1	1	1	1	1	1	1	1	1	1	1																			20.6539	20.5767	20.2016	20.778	20.6569	21.2333
A0A658Y0S9	A0A658Y0S9_SHIFL		poxB		Pyruvate dehydrogenase [ubiquinone]	0.000477783	37	10	11	11	36	37	35	9	8	7	4	3	5	5	5	6	6	5	6																			24.5307	24.8568	24.6021	29.9549	29.9839	30.0497
A0A658Y0T2	A0A658Y0T2_SHIFL		ispA		Geranyltranstransferase	0.000477783	6	6	6	6	6	6	6	6	6	6	6	6	6	6	6	6	6	6	6																			25.8603	25.7429	25.8364	25.6446	25.7452	25.611
A0A658Y151	A0A658Y151_SHIFL	A0A3R0M233;A0A658Y151;A0A658Y6I8	sdaA		L-serine dehydratase	NA	22	18	21	19	22	18	19	17	18	19	22	18	19	19	18	18	20	19	16	5	7	6	7	6	6	6	5	6	7	6	6	6	5	5	6	6	5	28.4327	28.3598	28.5157	28.9252	29.0587	28.9405
A0A658Y1F7	A0A658Y1F7_SHIFL		blc		Outer membrane lipoprotein Blc	0.000477783	11	1	1	1	11	11	11	2	1	1	0	1	0	0	0	1	0	0	0																			22.1185	21.7041	22.3985	27.4062	27.4609	27.4829
A0A658Y1Y1	A0A658Y1Y1_SHIFL		araD		L-ribulose-5-phosphate 4-epimerase	0.000477783	24	20	21	22	21	21	21	21	20	20	22	23	24	23	24	24	22	22	24																			29.459	29.4334	29.509	29.6447	29.7215	29.5782
A0A658Y235	A0A658Y235_SHIFL		glnH		Glutamine ABC transporter periplasmic protein	0.000477783	34	33	32	34	29	32	28	34	34	33	21	23	21	24	23	20	22	21	25																			31.3603	31.323	31.3161	29.8396	30.0561	29.9683
A0A658Y289	A0A658Y289_SHIFL		yeaD		Putative glucose-6-phosphate 1-epimerase	0.000477783	34	30	32	33	29	31	31	31	29	32	33	33	32	32	33	31	34	33	33																			29.18	29.1319	29.2502	29.4004	29.4776	29.4052
A0A658Y2A7	A0A658Y2A7_SHIFL		rnfG		Ion-translocating oxidoreductase complex subunit G	0.000477783	13	10	12	12	9	11	13	10	11	10	10	10	10	10	10	11	11	12	11																			24.4516	24.6174	24.651	24.2684	24.4311	24.5157
A0A658Y2F0	A0A658Y2F0_SHIFL		flu		Possible enzyme	0.000477783	11	11	11	11	11	11	11	10	11	11	10	10	10	10	10	10	10	9	10																			26.4093	26.4146	26.4885	27.7048	27.8081	27.8285
A0A658Y2F5	A0A658Y2F5_SHIFL		sufD		Cysteine desulfurase activator complex subunit SufD	0.000477783	10	2	3	2	10	10	10	3	4	4	4	4	4	4	4	5	3	2	4																			24.0227	24.8688	24.01	25.9857	26.0682	26.0387
A0A658Y2F7	A0A658Y2F7_SHIFL		S1622		Fructosamine kinase	0.000477783	17	17	17	16	17	17	17	17	17	17	11	9	7	11	13	9	14	10	8																			28.1242	28.1269	28.2144	28.2125	28.2521	28.1957
A0A658Y2N6	A0A658Y2N6_SHIFL		S1487		Uncharacterized protein conserved in bacteria	0.000477783	26	1	1	1	26	26	25	1	3	1	0	0	1	0	1	1	1	1	1																			24.9773	25.0007	25.0099	28.0919	28.0334	28.0812
A0A658Y2W7	A0A658Y2W7_SHIFL		sucA		Oxoglutarate dehydrogenase (succinyl-transferring)	0.000477783	129	124	124	123	107	105	102	126	125	129	96	93	91	99	104	97	102	105	96																			32.419	32.4082	32.3716	31.076	31.1158	31.1271
A0A658Y2Z0	A0A658Y2Z0_SHIFL		yedE		Putative inner membrane protein	0.000477783	5	4	4	4	1	1	1	3	3	3	3	4	4	4	4	5	5	5	5																			22.8811	22.7553	22.8206	19.0652	19.12	19.0485
A0A658Y341	A0A658Y341_SHIFL		ybbL		Putative ABC transporter ATP-binding protein YbbL	0.000477783	8	7	7	8	6	6	8	7	8	8	8	7	6	6	7	7	5	6	8																			24.9416	24.848	25.9924	24.2917	24.421	26.245
A0A658Y359	A0A658Y359_SHIFL		sbcB		Exodeoxyribonuclease I	0.000477783	15	13	13	14	14	14	14	13	14	14	14	14	12	13	13	14	14	15	14																			26.0126	26.3024	26.2916	26.7154	26.64	26.5574
A0A658Y3G3	A0A658Y3G3_SHIFL		cbl		Transcriptional regulator Cbl	0.000938086	3	0	1	1	0	1	0	0	0	1	1	0	1	3	3	1	3	3	0																			NA	22.3254	20.7546	NA	21.8843	NA
A0A658Y3G8	A0A658Y3G8_SHIFL		fbaB		Fructose-bisphosphate aldolase	0.000477783	12	12	12	12	11	11	10	11	12	11	10	9	9	11	12	12	11	12	11																			25.6813	25.6088	25.6447	25.0654	25.0886	24.8692
A0A658Y3I3	A0A658Y3I3_SHIFL		ptrB		Protease 2	0.000477783	18	9	8	10	18	18	16	9	10	11	6	6	5	8	4	10	6	7	9																			22.9715	23.3763	23.2183	26.5286	26.3249	26.3201
A0A658Y3M1	A0A658Y3M1_SHIFL		pspB		Phage shock protein	0.000477783	3	2	3	3	3	3	3	3	2	3	2	3	2	3	3	3	3	3	3																			22.2874	22.4569	22.8517	22.6672	22.7523	22.2129
A0A658Y3S9	A0A658Y3S9_SHIFL		gltL		ATP-binding protein of glutamate/aspartate transport system	0.000477783	4	4	4	4	2	1	0	4	4	3	0	0	0	0	0	0	1	0	0																			23.5973	23.4961	23.4343	19.2947	17.6073	NA
A0A658Y3U2	A0A658Y3U2_SHIFL		sdiA		DNA-binding transcriptional activator SdiA	0.00645161	1	0	0	1	1	1	0	1	1	1	1	1	0	1	1	0	1	1	0																			NA	NA	14.5247	17.6653	17.7102	NA
A0A658Y3W5	A0A658Y3W5_SHIFL		otsB		Trehalose 6-phosphate phosphatase	0.000477783	16	3	5	6	16	16	15	3	3	5	1	3	3	1	3	1	3	1	5																			22.9502	24.1721	24.1497	26.3947	26.3451	26.2226
A0A658Y3X4	A0A658Y3X4_SHIFL		yfaD		Putative transposase	0.00477223	1	1	1	1	1	1	1	1	1	1	1	1	1	1	1	1	1	1	1																			22.8128	22.7923	23.0732	22.7172	22.1747	22.196
A0A658Y406	A0A658Y406_SHIFL		nuoM		NADH-quinone oxidoreductase subunit M	0.0013544	2	2	2	2	1	1	1	2	1	2	1	1	1	1	1	1	2	0	1																			25.6953	25.4179	25.1371	21.8394	21.879	22.089
A0A658Y459	A0A658Y459_SHIFL		fabB		3-oxoacyl-ACP synthase	0.000477783	30	29	28	29	27	29	28	30	30	30	29	29	29	29	27	29	30	29	28																			30.3174	30.3149	30.317	30.3872	30.4022	30.4471
A0A658Y486	A0A658Y486_SHIFL		ymdB		O-acetyl-ADP-ribose deacetylase	0.000477783	10	10	10	10	10	10	10	10	10	10	9	9	9	9	10	9	10	10	10																			26.4863	26.4559	26.5232	27.8456	27.8653	27.8233
A0A658Y498	A0A658Y498_SHIFL		oxc		Putative enzyme	0.000477783	9	1	0	6	1	0	0	9	9	8	0	0	0	0	0	0	0	0	0																			18.8847	NA	22.9456	18.3897	NA	NA
A0A658Y4C6	A0A658Y4C6_SHIFL		baeR		DNA-binding transcriptional regulator BaeR	0.000477783	6	5	5	6	6	6	5	6	6	6	6	5	5	4	6	6	5	6	6																			25.3809	25.2002	25.1825	25.3825	25.5747	25.4154
A0A658Y4D6	A0A658Y4D6_SHIFL		cysM		Cysteine synthase	0.000477783	20	17	19	18	17	18	18	17	18	19	19	20	18	20	20	19	19	20	20																			27.5163	27.6345	27.559	27.5638	27.7072	27.5926
A0A658Y4E7	A0A658Y4E7_SHIFL		thiD		Phosphomethylpyrimidine kinase	0.000477783	3	3	2	3	3	3	2	3	2	3	1	2	2	2	2	1	2	2	2																			22.3241	21.6033	22.1464	22.9591	23.0072	22.5828
A0A658Y522	A0A658Y522_SHIFL		lrhA		LysR family NADH dehydrogenase transcriptional regulator	0.000477783	5	2	4	5	1	1	2	3	4	4	4	5	5	2	3	3	2	2	2																			22.9521	23.0652	23.0165	20.5615	20.7221	21.6368
A0A658Y557	A0A658Y557_SHIFL		csiE		Stationary phase inducible protein CsiE	0.000477783	10	4	3	4	10	10	10	3	4	5	3	1	1	4	3	2	4	4	2																			22.8538	21.985	22.0744	25.6298	25.4664	25.6607
A0A658Y5E1	A0A658Y5E1_SHIFL		ycgC		Phosphoenolpyruvate--glycerone phosphotransferase	0.000477783	30	30	29	29	30	29	30	29	30	30	26	28	28	25	26	27	26	28	28																			28.5156	28.4842	28.4228	28.1226	28.2338	28.2167
A0A658Y5Q8	A0A658Y5Q8_SHIFL		suhB		Inositol-1-monophosphatase	0.000477783	24	20	22	23	23	21	20	22	23	21	22	24	22	23	22	23	23	21	23																			27.65	27.7524	27.6589	27.7983	27.7296	27.7231
A0A658Y5R3	A0A658Y5R3_SHIFL		amn		AMP nucleosidase	0.000477783	19	17	18	18	16	14	13	16	19	18	14	16	16	13	13	13	15	13	15																			27.8934	28.1089	28.0056	27.133	27.2693	27.3139
A0A658Y667	A0A658Y667_SHIFL		tolC		Outer membrane channel TolC	0.000477783	29	26	26	24	29	29	28	26	28	26	26	25	25	28	27	26	28	27	28																			28.1972	28.3731	28.4853	29.3512	29.4358	29.4429
A0A658Y6I4	A0A658Y6I4_SHIFL		idhA		D-lactate dehydrogenase	0.000477783	25	1	1	2	25	25	25	2	1	2	1	1	2	1	2	2	4	1	3																			21.4598	21.4166	22.5431	28.5572	28.6175	28.6204
A0A658Y6I8	A0A658Y6I8_SHIFL		sdaB		L-serine dehydratase	0.000477783	12	1	0	2	3	2	2	1	2	2	11	12	11	7	5	8	3	5	3																			19.0552	NA	21.4737	21.7384	21.7821	21.8445
A0A658Y6M8	A0A658Y6M8_SHIFL		lysA		Diaminopimelate decarboxylase	0.000477783	8	6	8	8	7	6	7	6	8	7	4	4	3	4	3	4	4	4	1																			24.9492	24.9969	24.9346	24.4549	24.389	24.5617
A0A658Y6N9	A0A658Y6N9_SHIFL		rsmI		Tetrapyrrole methylase family protein	0.000477783	13	9	11	11	10	11	9	10	13	11	12	12	11	13	13	12	13	13	13																			25.4552	25.5395	25.5164	25.0042	25.2591	24.6294
A0A658Y6P3	A0A658Y6P3_SHIFL		yfcE		Phosphoesterase	0.000477783	5	4	5	4	4	5	4	5	4	4	5	5	4	5	5	5	5	4	4																			25.2896	25.4776	25.5147	25.1472	25.2811	25.2862
A0A658Y6P9	A0A658Y6P9_SHIFL		yhbS		Acetyltransferase, GNAT family	0.000477783	17	17	17	16	16	16	15	17	17	17	17	15	15	16	14	14	16	17	16																			28.7121	28.6193	28.6384	28.0648	28.0814	27.9477
A0A658Y707	A0A658Y707_SHIFL		fkpA		Peptidyl-prolyl cis-trans isomerase	0.000477783	36	35	35	36	35	35	35	35	36	35	35	35	34	35	34	34	35	35	35																			30.9568	30.9777	31.034	30.8019	30.836	30.8734
A0A658Y756	A0A658Y756_SHIFL		mrcA		Penicillin-binding protein 1A	0.000477783	27	17	17	18	15	14	12	15	19	16	25	23	25	23	25	27	24	25	25																			25.8317	25.364	25.5025	25.4612	25.3764	25.1971
A0A658Y7A9	A0A658Y7A9_SHIFL		ggt		Glutathione hydrolase proenzyme	0.000477783	23	1	1	2	23	23	23	2	2	1	1	0	1	1	0	1	0	1	1																			21.0921	21.2964	21.3982	27.1762	27.1053	27.1216
A0A658Y7B5	A0A658Y7B5_SHIFL		ppiA		Peptidyl-prolyl cis-trans isomerase	0.000477783	14	14	12	12	11	13	11	12	11	13	12	13	13	13	12	12	14	12	12																			28.1671	28.0773	28.1965	28.3168	28.3656	28.2956
A0A658Y7C4	A0A658Y7C4_SHIFL		zwf		Glucose-6-phosphate 1-dehydrogenase	0.000477783	39	35	37	39	37	37	36	37	36	38	36	37	35	38	36	38	38	37	36																			30.2848	30.3763	30.3206	30.2436	30.2493	30.2627
A0A658Y7F3	A0A658Y7F3_SHIFL		macA_3		Auxiliary transport protein, membrane fusion protein (MFP) family	0.000477783	32	31	32	32	27	25	25	32	31	31	26	29	28	28	28	26	28	26	28																			29.3425	29.309	29.3825	27.9453	28.0085	28.0727
A0A658Y7S4	A0A658Y7S4_SHIFL		frvX_1		Fructose-specific phosphotransferase system protein FrvX	0.00645161	1	1	1	1	1	1	1	1	1	1	0	0	1	0	0	0	1	1	0																			19.8062	19.3578	19.876	19.5783	17.7028	19.8227
A0A658Y853	A0A658Y853_SHIFL		hemN_2		Coproporphyrinogen-III oxidase	0.000477783	21	19	19	20	17	15	15	20	18	20	21	20	19	21	20	20	21	21	19																			27.1218	27.1415	27.1677	26.3697	26.2302	26.0091
A0A658Y879	A0A658Y879_SHIFL		hemD		Uroporphyrinogen-III synthase	0.000477783	10	10	9	10	9	10	10	10	10	10	7	7	7	8	6	6	7	8	7																			25.4562	25.4066	25.401	25.5077	25.7641	25.8258
A0A658Y889	A0A658Y889_SHIFL		recQ		DNA helicase	0.000477783	4	1	1	1	0	0	0	1	1	1	3	4	3	4	2	4	3	3	2																			16.5966	16.0506	17.6152	NA	NA	NA
A0A658Y890	A0A658Y890_SHIFL		usg		Putative PTS system enzyme II A component	0.000477783	19	14	16	16	17	14	15	15	14	16	16	15	16	16	16	17	18	19	15																			28.2467	28.2563	28.219	28.0004	27.9571	28.043
A0A658Y898	A0A658Y898_SHIFL		uvrD		DNA helicase	0.000477783	20	19	19	20	18	18	18	19	19	20	17	18	19	19	18	19	17	17	17																			27.184	27.2037	27.149	26.8567	26.7994	26.9305
A0A658Y8I1	A0A658Y8I1_SHIFL		alkB		Alkylated DNA repair protein	0.000477783	5	2	3	3	5	5	4	0	1	0	0	0	0	0	2	0	0	0	0																			21.8457	21.5379	21.6772	23.5198	23.6554	23.6064
A0A658Y8K5	A0A658Y8K5_SHIFL		metC		Cystathionine beta-lyase	0.000477783	10	8	9	8	8	9	8	9	8	10	7	5	4	7	8	4	8	8	8																			25.1724	24.9348	25.1496	24.4231	24.5454	24.6762
A0A658Y927	A0A658Y927_SHIFL		yfeH		Putative cytochrome oxidase	0.000477783	3	2	2	2	2	1	2	2	3	3	2	2	2	2	2	3	2	1	2																			20.3993	21.0618	20.0527	19.7672	19.242	20.3364
A0A658Y929	A0A658Y929_SHIFL		dacB		D-alanyl-D-alanine carboxypeptidase	0.000477783	12	10	10	11	10	9	9	12	12	11	12	12	12	11	11	12	12	12	12																			25.1657	25.3471	25.3481	24.8891	24.9458	25.105
A0A658Y933	A0A658Y933_SHIFL		ilvG		Acetolactate synthase	0.000477783	9	8	9	8	5	4	3	9	8	9	5	4	4	8	5	4	4	5	1																			24.4358	24.3337	23.4502	21.791	21.5971	21.8867
A0A658Y9I6	A0A658Y9I6_SHIFL		yccS_2		YccS/YhfK family integral membrane protein	0.000477783	7	4	5	5	5	5	4	7	5	5	5	4	4	5	4	6	5	4	4																			22.5483	22.7754	23.0538	22.6197	22.2356	22.8615
A0A658Y9T0	A0A658Y9T0_SHIFL		ugpQ		Glycerophosphodiester phosphodiesterase	0.000477783	11	10	8	9	10	10	11	9	9	9	5	4	6	10	10	4	8	11	10																			25.4257	25.1765	25.3585	25.4741	25.6602	25.6876
A0A658Y9V1	A0A658Y9V1_SHIFL		zntA		Zinc-transporting ATPase	0.000477783	22	15	18	18	21	22	21	16	17	16	14	15	14	20	20	19	18	19	16																			25.8722	28.6453	28.6782	28.2482	28.3913	26.6342
A0A658YB96	A0A658YB96_SHIFL		yhfX		Alanine racemase family protein	0.00477223	1	1	1	1	1	1	1	1	1	1	1	1	1	1	1	1	1	1	1																			22.6053	22.7398	22.9873	22.7631	23.2154	23.2353
A0A658YBD5	A0A658YBD5_SHIFL		prlC		Oligopeptidase A	0.000477783	60	54	53	55	58	60	56	57	59	55	55	55	51	55	56	58	56	57	55																			29.0905	29.003	28.9839	29.6602	29.7734	29.8376
A0A658YBH9	A0A658YBH9_SHIFL		glnG		DNA-binding transcriptional regulator NtrC	0.000477783	19	16	15	17	17	19	16	16	15	18	15	14	15	15	16	14	16	15	17																			26.2294	26.1476	26.1773	26.4679	26.5643	26.484
A0A658YRJ8	A0A658YRJ8_SHIFL		S2659		Protein of uncharacterized function (DUF1176)	0.000477783	4	4	4	4	2	1	2	2	3	3	1	2	1	3	3	3	4	2	4																			20.6913	20.9235	20.6266	18.808	18.3414	18.8839
A0A658YRK6	A0A658YRK6_SHIFL		arsC1		Arsenate reductase	0.000477783	4	3	4	4	3	2	2	4	4	4	4	4	4	3	4	4	3	4	2																			25.3955	25.5063	25.6113	24.2394	24.0054	24.2387
A0A658YRU4	A0A658YRU4_SHIFL		ucpA		Putative oxidoreductase	0.000477783	28	26	28	26	27	26	24	27	27	27	27	27	28	27	25	25	26	26	24																			29.7088	29.721	29.7507	28.9279	28.9803	29.0047
A0A658YS75	A0A658YS75_SHIFL		S1214		Bacteriophage protein	0.000477783	9	9	9	7	1	0	1	5	6	7	3	4	4	5	6	4	5	4	5																			25.7011	26.196	25.6549	24.5999	NA	24.5786
A0A658YSK7	A0A658YSK7_SHIFL		malQ		4-alpha-glucanotransferase	0.000477783	10	6	4	6	10	10	10	6	9	6	4	4	4	4	5	4	3	3	2																			23.2055	22.9426	23.1038	24.3532	24.2055	24.3875
A0A658YSM4	A0A658YSM4_SHIFL		hypB		Guanine-nucleotide binding protein	0.000477783	7	5	4	4	7	7	7	5	4	2	2	1	1	3	2	2	3	3	2																			22.0574	21.6244	21.9836	24.7155	24.778	24.8521
A0A658YSZ2	A0A658YSZ2_SHIFL		ubiX		3-octaprenyl-4-hydroxybenzoate carboxy-lyase	0.000477783	5	5	4	5	5	3	3	5	5	5	5	4	4	5	4	4	4	4	4																			25.5533	24.672	24.7953	25.1179	22.7925	23.5549
A0A658YT46	A0A658YT46_SHIFL		holA		DNA polymerase III subunit delta	0.000477783	5	4	5	5	5	3	4	5	5	5	5	5	4	5	4	5	5	4	5																			23.1751	23.2353	23.1638	22.8853	22.3543	23.0382
A0A658YTM9	A0A658YTM9_SHIFL		narK		Nitrate/nitrite transporter	0.0013544	1	0	0	0	1	1	1	0	0	0	0	0	0	0	0	0	0	0	0																			NA	NA	NA	22.6914	22.8801	22.889
A0A658YTS6	A0A658YTS6_SHIFL		parE		DNA topoisomerase 4 subunit B	0.000477783	25	23	24	24	23	22	23	23	24	25	22	22	24	23	24	22	23	22	22																			27.172	27.3227	27.3296	27.096	27.079	27.0917
A0A658YUK5	A0A658YUK5_SHIFL		tolA		Cell envelope integrity inner membrane protein TolA	0.000477783	16	14	14	16	14	14	14	13	15	16	14	14	13	14	15	14	14	15	15																			25.2181	25.2842	25.4109	24.8182	24.8485	25.0588
A0A658YUM3	A0A658YUM3_SHIFL		cpxA		Histidine kinase	0.000477783	22	17	19	20	20	20	18	21	19	22	19	19	17	17	18	17	19	18	17																			25.6761	25.7508	25.6031	25.7736	25.9089	25.9311
A0A658YUR4	A0A658YUR4_SHIFL		menA		1,4-dihydroxy-2-naphthoate octaprenyltransferase	0.000477783	2	2	1	1	1	1	1	2	1	2	2	2	2	2	2	2	2	2	2																			21.1017	20.6441	21.2739	21.3261	19.5975	20.2637
A0A658YUR6	A0A658YUR6_SHIFL		galE		UDP-glucose 4-epimerase	0.000477783	31	30	30	29	29	30	28	30	31	30	30	28	28	29	30	29	29	31	28																			30.4275	30.3567	30.389	30.5358	30.6138	30.5695
A0A658YVF6	A0A658YVF6_SHIFL		ilvH		Acetolactate synthase small subunit	0.000477783	8	7	7	8	5	4	4	7	8	7	7	4	5	6	5	6	6	5	6																			24.2897	24.5049	24.8712	23.4982	21.922	22.0345
A0A658YVJ2	A0A658YVJ2_SHIFL		pcnB		Poly(A) polymerase I	0.000477783	16	14	15	15	15	14	15	15	15	15	16	16	16	16	15	16	16	16	16																			26.497	26.5485	26.4056	26.5659	26.5552	26.6432
A0A658YVP0	A0A658YVP0_SHIFL		ccmF		Cytochrome c-type biogenesis protein	0.000477783	8	5	6	6	7	6	8	6	6	6	6	6	3	6	6	6	6	6	5																			27.2481	27.0748	27.4446	26.8622	26.8778	27.1808
A0A658YVQ6	A0A658YVQ6_SHIFL		fucO		L-1,2-propanediol oxidoreductase	0.000477783	27	26	27	27	23	20	21	26	26	25	25	24	27	22	21	23	23	21	22																			29.2466	29.2476	29.3249	28.1399	28.1525	28.2559
A0A658YW14	A0A658YW14_SHIFL		napH		Ferredoxin-type protein	0.000938086	2	1	2	2	2	2	2	2	2	2	2	1	1	1	2	1	1	2	1																			21.0823	21.6514	21.8009	22.534	22.6693	22.6609
A0A658YW15	A0A658YW15_SHIFL		aceE		Pyruvate dehydrogenase E1 component	0.000477783	101	84	82	88	86	85	78	82	80	85	93	92	91	97	100	97	101	98	100																			32.4654	32.4422	32.4542	32.5338	32.4855	32.5935
A0A658YW27	A0A658YW27_SHIFL		thiL		Thiamine-monophosphate kinase	0.000477783	14	14	11	12	11	13	11	13	14	14	13	12	10	13	14	10	13	12	13																			26.6049	26.4568	26.5192	26.1231	26.2105	26.1827
A0A658YW46	A0A658YW46_SHIFL		yejB		ABC transporter permease	0.000477783	3	3	3	3	3	3	3	3	3	3	3	3	3	3	3	3	3	3	3																			21.9362	22.1119	21.9547	21.9276	21.8441	22.0036
A0A658YW75	A0A658YW75_SHIFL		btuR		Corrinoid adenosyltransferase	0.000477783	4	3	4	4	4	4	3	3	4	4	3	4	3	4	4	4	3	4	4																			24.393	24.6717	24.6989	23.993	23.751	23.8738
A0A658YWG8	A0A658YWG8_SHIFL		dnaN		Beta sliding clamp	0.000477783	23	21	21	22	23	23	22	21	22	20	23	22	21	21	23	21	22	21	21																			27.722	27.7189	27.6628	28.1116	28.2454	28.1654
A0A658YWH6	A0A658YWH6_SHIFL		cfa		Cyclopropane-fatty-acyl-phospholipid synthase	0.000477783	14	11	12	9	14	14	14	10	9	12	4	3	2	10	13	5	11	11	11																			24.7207	25.1079	24.9966	26.0273	26.2535	26.3847
A0A658YWI7	A0A658YWI7_SHIFL		ompD_1		Putative outer membrane porin protein C precurser	0.000477783	26	25	25	26	19	22	19	26	26	25	26	26	26	26	25	25	26	26	26																			31.1058	31.0272	31.0867	29.3828	29.4571	29.4623
A0A658YWI9	A0A658YWI9_SHIFL		lldP		L-lactate permease	0.000477783	6	6	6	6	6	6	6	6	6	6	6	6	5	6	6	6	6	6	5																			25.9734	26.0297	25.9026	24.4711	24.3518	24.5042
A0A658YWK1	A0A658YWK1_SHIFL		yccS_2		YccS/YhfK family integral membrane protein	0.00771208	2	1	2	1	0	0	0	2	1	1	2	2	1	2	2	2	1	1	1																			16.9092	18.9072	16.4584	NA	NA	NA
A0A658YWK2	A0A658YWK2_SHIFL		yedD		Lipoprotein	0.000477783	14	14	14	13	12	11	12	14	14	14	14	13	14	13	14	14	14	13	13																			27.6603	27.6982	27.6225	27.0693	27.0655	27.0051
A0A658YWQ7	A0A658YWQ7_SHIFL		trmL		tRNA (cytidine(34)-2'-O)-methyltransferase	0.000477783	11	10	10	10	10	10	10	11	11	10	10	10	9	11	11	9	10	9	10																			25.6358	25.7035	25.7079	25.5358	25.6883	25.4843
A0A658YXW3	A0A658YXW3_SHIFL		fepA		Ferrienterobactin receptor	0.000477783	8	7	6	6	6	8	6	7	8	7	7	6	6	6	7	4	6	5	6																			23.4304	23.2695	23.165	23.468	23.6038	23.5867
A0A658YY08	A0A658YY08_SHIFL		iaaA		Beta-aspartyl-peptidase	0.000477783	17	16	17	17	15	15	14	17	16	16	13	14	11	16	17	13	16	15	12																			25.8574	25.7398	25.8379	25.5618	25.7223	25.6031
A0A658YYP3	A0A658YYP3_SHIFL		malY		Cystathionine beta-lyase maltose regulon modulator	0.000477783	15	12	12	14	10	10	10	12	14	15	12	13	11	12	11	11	11	14	12																			26.9034	26.9081	26.8986	26.1629	26.3353	26.2952
A0A658YYW5	A0A658YYW5_SHIFL		intS_3		Putative P4-type integrase	0.000477783	13	11	12	12	13	11	10	12	9	10	12	12	13	12	10	13	12	11	12																			24.1037	24.179	23.9492	24.4096	23.7024	23.9535
A0A658YYW6	A0A658YYW6_SHIFL		ilvE		Branched-chain-amino-acid aminotransferase	0.000477783	12	11	11	11	9	9	8	12	12	11	7	10	6	7	8	6	7	6	8																			28.3985	28.3542	28.2806	27.32	27.422	27.384
A0A658YZK7	A0A658YZK7_SHIFL		nemR_1		TetR family transcriptional regulator	0.000477783	4	3	3	3	4	4	3	3	4	2	3	3	3	3	3	4	3	3	3																			21.204	21.1477	21.9639	22.4924	22.4868	22.4163
A0A658Z090	A0A658Z090_SHIFL		yeeR		Inner membrane protein yeeR	0.000477783	4	3	3	2	4	3	2	2	3	2	3	3	3	2	1	4	2	3	2																			24.8295	24.8489	24.7345	23.9021	23.8086	23.643
A0A658Z0E5	A0A658Z0E5_SHIFL		yfaZ		Outer membrane protein, YfaZ	0.0013544	1	1	1	1	1	1	1	1	1	1	1	1	1	1	1	1	1	1	1																			23.2101	22.7497	22.6497	22.963	23.6081	22.0691
A0A658Z0F0	A0A658Z0F0_SHIFL		pssA		Phosphatidylserine synthase	0.000477783	18	16	14	16	15	16	14	18	15	16	14	16	12	14	13	14	13	14	13																			25.668	25.8136	25.7843	26.4621	26.394	26.3141
A0A658Z0G9	A0A658Z0G9_SHIFL		hpaD		3,4-dihydroxyphenylacetate 2,3-dioxygenase	0.00645161	1	1	1	1	1	1	1	1	1	1	0	0	1	0	0	0	0	0	0																			20.8447	20.7752	20.8221	21.2194	21.2023	21.2368
A0A658Z0P9	A0A658Z0P9_SHIFL	A0A658Z0P9;A0A3T6J4J3	gudD	gudD	Glucarate dehydratase	0.000477783	14	12	12	12	13	14	12	11	13	12	9	10	7	8	11	6	8	9	11	1	1	1	1	1	1	0	1	1	1	1	1	0	0	0	0	0	1	25.4169	25.7786	25.3288	25.8186	25.7337	25.8091
A0A658Z0R0	A0A658Z0R0_SHIFL		slp_1		Outer membrane protein Slp	0.000477783	13	12	13	12	13	13	13	12	12	13	9	10	9	12	12	8	12	9	13																			27.9577	27.9074	27.8449	27.2511	27.3063	27.2062
A0A658Z163	A0A658Z163_SHIFL		btuE		Thioredoxin/glutathione peroxidase BtuE	0.000477783	13	12	11	12	13	13	13	11	12	11	11	12	11	12	11	11	11	13	13																			26.6681	26.4695	26.4926	27.5627	27.5714	27.5625
A0A658Z1L8	A0A658Z1L8_SHIFL		yhjH_2		EAL domain-containing protein	0.00477223	1	1	1	1	1	1	1	1	1	1	1	1	1	1	1	1	1	1	1																			19.276	19.8892	19.7562	19.842	20.1272	19.7234
A0A658Z2C2	A0A658Z2C2_SHIFL		ycaL		M48 family metallopeptidase	0.000477783	3	2	2	2	1	1	1	2	2	2	3	3	3	3	2	3	2	2	3																			20.4209	20.1199	20.2035	18.3563	17.7765	18.5017
A0A658Z2W8	A0A658Z2W8_SHIFL	A0A3R0MET4;A0A658Z2W8	pflB2	pflB2;tdcE	Formate acetyltransferase	0.000477783	84	56	58	59	84	84	81	57	55	58	59	58	53	69	65	58	70	69	66	4	4	4	5	5	4	4	4	4	4	4	4	4	4	4	4	4	4	29.7472	29.8622	29.7818	32.2717	32.2078	32.3527
A0A658Z392	A0A658Z392_SHIFL		S0749		Putative tail component of prophage CP-933K	0.000477783	4	1	1	1	2	1	1	1	1	2	4	4	4	4	4	3	4	4	2																			17.4985	23.8849	23.8865	23.0738	18.0314	23.1477
A0A658Z3B1	A0A658Z3B1_SHIFL		pet		Serine protease	0.000477783	47	47	42	39	46	47	47	43	41	41	44	42	39	43	36	40	42	42	45																			29.1909	29.0796	29.0424	29.7939	29.9845	29.9581
A0A658Z3Q2	A0A658Z3Q2_SHIFL		purE		N5-carboxyaminoimidazole ribonucleotide mutase	0.000477783	6	6	6	6	5	6	6	6	6	6	6	6	6	6	6	6	6	6	6																			26.0156	26.1321	26.075	24.8869	24.9593	24.7316
A0A658Z3Y8	A0A658Z3Y8_SHIFL		ycaO		Protein ycaO	0.000477783	9	8	9	8	8	9	7	9	9	8	9	9	9	8	9	9	8	9	9																			26.4914	26.4481	26.4393	26.5333	26.5634	26.2598
A0A658Z476	A0A658Z476_SHIFL		torT		Periplasmic protein TorT	0.00311249	1	1	1	1	1	1	1	1	1	1	1	1	1	1	1	1	1	1	1																			18.4168	19.6709	19.4423	17.9126	18.744	18.3978
A0A658Z4J5	A0A658Z4J5_SHIFL		alkA		3-methyl-adenine DNA glycosylase II	0.000477783	2	2	2	2	2	2	2	2	2	2	2	2	2	2	2	1	1	1	2																			21.8876	21.788	21.6606	22.4474	22.2772	22.5709
A0A658Z4R0	A0A658Z4R0_SHIFL		S4802		Fucose 4-O-acetylase and related acetyltransferases	0.0013544	1	1	1	1	1	1	1	1	1	1	1	1	1	1	1	1	1	1	1																			23.0781	23.153	22.2085	23.0509	22.8369	22.8094
A0A6A9TYR5	A0A6A9TYR5_SHIFL		bglA		6-phospho-beta-glucosidase A	0.000477783	10	4	3	2	2	2	2	4	3	3	5	6	6	10	9	8	9	10	7																			24.1933	23.6785	23.6626	23.238	22.9229	23.4489
A0A6A9U2D7	A0A6A9U2D7_SHIFL		rnd		Ribonuclease D	0.000477783	6	6	5	6	4	5	4	5	5	4	6	5	4	4	5	4	5	4	5																			23.5704	23.4437	23.5031	22.735	23.0147	22.5971
A0A6A9U4D3	A0A6A9U4D3_SHIFL		csrD		Diguanylate cyclase	0.000477783	9	5	7	8	9	9	8	6	8	6	7	8	8	7	7	7	6	7	7																			22.705	23.0898	23.5939	24.299	24.0113	24.1611
A0A6A9U4E7	A0A6A9U4E7_SHIFL		hpaG		5-oxo-1,2,5-tricarboxilic-3-penten acid decarboxilase/isomerase	0.00477223	1	1	1	1	1	1	0	0	1	1	1	1	1	1	1	1	1	1	1																			22.3421	22.4746	22.3756	22.3766	22.3054	NA
A0A6A9U4P4	A0A6A9U4P4_SHIFL		S1416		NAD(P)-bd_dom domain-containing protein	0.000477783	5	2	2	3	3	3	1	2	2	2	5	5	3	5	5	5	3	5	4																			21.467	19.4887	21.6037	21.7103	21.9404	18.6086
A0A6A9U636	A0A6A9U636_SHIFL		iutA		Putative ferric siderophore receptor	0.000477783	45	41	39	40	41	45	40	42	40	39	38	38	35	39	37	36	40	40	38																			27.9798	28.0439	27.9919	28.6695	28.7765	28.69
A0A7L4TZQ7	A0A7L4TZQ7_SHIFL		ldcC		Lysine decarboxylase 2	0.00225327	2	1	1	1	2	1	1	0	1	1	2	1	1	1	0	1	0	0	2																			17.6673	17.9875	17.3518	20.5479	19.5176	20.395
A0A7L4U0V2	A0A7L4U0V2_SHIFL		pgm		Phosphoglucomutase (alpha-D-glucose-1,6-bisphosphate-dependent)	0.000477783	50	50	50	50	49	50	50	50	49	49	49	50	45	49	49	46	47	50	46																			29.2888	29.2639	29.2797	29.176	29.2504	29.2244
A0A7L4U105	A0A7L4U105_SHIFL		fhuA		Outer membrane protein receptor for ferrichrome, colicin M, and phages T1, T5, and phi80	0.000477783	35	29	28	28	34	35	34	30	30	27	30	29	26	31	29	34	33	31	32																			27.4461	27.4425	27.3239	28.2334	28.3953	28.3397
A0A7L4U177	A0A7L4U177_SHIFL		ybiI		DksA C4-type domain-containing protein	0.000477783	12	8	10	9	12	12	12	10	9	9	10	10	10	11	11	10	11	11	11																			24.4171	24.3427	24.5569	26.7952	26.854	26.8981
A0A7L4U341	A0A7L4U341_SHIFL		S1535		Putative enzyme	0.000477783	3	2	2	3	1	1	1	2	1	3	2	2	2	0	2	2	0	2	0																			19.89	20.2643	20.1938	17.6444	17.7002	16.8764
A0A7L4U4G2	A0A7L4U4G2_SHIFL	A0A384L760;A0A7L4U4G2	S1727	S1727;S3059	Uncharacterized protein	0.000477783	13	10	9	10	13	13	12	8	10	9	12	13	8	12	9	10	11	8	12	5	4	5	7	7	7	5	5	5	6	7	4	6	4	4	5	4	7	24.6847	24.692	24.7351	25.6688	25.5697	25.8756
A0A7L4U607	A0A7L4U607_SHIFL		srmB		ATP-dependent RNA helicase SrmB	0.000477783	33	30	32	32	31	32	28	30	31	33	30	30	29	29	31	29	29	30	29																			28.31	28.4092	28.419	28.393	28.5401	28.4153
A0A7L4U6E6	A0A7L4U6E6_SHIFL		mltA		Membrane-bound lytic murein transglycosylase A	0.000477783	18	16	16	15	13	16	11	17	18	17	15	17	14	16	15	15	16	15	16																			26.1952	26.1763	26.1201	25.4073	25.6212	25.4653
A0A7L4U6I2	A0A7L4U6I2_SHIFL		bamD		Outer membrane protein assembly factor BamD	0.000477783	13	11	12	13	10	12	11	9	12	12	9	12	12	11	13	11	9	12	12																			27.6846	27.7878	27.7833	27.2222	27.2371	27.2339
A0A7L4U6I4	A0A7L4U6I4_SHIFL		S3064		Putative integrase	0.000477783	8	8	8	8	5	6	5	7	7	4	7	6	5	7	7	7	7	7	7																			24.0784	23.9627	24.0406	22.7909	22.8703	23.125
A0A7L4U724	A0A7L4U724_SHIFL		yfbT		Putative phosphatase	0.000477783	4	4	4	4	4	4	4	4	4	4	4	4	4	4	4	4	4	4	4																			25.936	26.021	25.8633	26.0824	26.191	26.123
A0A7L4U732	A0A7L4U732_SHIFL		yghA		Oxidoreductase	0.000477783	19	2	5	3	19	19	19	3	2	2	1	1	0	1	2	2	3	1	2																			22.3482	24.6611	24.2486	28.3443	28.4117	28.3802
A0A7L4U782	A0A7L4U782_SHIFL		S2859		Putative CP4-57-type integrase	0.000477783	4	4	2	2	0	0	0	1	2	2	0	0	0	3	4	1	3	4	2																			21.0915	20.6789	20.6842	NA	NA	NA
A0A7L4U9D5	A0A7L4U9D5_SHIFL		malP		Alpha-1,4 glucan phosphorylase	0.000477783	11	1	2	1	11	11	10	1	0	2	0	2	1	0	2	2	1	2	1																			22.0781	20.7812	20.7299	25.6269	25.5183	25.5556
A0A7L4UA16	A0A7L4UA16_SHIFL		fimC		Periplasmic chaperone	0.000477783	3	2	1	2	1	1	1	2	2	3	3	3	3	2	2	1	2	3	1																			20.3037	19.38	20.2625	19.5335	19.5162	19.17
A0A7L4UAG5	A0A7L4UAG5_SHIFL		thrA		Bifunctional aspartokinase/homoserine dehydrogenase	0.000477783	45	42	45	44	36	32	36	43	44	43	33	33	35	35	32	38	33	34	30																			29.2716	29.2698	29.0868	27.7279	27.7137	27.7832
A0A7Z1EFW9	A0A7Z1EFW9_SHIFL		yigZ		IMPACT family member yigZ	0.0013544	1	1	1	1	1	1	1	1	1	1	1	1	1	1	1	1	1	1	1																			22.0449	22.0111	21.3214	21.7222	21.7073	21.7092
A0A7Z1EJN6	A0A7Z1EJN6_SHIFL		ftsP		Cell division protein FtsP	0.000477783	18	16	16	17	15	17	15	18	18	16	16	15	14	17	15	15	16	16	17																			26.7229	26.685	26.602	26.4696	26.6014	26.5691
A0A7Z1EJU6	A0A7Z1EJU6_SHIFL		galS		DNA-binding transcriptional regulator GalS	0.000477783	4	4	4	4	3	2	2	3	4	3	2	2	1	1	0	2	1	1	1																			23.158	23.1057	23.0247	22.3035	21.8628	22.0525
A0A7Z1EKT7	A0A7Z1EKT7_SHIFL		nadC		Nicotinate-nucleotide diphosphorylase (carboxylating)	0.000477783	15	12	14	15	11	11	10	12	13	13	12	13	11	14	13	12	14	14	13																			26.4173	26.7478	26.901	25.2173	26.3485	25.1259
A0A7Z1EM02	A0A7Z1EM02_SHIFL		hisP		ATP-binding component of histidine transport	0.000477783	18	17	18	18	14	13	13	17	17	17	14	13	12	13	13	10	10	10	11																			25.6816	25.6511	25.4857	24.8176	24.9782	25.0486
A0A7Z1IZ78	A0A7Z1IZ78_SHIFL		ftsN		Cell division protein FtsN	0.000477783	13	11	13	11	10	9	9	11	10	11	8	10	11	10	11	12	8	10	10																			26.2774	26.4152	26.3089	26.1713	26.2026	26.1998
A0A7Z1IZH9	A0A7Z1IZH9_SHIFL		proX		Glycine betaine ABC transporter substrate-binding protein	0.000477783	5	4	5	5	4	4	2	5	4	5	4	4	5	4	4	3	3	4	3																			23.8263	23.6455	24.0216	23.0837	24.0772	22.9415
A0A7Z1J0G0	A0A7Z1J0G0_SHIFL		yfcF		Glutathione S-transferase	0.000477783	7	3	4	4	7	7	7	3	3	4	3	2	1	1	2	2	2	2	3																			23.5959	23.4885	23.6282	26.8084	26.8933	26.8755
A0A7Z1J1J7	A0A7Z1J1J7_SHIFL		yffB		ArsC family protein	0.000477783	3	3	3	3	3	3	3	3	3	3	3	3	3	3	3	3	3	3	3																			23.4824	23.4335	23.5982	23.1061	23.28	23.0655
A0A7Z1J251	A0A7Z1J251_SHIFL		ybjD		ATP-dependent endonuclease	0.000477783	20	19	20	18	20	17	15	20	20	19	16	13	14	18	14	15	16	16	16																			26.2386	26.2041	26.1919	25.9203	25.5941	25.7009
A0A7Z8DQT8	A0A7Z8DQT8_SHIFL		yjaH		DUF1481 domain-containing protein	0.000938086	2	2	2	2	2	1	1	2	2	2	2	2	0	0	0	0	1	2	1																			21.8697	21.7286	21.0311	20.4334	20.9032	16.9721
A0A7Z8DQU6	A0A7Z8DQU6_SHIFL		gloC		Hydroxyacylglutathione hydrolase GloC	0.000477783	8	8	8	8	7	6	6	8	8	8	6	8	7	8	8	7	7	7	6																			26.7159	26.6869	26.6558	26.1611	26.2395	26.251
A0A7Z8DQX3	A0A7Z8DQX3_SHIFL		plsC		1-acyl-sn-glycerol-3-phosphate acyltransferase	0.000477783	4	4	4	4	4	4	4	4	4	4	4	4	4	4	4	4	4	4	4																			24.6306	24.6658	24.6077	24.0476	23.8888	24.0706
A0A7Z8DSB2	A0A7Z8DSB2_SHIFL		panM		Acetyltransferase, GNAT family	0.000477783	3	3	3	3	2	3	2	3	3	3	2	2	2	2	2	1	1	3	3																			21.9868	20.5597	22.1448	21.9233	22.0323	21.983
A0A7Z8DTC9	A0A7Z8DTC9_SHIFL		ynjA		Carboxymuconolactone decarboxylase family protein	0.000477783	5	5	5	4	4	4	4	4	4	5	3	5	4	4	5	3	5	4	3																			23.9958	23.8914	23.3517	23.3447	23.4089	23.3394
A0A7Z8GHE6	A0A7Z8GHE6_SHIFL		yiiS_1		DUF406 domain-containing protein	0.000477783	5	2	2	4	5	5	4	1	1	0	1	0	1	2	1	1	0	0	1																			21.2807	21.6804	21.7626	22.9343	23.0168	22.3164
A0A7Z8GHT1	A0A7Z8GHT1_SHIFL		yiiQ		DUF1454 domain-containing protein	0.000477783	8	8	8	8	7	6	5	7	7	7	7	7	6	7	8	7	7	7	7																			24.7642	24.8022	24.8565	23.3809	23.3351	23.4943
A0A7Z8GJ50	A0A7Z8GJ50_SHIFL		mscK		Mechanosensitive channel MscK	0.000477783	20	19	19	20	18	17	15	19	19	19	19	20	18	19	20	20	20	20	20																			26.034	26.1487	25.927	25.8917	25.6353	25.3406
A0A7Z8GJ64	A0A7Z8GJ64_SHIFL		ilvA		L-threonine dehydratase	0.000477783	25	21	22	22	22	20	17	25	25	23	20	20	16	19	18	19	23	20	20																			27.0897	27.1941	26.9812	26.7788	26.735	26.6601
A0A7Z8GJT5	A0A7Z8GJT5_SHIFL		deoR		DNA-binding transcriptional repressor DeoR	0.000477783	7	7	7	7	5	5	4	7	7	7	7	7	7	7	6	7	6	6	6																			24.1071	24.1986	24.0377	23.2755	23.0647	22.5429
A0A7Z8GLE0	A0A7Z8GLE0_SHIFL		lepB		Signal peptidase I	0.000477783	30	27	26	26	27	26	24	25	27	28	29	30	26	30	29	30	26	28	27																			27.1173	27.1446	27.0116	27.0064	26.9549	27.0321
A0A7Z8GLG0	A0A7Z8GLG0_SHIFL		purN		Phosphoribosylglycinamide formyltransferase	0.000477783	10	10	9	10	4	5	3	9	8	9	8	7	7	8	6	8	7	8	6																			25.7971	25.8264	25.7951	24.3962	24.523	24.2106
A0A7Z8GLK0	A0A7Z8GLK0_SHIFL		ptsI		Phosphoenolpyruvate-protein phosphotransferase	0.000477783	55	51	51	52	55	55	55	50	53	53	50	51	48	49	50	48	51	51	50																			30.0835	30.0987	30.087	30.5551	30.659	30.6504
A0A7Z8GLM7	A0A7Z8GLM7_SHIFL		bamB		Outer membrane protein assembly factor BamB	0.000477783	19	18	18	19	18	18	17	18	18	17	19	19	19	18	18	18	19	19	18																			29.171	29.1222	29.157	28.5652	28.6193	28.5864
A0A7Z8M1G6	A0A7Z8M1G6_SHIFL		yeiR		GTP-binding protein	0.000477783	17	15	15	17	15	15	16	16	15	16	14	14	12	13	12	12	14	13	15																			25.5297	25.4818	25.467	25.7423	25.7191	25.7783
A0A8B6WWW3	A0A8B6WWW3_SHIFL		thrC		Threonine synthase	0.000477783	23	22	23	23	21	22	21	23	23	23	21	21	20	21	22	22	19	20	17																			28.5724	28.5784	28.5039	27.6175	27.6229	27.6101
A0A8H8Z695	A0A8H8Z695_SHIFL		yiiM		6-N-hydroxylaminopurine resistance protein	0.000477783	12	11	11	10	12	12	12	10	10	11	9	10	9	10	10	9	9	9	9																			27.1414	27.1882	27.1545	28.0341	28.1592	28.1004
A0A8H8Z6T6	A0A8H8Z6T6_SHIFL		lysC		Aspartate kinase III	0.000477783	19	17	15	16	16	16	13	16	16	17	17	15	15	17	17	18	19	17	17																			26.2072	26.0698	26.1123	26.1598	25.9328	25.9387
A0A8H9DCC2	A0A8H9DCC2_SHIFL		gorA		Glutathione oxidoreductase	0.000477783	22	21	22	22	21	22	22	20	19	21	19	19	18	20	18	20	21	21	20																			27.8168	27.8317	27.8333	27.917	28.0188	28.0052
A0A8H9DEP1	A0A8H9DEP1_SHIFL		yfhL		4Fe-4S dicluster ferredoxin YfhL	0.000477783	3	2	1	2	1	1	1	2	2	2	2	3	2	2	2	3	2	3	2																			19.8588	19.6583	20.1515	17.3184	19.7732	17.8072
A0A8H9DFS1	A0A8H9DFS1_SHIFL		S1580		DUF1496 domain-containing protein	0.000477783	3	3	2	2	3	3	3	2	3	3	1	0	1	0	1	0	0	0	0																			23.4699	22.898	22.6141	24.5568	24.7093	24.3109
O33641	ICSP_SHIFL		icsP		Outer membrane protease IcsP	0.000477783	13	1	2	1	1	1	1	12	12	12	13	13	13	1	2	3	1	1	2																			21.6671	21.672	20.9318	20.4338	19.3346	20.3747
O51824	NRDR_SHIFL		nrdR		Transcriptional repressor NrdR	0.000477783	11	10	8	10	9	10	8	11	10	11	10	9	11	9	10	9	8	9	8																			26.3608	26.094	26.3777	25.4486	25.5928	25.456
P09120	HNS_SHIFL		hns		DNA-binding protein H-NS	0.000477783	29	26	26	25	29	27	27	26	28	28	27	27	24	27	28	26	26	29	28																			31.3845	31.4102	31.3766	31.2039	31.2397	31.1666
P0A1K3	SPAM_SHIFL		spaM		Surface presentation of antigens protein SpaM	0.000477783	9	0	1	0	0	0	0	1	4	4	9	8	8	1	0	1	1	0	0																			NA	21.1034	NA	NA	NA	NA
P0A1K5	SPAN_SHIFL		spaN		Surface presentation of antigens protein SpaN	0.000477783	22	1	1	1	0	0	0	21	22	22	20	20	20	0	0	1	0	0	1																			18.7412	17.6341	18.1225	NA	NA	NA
P0A1X2	SCTG_SHIFL		mxiM		Type 3 secretion system pilotin	0.000477783	11	0	0	1	0	0	0	11	11	11	9	10	10	0	0	0	0	1	0																			NA	NA	17.7907	NA	NA	NA
P0A243	YSPT_SHIFL				Uncharacterized 9.1 kDa protein in spaS 3'region	0.000477783	10	0	0	0	0	0	0	9	9	9	10	10	9	0	0	0	0	0	0																			NA	NA	NA	NA	NA	NA
P0A247	VIRB_SHIFL		virB		Virulence regulon transcriptional activator VirB	0.000477783	129	5	2	2	2	0	3	44	48	45	128	127	129	115	109	116	106	111	111																			22.2188	19.9759	22.1012	22.1635	NA	22.3353
P0A2S7	MXIE_SHIFL		mxiE		Transcriptional regulator MxiE	0.000477783	9	0	0	0	0	0	1	9	9	8	9	9	8	0	0	0	0	0	0																			NA	NA	NA	NA	NA	19.5058
P0A2T1	VIRF_SHIFL		virF		Virulence regulon transcriptional activator VirF	0.000477783	7	3	3	3	0	0	0	4	5	4	7	7	7	3	3	4	3	3	3																			23.5894	23.6645	23.5881	NA	NA	NA
P0A2U4	IPGC_SHIFL		ipgC		Chaperone protein IpgC	0.000477783	18	8	6	7	0	0	1	18	18	18	17	16	16	7	6	6	8	6	6																			23.8713	23.4371	23.3401	NA	NA	21.5537
P0A3B4	BIPA_SHIFL		bipA		50S ribosomal subunit assembly factor BipA	0.000477783	52	47	49	49	41	42	38	47	50	52	47	48	49	46	45	49	49	51	50																			29.4293	29.5161	29.4445	29.2358	29.2177	29.2248
P0A3M0	KITH_SHIFL		tdk		Thymidine kinase	0.000477783	11	10	9	11	9	10	10	11	9	10	9	10	10	11	10	11	11	11	11																			26.8396	26.6485	26.7626	26.4877	26.5792	26.6215
P0A441	PURU_SHIFL		purU		Formyltetrahydrofolate deformylase	0.000477783	18	18	16	17	17	17	16	18	18	18	17	16	17	16	15	16	16	17	15																			26.9445	26.9099	26.8743	26.5765	26.6137	26.5648
P0A4D2	RS6_SHIFL		rpsF		30S ribosomal protein S6	0.000477783	38	33	31	32	33	31	31	32	32	34	37	37	35	38	36	35	35	32	34																			30.7397	30.7531	30.8068	30.8915	30.957	30.93
P0A4P8	USPF_SHIFL		uspF		Universal stress protein F	0.000477783	15	2	0	0	14	15	14	3	0	0	0	0	0	0	0	0	0	0	0																			19.2784	NA	NA	29.7507	29.7724	29.9977
P0A4S0	UXUA_SHIFL		uxuA		Mannonate dehydratase	0.000477783	11	10	10	10	9	9	8	10	11	11	10	8	9	8	10	9	10	10	10																			24.8623	24.9123	24.7672	24.56	24.5194	24.2818
P0A699	UVRA_SHIFL		uvrA		UvrABC system protein A	0.000477783	54	54	51	54	53	51	49	53	52	54	52	48	48	53	51	51	52	52	49																			28.3298	28.2779	28.2682	28.3803	28.3399	28.2898
P0A6A2	UBIB_SHIFL		ubiB		Probable protein kinase UbiB	0.000477783	6	5	6	6	6	5	6	6	5	5	6	5	5	5	4	6	6	6	6																			24.0071	24.7168	24.5125	24.1628	23.9743	24.2572
P0A6B3	ACP1_SHIFL		acpP		Acyl carrier protein	0.000477783	3	3	3	3	3	3	3	3	3	3	3	3	3	3	3	3	3	3	3																			31.9487	31.9467	31.993	31.8668	31.9499	31.9643
P0A6B5	ALR1_SHIFL		alr		Alanine racemase, biosynthetic	0.000477783	18	16	16	18	15	13	14	18	16	17	16	17	16	18	18	17	18	17	17																			25.8582	25.8649	25.8843	25.505	25.4776	25.4865
P0A6C0	ISCS_SHIFL		iscS		Cysteine desulfurase IscS	0.000477783	49	39	35	31	35	35	33	36	35	30	39	41	40	46	44	45	48	45	49																			29.0027	28.9639	28.5419	28.9348	29.0047	28.9049
P0A6D2	ARGR_SHIFL		argR		Arginine repressor	0.0013544	1	1	1	1	1	1	1	1	1	1	1	1	1	1	1	1	1	1	1																			23.3143	23.3354	23.5061	23.2482	23.3661	23.27
P0A6E0	AROK_SHIFL		aroK		Shikimate kinase 1	0.000477783	19	14	17	17	18	18	15	18	16	17	18	18	18	19	19	17	19	18	18																			27.9796	28.0615	28.0203	28.0031	28.0689	28.0029
P0A6E8	ATPE_SHIFL		atpC		ATP synthase epsilon chain	0.000477783	12	12	12	12	11	12	11	12	12	11	11	12	12	12	12	12	12	12	12																			29.0179	29.0624	29.0519	28.2254	28.4314	28.3199
P0A6F8	CH60_SHIFL		groEL		Chaperonin GroEL	0.000477783	110	105	103	107	110	107	106	107	108	108	105	102	103	101	101	102	103	104	103																			33.7179	33.7678	33.7871	34.0261	34.2319	34.2208
P0A6G2	CH10_SHIFL		groES		Co-chaperonin GroES	0.000477783	24	22	21	22	22	23	23	24	23	23	24	22	24	23	23	23	22	24	24																			32.006	31.9749	31.9904	32.3309	32.5152	32.483
P0A6H0	CLPP_SHIFL		clpP		ATP-dependent Clp protease proteolytic subunit	0.000477783	20	17	18	18	19	19	18	19	20	20	19	19	18	18	19	17	19	19	20																			29.5939	29.5507	29.5321	29.9571	30.0355	29.9822
P0A6H4	CLPX_SHIFL		clpX		ATP-dependent Clp protease ATP-binding subunit ClpX	0.000477783	33	29	30	30	33	33	30	30	31	27	28	30	32	32	31	31	31	30	31																			28.675	28.6367	28.7158	28.9832	29.0157	28.9763
P0A6H7	HSLU_SHIFL		hslU		ATP-dependent protease ATPase subunit HslU	0.000477783	59	56	53	54	59	58	54	54	57	58	54	53	52	53	53	52	54	54	56																			30.8015	30.7777	30.7886	31.0861	31.2005	31.1665
P0A6I8	COAD_SHIFL		coaD		Phosphopantetheine adenylyltransferase	0.000477783	6	6	6	6	5	6	6	5	6	6	5	6	4	6	6	6	6	6	6																			23.9653	24.5674	24.4596	23.5938	24.3406	24.4462
P0A6K0	DDLA_SHIFL		ddlA		D-alanine--D-alanine ligase A	0.000477783	24	22	23	22	20	20	20	23	23	23	24	24	23	23	22	20	22	22	22																			28.3853	28.4566	28.4714	27.9512	27.9532	28.025
P0A6K9	DEOB_SHIFL		deoB		Phosphopentomutase	0.000477783	44	40	39	41	44	44	44	38	37	38	33	34	35	36	36	36	36	36	35																			29.8625	29.7721	29.8616	31.7113	31.8519	31.822
P0A6L3	DAPA_SHIFL		dapA		4-hydroxy-tetrahydrodipicolinate synthase	0.000477783	21	21	21	21	20	20	21	21	21	20	21	21	20	20	20	19	20	19	19																			29.2112	29.1819	29.2439	28.5733	28.7104	28.652
P0A6L6	NANA_SHIFL		nanA		N-acetylneuraminate lyase	0.000477783	11	9	10	9	11	11	10	9	10	10	8	11	10	10	10	10	9	11	11																			24.897	25.1574	25.2456	25.4065	25.5691	25.5632
P0A6M7	DTD_SHIFL		dtd		D-aminoacyl-tRNA deacylase	0.000477783	3	3	3	3	3	3	3	3	3	3	3	3	1	3	3	2	3	3	3																			25.2527	25.2622	25.2609	25.3292	25.5001	25.4733
P0A6N7	EFP_SHIFL		efp		Elongation factor P	0.000477783	13	9	11	10	12	11	13	11	11	12	9	10	10	12	11	10	10	11	9																			28.9642	28.997	29.1435	29.1366	29.2579	29.2112
P0A6P4	EFTS_SHIFL		tsf		Elongation factor Ts	0.000477783	62	58	62	61	60	61	59	58	62	61	60	59	61	59	59	60	58	61	61																			32.9583	33.0145	33.0036	32.8531	32.8965	32.9816
P0A6Q2	ENO_SHIFL		eno		Enolase	0.000477783	67	57	61	61	63	65	66	60	60	58	59	62	59	67	64	62	63	62	65																			30.8033	31.0782	31.0566	32.0326	32.0286	32.1277
P0A6Q5	FABA_SHIFL		fabA		3-hydroxydecanoyl-[acyl-carrier-protein] dehydratase	0.000477783	6	5	6	6	6	6	6	5	6	6	5	6	6	5	6	6	5	6	6																			27.8838	27.9006	27.8627	27.9797	28.0983	28.1366
P0A6Q9	FABZ_SHIFL		fabZ		3-hydroxyacyl-[acyl-carrier-protein] dehydratase FabZ	0.000477783	21	18	19	19	17	16	16	19	19	18	20	20	20	19	21	21	19	20	21																			28.2975	28.3624	28.2808	28.1401	28.1686	28.2824
P0A6R8	FIS_SHIFL		fis		DNA-binding protein Fis	0.000477783	6	3	3	3	5	5	5	5	5	4	6	5	6	5	6	5	4	5	4																			24.7509	24.5352	24.6791	25.1512	25.4476	25.1687
P0A6T0	GPDA_SHIFL		gpsA		Glycerol-3-phosphate dehydrogenase [NAD(P)+]	0.000477783	8	6	6	8	8	8	8	8	8	7	7	7	6	6	6	6	7	6	6																			26.0011	25.9992	26.1125	26.5777	26.6881	26.6163
P0A6T8	GCH1_SHIFL		folE		GTP cyclohydrolase 1	0.000477783	20	20	20	20	20	20	20	20	20	20	18	19	18	20	19	18	20	20	19																			29.6901	29.6885	29.6515	29.2739	29.4053	29.3475
P0A6U2	GCSH_SHIFL		gcvH		Glycine cleavage system H protein	0.000477783	11	11	9	9	8	9	7	11	10	10	8	10	8	9	8	7	9	9	10																			27.6853	29.8793	29.8908	29.3219	28.8804	29.3448
P0A6V4	GLGC_SHIFL		glgC		Glucose-1-phosphate adenylyltransferase	0.000477783	50	42	45	45	50	47	48	48	49	48	48	47	46	42	39	40	42	39	39																			29.9496	30.0385	29.9427	30.4945	30.4127	30.4393
P0A6V7	GLPE_SHIFL		glpE		Thiosulfate sulfurtransferase GlpE	0.000477783	2	2	2	2	2	2	2	2	2	2	2	2	2	2	2	2	2	2	2																			23.0628	23.0129	22.9594	22.8604	22.9498	22.9537
P0A6W4	MRAY_SHIFL		mraY		Phospho-N-acetylmuramoyl-pentapeptide-transferase	0.00355714	1	1	1	1	1	1	1	1	1	1	1	1	1	1	1	1	1	1	1																			22.6034	22.8659	22.7887	22.5927	22.02	22.2041
P0A6W8	GREA_SHIFL		greA		Transcription elongation factor GreA	0.000477783	23	22	22	22	23	23	20	20	22	22	23	23	21	23	22	21	23	23	22																			28.7487	28.723	28.5926	28.7422	28.8308	28.7448
P0A6X6	HFQ_SHIFL		hfq		RNA-binding protein Hfq	0.000477783	14	14	14	14	14	14	14	13	14	13	13	14	14	13	13	13	12	14	14																			30.6125	30.4903	30.3753	30.7664	30.7906	30.5266
P0A6Y0	IHFA_SHIFL		ihfA		Integration host factor subunit alpha	0.000477783	9	9	9	9	9	9	9	7	6	9	7	7	8	7	7	8	8	9	8																			30.2748	30.2385	30.1388	31.06	31.1378	31.1225
P0A6Y4	IHFB_SHIFL		ihfB		Integration host factor subunit beta	0.000477783	15	13	14	14	15	15	15	13	14	14	14	13	12	13	15	13	13	13	14																			28.2145	28.4372	28.2299	29.5467	29.474	29.2843
P0A6Z9	NIKR_SHIFL		nikR		Nickel-responsive regulator	0.000477783	7	6	7	7	7	7	7	7	7	7	6	6	4	7	5	6	7	7	6																			24.1216	24.0809	24.307	24.0825	24.0885	23.9223
P0A716	KDSA_SHIFL		kdsA		2-dehydro-3-deoxyphosphooctonate aldolase	0.000477783	28	28	25	26	25	26	25	25	26	26	26	26	27	27	27	27	27	28	27																			29.9114	29.9252	29.9025	29.6907	29.8087	29.7597
P0A721	KTHY_SHIFL		tmk		Thymidylate kinase	0.000477783	4	3	4	4	4	4	4	4	4	3	4	4	4	4	4	3	4	3	4																			24.7303	24.6711	24.8545	24.4368	24.5884	24.4613
P0A724	LPXA_SHIFL		lpxA		Acyl-[acyl-carrier-protein]--UDP-N-acetylglucosamine O-acyltransferase	0.000477783	11	10	11	11	11	11	10	10	11	10	9	10	9	10	11	11	10	9	10																			27.4409	27.5727	27.4445	27.3458	27.3721	27.4474
P0A728	LPXC_SHIFL		lpxC		UDP-3-O-acyl-N-acetylglucosamine deacetylase	0.000477783	24	20	19	19	24	23	24	21	20	17	18	17	13	23	23	19	23	23	22																			26.5286	26.5556	26.3855	27.5163	27.5526	27.5036
P0A730	NTPPB_SHIFL		yceF		7-methyl-GTP pyrophosphatase	0.000477783	9	8	8	8	9	9	9	9	6	8	4	3	4	5	5	4	5	5	5																			24.9743	25.1638	25.126	25.7735	25.5674	25.8665
P0A733	MGSA_SHIFL		mgsA		Methylglyoxal synthase	0.000477783	3	2	3	3	2	2	2	2	2	2	2	3	3	2	2	3	3	2	3																			24.1227	24.207	24.3866	24.0166	24.254	24.1629
P0A737	MINE_SHIFL		minE		Cell division topological specificity factor	0.000477783	12	11	11	12	11	9	10	11	12	12	10	12	9	9	9	8	11	10	11																			27.9311	27.8845	27.9008	27.2865	27.2688	27.2716
P0A741	MOAC_SHIFL		moaC		Cyclic pyranopterin monophosphate synthase	0.000477783	13	12	12	12	11	12	12	12	12	12	10	10	10	12	12	10	11	13	11																			26.3283	26.2613	26.2922	26.4479	26.5274	26.4983
P0A745	MSRA_SHIFL		msrA		Peptide methionine sulfoxide reductase MsrA	0.000477783	7	6	7	7	7	7	7	6	7	7	6	5	6	6	6	6	6	6	7																			26.808	26.8534	26.845	27.9798	27.9358	27.9175
P0A751	MURA_SHIFL		murA		UDP-N-acetylglucosamine 1-carboxyvinyltransferase	0.000477783	29	25	26	25	29	28	25	29	26	28	29	27	27	28	25	26	27	27	25																			28.8236	28.9779	28.886	28.6833	28.646	28.792
P0A765	NDK_SHIFL		ndk		Nucleoside diphosphate kinase	0.000477783	17	13	13	13	14	14	15	13	13	13	17	17	15	15	15	15	15	16	16																			29.4602	29.4942	29.5147	29.3856	29.4501	29.4406
P0A779	RPPH_SHIFL		rppH		RNA pyrophosphohydrolase	0.000477783	4	4	3	3	3	3	3	3	3	3	4	4	3	3	3	3	3	3	3																			24.1038	23.5891	23.6891	23.2661	23.2931	23.2265
P0A783	NUSB_SHIFL		nusB		Transcription antitermination protein NusB	0.000477783	5	5	4	4	4	4	3	5	3	5	4	5	4	5	4	3	4	4	4																			24.9546	24.8678	24.9303	24.208	24.2541	24.3139
P0A789	PYRB_SHIFL		pyrB		Aspartate carbamoyltransferase catalytic subunit	0.000477783	39	31	39	39	35	35	33	33	37	36	37	35	36	37	36	37	37	38	34																			29.9773	30.0731	30.1701	30.5447	30.6237	30.6097
P0A793	PAND_SHIFL		panD		Aspartate 1-decarboxylase	0.000477783	6	5	5	6	5	5	4	5	6	6	6	6	5	5	6	5	5	5	5																			27.0937	26.9645	26.9671	25.8456	25.7973	25.8401
P0A798	PFKA_SHIFL		pfkA		ATP-dependent 6-phosphofructokinase isozyme 1	0.000477783	26	24	22	22	25	26	24	20	20	23	23	23	21	25	25	23	24	25	25																			28.6235	28.6329	28.6343	29.9245	30.0171	29.8741
P0A7A1	PGK_SHIFL		pgk		Phosphoglycerate kinase	0.000477783	63	58	59	59	63	61	63	57	61	57	54	56	52	57	58	55	57	56	58																			32.1236	32.0683	32.0763	32.9334	33.0114	32.9398
P0A7A4	GPMB_SHIFL		gpmB		Probable phosphoglycerate mutase GpmB	0.000477783	20	17	20	18	19	18	18	17	18	18	17	16	18	19	18	16	16	17	19																			27.0177	27.0767	26.9956	26.9129	26.9871	26.858
P0A7B4	NADK_SHIFL		nadK		NAD kinase	0.000477783	9	9	9	7	7	7	7	8	8	9	5	6	6	6	5	4	7	6	5																			24.402	24.6736	24.3733	25.1105	24.944	24.9499
P0A7C1	HSLV_SHIFL		hslV		ATP-dependent protease subunit HslV	0.000477783	4	3	2	3	2	3	2	3	3	3	2	2	2	2	2	2	4	3	4																			27.8815	28.3256	28.3129	28.5628	28.5683	28.7172
P0A7C5	LEXA_SHIFL		lexA		LexA repressor	0.000477783	14	14	12	14	14	14	13	14	12	13	13	12	11	13	13	12	14	13	12																			26.799	26.6719	26.931	26.8731	26.9381	26.8515
P0A7E0	PUR7_SHIFL		purC		Phosphoribosylaminoimidazole-succinocarboxamide synthase	0.000477783	33	31	30	33	26	26	24	29	29	29	31	32	29	33	31	32	33	32	33																			30.6795	30.5712	30.7247	29.5411	29.4888	29.5695
P0A7E8	PYRG_SHIFL		pyrG		CTP synthase	0.000477783	47	42	43	44	42	42	41	44	45	44	44	41	42	45	45	47	46	45	45																			30.1471	30.2051	30.0987	30.1293	30.1195	30.1821
P0A7F2	PYRH_SHIFL		pyrH		Uridylate kinase	0.000477783	15	11	12	14	14	13	12	14	14	14	15	14	14	15	15	14	15	15	15																			28.0718	28.0587	28.1688	27.9294	28.0005	27.8787
P0A7F8	SPED_SHIFL		speD		S-adenosylmethionine decarboxylase proenzyme	0.000477783	8	4	5	4	6	4	6	5	5	7	8	8	7	7	7	6	6	7	7																			24.036	24.2033	24.1175	24.3778	24.4	24.3853
P0A7G1	QUEA_SHIFL		queA		S-adenosylmethionine:tRNA ribosyltransferase-isomerase	0.000477783	6	5	6	5	5	4	5	5	5	6	6	6	6	6	5	6	5	6	6																			25.3397	25.5387	25.5258	25.3434	25.387	25.3934
P0A7G5	RBFA_SHIFL		rbfA		Ribosome-binding factor A	0.000477783	13	10	10	10	12	12	12	12	10	9	10	13	11	12	11	13	12	13	11																			27.6757	27.6404	27.6233	27.8757	27.955	27.7772
P0A7G9	RECA_SHIFL		recA		Protein RecA	0.000477783	28	26	25	25	22	24	21	22	23	23	26	25	24	25	26	28	26	25	25																			29.2146	29.4801	29.3385	29.5249	29.4865	29.5528
P0A7H9	RECR_SHIFL		recR		Recombination protein RecR	0.000477783	13	11	11	13	12	11	11	10	13	11	10	11	11	12	12	11	11	12	13																			24.6049	24.8453	24.8946	24.5077	24.7219	25.0911
P0A7I3	RF1_SHIFL		prfA		Peptide chain release factor 1	0.000477783	24	21	23	22	19	20	19	22	23	21	22	24	22	23	22	21	22	23	24																			27.5815	27.4866	27.6324	27.0389	27.0713	27.1233
P0A7I9	RIBA_SHIFL		ribA		GTP cyclohydrolase-2	0.000477783	11	9	11	11	11	9	11	9	10	10	8	8	10	9	10	10	8	10	10																			27.6122	27.5873	27.6357	27.1108	26.4717	27.218
P0A7J2	RIBB_SHIFL		ribB		3,4-dihydroxy-2-butanone 4-phosphate synthase	0.000477783	11	8	9	7	8	7	7	7	8	9	9	7	7	10	11	6	11	11	11																			25.8169	25.7679	25.5407	25.7977	25.8368	25.5426
P0A7J6	RL10_SHIFL		rplJ		50S ribosomal protein L10	0.000477783	30	26	26	25	27	26	26	26	27	28	27	29	29	27	28	30	26	27	30																			30.9297	30.9032	31.0688	31.1052	31.1737	31.1234
P0A7K5	RL7_SHIFL		rplL		50S ribosomal protein L7/L12	0.000477783	25	23	23	23	23	24	24	23	24	24	24	24	25	24	22	23	22	24	23																			31.892	31.8877	31.9264	32.0229	32.1821	32.1925
P0A7K9	RL19_SHIFL		rplS		50S ribosomal protein L19	0.000477783	24	20	19	20	24	22	21	22	22	22	23	22	23	23	24	24	21	24	23																			29.3965	29.3274	29.2614	29.5466	29.733	29.677
P0A7M1	RL27_SHIFL		rpmA		50S ribosomal protein L27	0.000477783	11	8	9	9	9	8	8	8	9	11	11	11	11	10	11	11	10	9	8																			28.5122	28.6425	28.6629	28.5022	28.491	28.9302
P0A7M5	RL28_SHIFL		rpmB		50S ribosomal protein L28	0.000477783	21	18	17	19	18	19	16	19	20	17	19	19	19	20	21	20	17	19	17																			29.8484	29.8589	30.0255	30.0779	30.0748	29.8986
P0A7N8	RL32_SHIFL		rpmF		50S ribosomal protein L32	0.000477783	13	13	13	13	13	12	13	13	13	13	12	13	13	13	13	13	13	13	13																			28.9243	28.9008	28.9277	29.0693	29.0369	28.8961
P0A7P4	RL33_SHIFL		rpmG		50S ribosomal protein L33	0.000477783	8	8	8	7	8	8	8	7	8	8	8	8	8	8	8	8	8	8	8																			26.8365	27.633	27.7835	28.045	27.4723	27.8809
P0A7Q0	RL34_SHIFL		rpmH		50S ribosomal protein L34	0.000477783	4	4	4	4	4	4	4	4	4	4	4	4	4	4	4	4	4	4	4																			28.3973	28.3879	28.4359	28.6849	28.7123	28.6687
P0A7Q5	RL35_SHIFL		rpmI		50S ribosomal protein L35	0.000477783	3	3	3	2	3	2	3	3	3	3	3	3	2	3	3	3	3	3	3																			26.1743	26.2248	26.1833	26.2004	26.1396	26.2259
P0A7R0	RL36_SHIFL		rpmJ		50S ribosomal protein L36	0.00355714	1	1	1	1	1	1	0	1	1	0	0	1	1	1	1	1	1	1	1																			20.6881	21.7004	21.5811	21.5576	21.4712	NA
P0A7R4	RL9_SHIFL		rplI		50S ribosomal protein L9	0.000477783	28	27	27	25	26	27	26	27	27	26	26	27	28	28	28	26	27	27	27																			31.9089	31.8866	31.9295	31.9836	32.0499	32.0273
P0A7R8	RS10_SHIFL		rpsJ		30S ribosomal protein S10	0.000477783	28	24	25	25	25	26	25	28	26	27	27	28	27	27	26	26	26	26	27																			32.0684	32.0511	32.043	32.2171	32.3287	32.3171
P0A7S2	RS11_SHIFL		rpsK		30S ribosomal protein S11	0.000477783	23	20	20	20	20	20	21	19	21	21	21	21	20	20	22	23	19	20	20																			31.1157	31.1154	31.1766	31.3264	31.4035	31.4043
P0A7S8	RS12_SHIFL		rpsL		30S ribosomal protein S12	0.000477783	20	17	18	18	18	20	19	19	17	16	19	19	20	19	20	18	16	19	19																			30.1832	30.1939	30.204	30.3356	30.38	30.3536
P0A7T2	RS13_SHIFL		rpsM		30S ribosomal protein S13	0.000477783	21	16	19	20	18	19	18	20	19	20	19	19	19	20	18	19	20	21	18																			27.6872	27.7465	28.0362	27.8121	27.9048	27.6989
P0A7T6	RS16_SHIFL		rpsP		30S ribosomal protein S16	0.000477783	11	9	9	10	11	10	9	10	10	10	11	11	10	11	11	11	11	11	11																			29.0181	28.8537	28.8351	29.0237	29.0974	28.7495
P0A7U2	RS18_SHIFL		rpsR		30S ribosomal protein S18	0.000477783	16	15	16	16	15	14	13	16	15	16	16	16	16	16	16	16	16	15	15																			29.4578	29.4426	29.5289	29.5929	29.6585	29.5865
P0A7U6	RS19_SHIFL		rpsS		30S ribosomal protein S19	0.000477783	24	22	23	23	22	22	20	22	23	24	23	24	24	23	23	24	23	23	23																			30.5757	30.5559	30.5217	30.7221	30.8257	30.7437
P0A7W6	RS5_SHIFL		rpsE		30S ribosomal protein S5	0.000477783	37	37	36	36	36	36	36	35	36	36	35	37	37	36	35	36	36	36	36																			31.545	31.5312	31.5529	31.6123	31.7393	31.6696
P0A7X2	RS8_SHIFL		rpsH		30S ribosomal protein S8	0.000477783	24	22	22	22	24	23	23	24	24	24	24	24	24	24	23	24	23	23	23																			30.8969	31.1559	31.1657	31.305	31.3518	31.3446
P0A7X9	RIMM_SHIFL		rimM		Ribosome maturation factor RimM	0.000477783	18	14	16	15	14	15	14	16	16	17	18	18	18	18	17	18	18	18	17																			26.1648	26.2356	26.1514	26.2332	26.3261	26.195
P0A7Y3	RNC_SHIFL		rnc		Ribonuclease 3	0.000477783	16	16	14	16	14	14	15	16	15	15	14	14	13	11	14	14	10	13	12																			27.5535	27.6029	27.5476	27.4755	27.5005	27.4783
P0A7Y7	RNH_SHIFL		rnhA		Ribonuclease HI	0.000477783	5	4	4	4	4	4	4	3	4	4	4	5	5	4	3	5	4	4	5																			23.5	23.3559	23.2745	23.1731	23.4744	23.316
P0A7Y9	RNPA_SHIFL		rnpA		Ribonuclease P protein component	0.000477783	5	4	4	4	5	4	4	5	4	5	5	5	4	5	5	4	5	5	5																			24.0109	24.066	24.0286	24.0935	23.9807	24.0152
P0A7Z3	RPIA_SHIFL		rpiA		Ribose-5-phosphate isomerase A	0.000477783	11	11	10	10	9	10	8	10	10	9	10	9	10	11	11	10	10	11	10																			27.8637	27.8116	27.9136	28.0167	27.9935	27.9637
P0A7Z9	RPOA_SHIFL		rpoA		DNA-directed RNA polymerase subunit alpha	0.000477783	52	48	52	50	48	44	45	46	49	49	46	48	43	47	48	49	49	49	49																			32.0423	32.2111	32.2232	31.994	31.8816	32.0871
P0A808	RRF_SHIFL		frr		Ribosome-recycling factor	0.000477783	42	38	40	38	39	42	40	40	42	38	37	37	38	38	37	37	38	39	36																			30.4318	30.4131	30.4881	30.456	30.5076	30.4651
P0A820	METK_SHIFL		metK		S-adenosylmethionine synthase	0.000477783	30	28	26	26	29	30	25	27	27	25	26	26	27	27	28	27	29	27	29																			28.2465	28.1952	28.2139	28.6028	28.8137	28.7264
P0A827	GLYA_SHIFL		glyA		Serine hydroxymethyltransferase	0.000477783	45	39	40	39	40	37	34	39	39	36	39	38	41	41	45	41	41	41	43																			32.2033	32.2627	32.2498	31.6623	31.666	31.6803
P0A829	SMG_SHIFL		smg		Protein Smg	0.0013544	1	1	1	1	1	1	1	1	1	1	1	1	0	1	1	1	1	1	1																			20.826	20.6245	20.8351	20.911	20.8354	21.0575
P0A835	SSRP_SHIFL		smpB		SsrA-binding protein	0.000477783	9	6	6	7	7	6	6	9	9	7	8	6	7	6	4	9	6	7	8																			25.0947	25.2022	25.1642	25.64	25.5269	25.3568
P0A839	SUCC_SHIFL		sucC		Succinate--CoA ligase [ADP-forming] subunit beta	0.000477783	52	49	52	50	39	43	41	51	52	52	40	41	39	38	37	37	39	43	36																			33.471	33.4461	33.3915	32.0862	32.1796	32.0819
P0A846	TATE_SHIFL		tatE		Probable Sec-independent protein translocase protein TatE	0.000477783	4	0	1	1	1	1	1	2	1	1	3	2	3	4	4	3	4	4	4																			NA	20.2626	21.0402	20.0714	20.3776	22.2443
P0A852	TIG_SHIFL		tig		Trigger factor	0.000477783	116	105	107	108	108	106	105	111	107	108	115	116	112	115	114	115	113	116	113																			32.6802	32.6944	32.6914	32.6366	32.6949	32.6686
P0A854	TNAA_SHIFL		tnaA		Tryptophanase	0.000477783	16	16	16	16	15	16	16	16	16	16	16	16	16	14	14	16	16	15	14																			26.6883	26.4406	26.6331	26.0382	26.1852	26.2048
P0A861	TPIS_SHIFL		tpiA		Triosephosphate isomerase	0.000477783	28	27	26	25	28	27	26	24	24	24	24	23	21	23	21	22	24	23	24																			29.703	29.7928	29.8343	30.3351	30.4867	30.4671
P0A865	TPX_SHIFL		tpx		Thiol peroxidase	0.000477783	25	25	25	25	24	24	24	25	25	25	24	24	24	24	24	23	24	24	24																			31.8033	31.8152	31.7909	30.8232	30.9088	30.8698
P0A872	TALB_SHIFL	P0A872;Q83QM8	talB	talA;talB	Transaldolase B	0.000477783	48	43	45	46	42	42	40	43	45	45	46	46	47	47	48	48	47	46	48	2	2	2	2	2	2	2	2	2	2	2	2	2	2	2	2	2	2	31.3856	31.3514	31.3992	30.8614	30.9151	30.9271
P0A876	TRMD_SHIFL		trmD		tRNA (guanine-N(1)-)-methyltransferase	0.000477783	7	6	7	7	7	7	7	7	6	6	7	7	7	7	7	7	7	7	7																			25.4194	25.4814	25.5251	25.3544	25.4005	25.4476
P0A878	TRPA_SHIFL		trpA		Tryptophan synthase alpha chain	0.000477783	11	11	11	11	10	11	10	11	11	11	9	9	8	9	9	8	10	10	10																			26.0302	26.1449	26.1329	25.0211	24.9885	25.0597
P0A880	TRPB_SHIFL		trpB		Tryptophan synthase beta chain	0.000477783	13	13	13	12	10	9	8	12	13	13	7	9	8	9	8	8	9	8	10																			26.908	26.9151	26.7489	26.8039	26.9003	26.9743
P0A883	TRPR_SHIFL		trpR		Trp operon repressor	0.000477783	5	5	4	4	4	3	4	5	4	5	2	2	3	3	4	3	4	3	3																			24.1062	24.1343	24.0917	24.662	23.0329	24.721
P0A889	UBIE_SHIFL		ubiE		Ubiquinone/menaquinone biosynthesis C-methyltransferase UbiE	0.000477783	17	16	16	16	14	15	12	15	16	15	16	15	15	15	16	16	17	17	17																			27.0705	27.0664	27.1375	27.1639	27.2255	27.2045
P0A893	TUSA_SHIFL		tusA		Sulfur carrier protein TusA	0.000477783	9	8	8	8	8	8	8	7	8	8	7	7	8	9	9	9	9	9	9																			25.6581	25.5792	25.2911	25.4496	25.5605	25.6256
P0A897	RAPZ_SHIFL		rapZ		RNase adapter protein RapZ	0.000477783	11	11	11	11	11	11	10	10	11	11	11	11	11	11	11	10	11	11	11																			26.9266	26.8666	26.8981	26.4449	26.6389	26.4907
P0A899	YBEY_SHIFL		ybeY		Endoribonuclease YbeY	0.000477783	2	2	2	2	2	2	2	2	2	2	2	2	2	2	2	2	2	2	2																			25.0374	24.9941	24.9459	25.519	25.7181	25.5593
P0A8A1	YEBC_SHIFL		yebC		Probable transcriptional regulatory protein YebC	0.000477783	15	13	13	14	15	14	13	14	15	14	14	15	14	13	14	12	13	12	14																			28.8123	28.7117	28.7064	28.9368	28.9971	28.9689
P0A8A7	PSRP_SHIFL		ppsR		Phosphoenolpyruvate synthase regulatory protein	0.000477783	15	14	15	15	15	15	14	15	14	15	12	11	12	12	13	11	13	13	15																			27.2852	27.32	27.3431	27.2271	27.3651	27.3458
P0A8B1	RIMP_SHIFL		rimP		Ribosome maturation factor RimP	0.000477783	6	4	4	6	3	4	4	6	4	5	6	6	6	6	4	6	5	6	3																			25.209	25.4628	25.4673	24.9431	25.3031	25.0781
P0A8B4	YFCN_SHIFL		yfcN		UPF0115 protein YfcN	0.000477783	8	7	7	7	8	7	6	7	7	6	7	7	6	6	7	7	8	7	7																			22.5954	23.2524	23.2018	23.2137	23.2365	22.951
P0A8C0	YBAB_SHIFL		ybaB		Nucleoid-associated protein YbaB	0.000477783	9	6	8	8	7	7	7	8	6	7	7	9	6	9	9	7	8	7	8																			28.6045	28.5151	28.5586	28.5906	28.7747	28.6323
P0A8C7	YGFB_SHIFL		ygfB		UPF0149 protein YgfB	0.000477783	4	4	4	4	4	4	4	4	4	4	4	4	4	4	4	4	4	4	4																			25.8748	25.6486	25.7404	25.3512	25.4518	25.4779
P0A8E4	YCFP_SHIFL		ycfP		UPF0227 protein YcfP	0.000477783	15	14	14	13	14	14	15	12	13	15	14	11	12	12	12	11	12	14	13																			28.2175	28.1494	28.1277	29.2741	29.3356	29.2785
P0A8F3	UPP_SHIFL		upp		Uracil phosphoribosyltransferase	0.000477783	32	25	25	24	27	29	27	25	26	28	28	32	26	28	29	30	29	29	28																			30.0948	30.1191	30.1805	30.4079	30.5299	30.4459
P0A8F7	URK_SHIFL		udk		Uridine kinase	0.000477783	20	18	18	20	18	17	14	17	16	20	16	17	16	18	18	18	16	18	17																			26.993	27.0331	27.0358	26.9406	26.9299	26.8846
P0A8G5	UXAC_SHIFL		uxaC		Uronate isomerase	0.000477783	13	10	11	12	10	10	10	10	11	11	11	11	10	13	11	13	12	11	12																			25.2663	25.2406	24.7058	25.1179	25.2347	25.0732
P0A8G8	NQOR_SHIFL		SF1008		NAD(P)H dehydrogenase (quinone)	0.000477783	25	13	12	11	24	25	24	13	10	11	8	7	9	8	9	9	9	9	9																			27.352	27.4222	27.2818	32.4897	32.6315	32.6135
P0A8H2	EX7S_SHIFL		xseB		Exodeoxyribonuclease 7 small subunit	0.000477783	4	4	4	4	4	3	4	4	4	4	4	4	4	4	4	4	4	4	4																			25.4895	25.5586	25.4676	25.0691	25.092	25.1681
P0A8H7	YIHI_SHIFL		yihI		Der GTPase-activating protein YihI	0.000477783	10	8	8	7	9	9	9	8	7	9	7	7	10	8	9	8	9	10	7																			27.1006	27.0534	26.9797	27.4662	27.6741	27.6932
P0A8I0	YACG_SHIFL		yacG		DNA gyrase inhibitor YacG	0.000477783	7	6	6	6	6	7	6	6	7	7	7	7	6	6	7	6	6	7	6																			26.0004	25.9396	25.8732	25.8417	25.9561	25.8799
P0A8I4	YAAA_SHIFL		yaaA		UPF0246 protein YaaA	0.000477783	10	10	9	9	9	8	9	10	10	9	9	7	7	8	9	7	9	10	9																			26.5067	26.4165	26.4135	25.8181	25.7873	25.7882
P0A8I7	TRMB_SHIFL		trmB		tRNA (guanine-N(7)-)-methyltransferase	0.000477783	10	10	8	10	9	10	8	10	10	10	10	10	9	10	9	9	10	10	9																			25.6176	25.2146	25.4905	26.1624	26.3062	25.9154
P0A8J1	RLMH_SHIFL		rlmH		Ribosomal RNA large subunit methyltransferase H	0.000477783	9	9	8	8	7	8	6	9	9	8	9	9	7	9	8	8	9	9	7																			24.1828	24.4587	24.5583	24.3318	24.4749	24.2982
P0A8J3	DNAT_SHIFL		dnaT		Primosomal protein 1	0.000477783	6	6	6	6	6	5	6	5	6	6	6	6	6	6	6	6	6	6	6																			24.1678	24.1962	24.1503	24.4187	24.3785	24.5184
P0A8J7	YBED_SHIFL		ybeD		UPF0250 protein YbeD	0.000477783	7	6	7	7	6	7	7	7	7	7	7	7	7	7	7	7	7	7	7																			27.7396	27.71	27.7957	27.1041	27.2853	27.2142
P0A8K0	RHLB_SHIFL		rhlB		ATP-dependent RNA helicase RhlB	0.000477783	22	22	21	22	18	19	18	20	20	22	21	22	21	20	21	19	22	22	22																			28.2082	28.2076	28.2955	27.7997	27.8913	27.8786
P0A8K4	PSD_SHIFL		psd		Phosphatidylserine decarboxylase proenzyme	0.000477783	10	10	10	10	10	10	9	10	10	10	9	9	9	9	9	9	9	9	9																			27.1816	27.192	27.1625	26.8052	26.7949	26.8361
P0A8K7	YAEP_SHIFL		yaeP		UPF0253 protein YaeP	0.000477783	3	3	2	2	3	3	2	2	3	2	1	1	1	1	1	1	1	1	1																			24.1295	23.9096	24.3577	24.4687	24.3484	23.4192
P0A8L4	SYS_SHIFL		serS		Serine--tRNA ligase	0.000477783	52	48	47	51	44	49	48	52	52	52	47	48	47	47	45	47	47	48	47																			30.5261	30.4692	30.4796	30.2591	30.3336	30.2716
P0A8L6	YCGN_SHIFL		ycgN		UPF0260 protein YcgN	0.000477783	5	4	4	4	4	3	3	3	4	4	5	5	5	4	3	5	4	4	5																			23.4547	23.5405	23.5497	22.7886	22.9168	22.8025
P0A8M2	SYN_SHIFL		asnS		Asparagine--tRNA ligase	0.000477783	38	38	38	38	36	34	35	38	38	38	37	38	34	35	34	34	36	37	36																			30.1233	30.1261	30.095	29.8677	29.8409	29.8813
P0A8M5	SYT_SHIFL		thrS		Threonine--tRNA ligase	0.000477783	66	59	64	64	50	55	50	62	62	66	61	63	61	63	61	62	64	63	62																			30.4967	30.5879	30.5992	29.8821	29.9226	29.9864
P0A8M9	YEEX_SHIFL		yeeX		UPF0265 protein YeeX	0.000477783	6	6	5	5	4	3	3	5	4	3	5	3	4	4	5	3	4	4	5																			24.959	24.4076	24.6451	23.8635	24.0377	23.9302
P0A8N2	MATP_SHIFL		matP		Macrodomain Ter protein	0.000477783	3	0	2	2	2	1	2	2	1	3	2	0	1	1	2	0	2	2	1																			NA	17.3938	17.5319	17.6987	13.8194	17.0795
P0A8P0	EPMA_SHIFL		epmA		Elongation factor P--(R)-beta-lysine ligase	0.000477783	4	3	3	3	3	3	3	3	3	3	4	4	4	4	4	4	4	4	4																			22.5947	22.6766	22.7703	22.8735	23.0662	22.7164
P0A8P2	LFTR_SHIFL		aat		Leucyl/phenylalanyl-tRNA--protein transferase	0.00355714	1	1	1	1	1	1	1	1	1	1	0	0	1	0	1	0	1	1	1																			22.2512	22.1833	23.0557	22.5678	22.5513	22.4774
P0A8P5	FETP_SHIFL		yggX		Probable Fe(2+)-trafficking protein	0.000477783	26	24	24	24	26	25	26	25	24	26	24	25	26	25	24	25	23	25	24																			28.7727	28.6921	28.7371	28.4421	28.5074	28.5104
P0A8Q5	FRDD_SHIFL		frdD		Fumarate reductase subunit D	0.00645161	1	0	1	1	1	1	0	1	0	1	0	0	1	1	1	1	0	0	1																			NA	14.8909	14.0656	13.9206	15.0976	NA
P0A8R3	RRAA_SHIFL		rraA		Regulator of ribonuclease activity A	0.000477783	8	7	7	7	7	7	7	8	7	8	7	7	7	7	7	6	7	7	7																			29.4415	29.427	29.3956	28.6935	28.7031	28.7599
P0A8S0	HDFR_SHIFL		hdfR		HTH-type transcriptional regulator HdfR	0.00645161	1	1	1	1	1	1	1	1	1	1	0	0	0	0	0	0	0	0	0																			21.5814	21.984	21.7208	20.927	21.3683	21.2567
P0A8S4	ARGP_SHIFL		argP		HTH-type transcriptional regulator ArgP	0.000477783	9	9	9	8	7	7	6	9	8	9	7	6	6	7	6	6	6	8	7																			25.8357	25.7013	25.6569	24.7498	24.6889	24.6782
P0A8T4	PRMA_SHIFL		prmA		Ribosomal protein L11 methyltransferase	0.000477783	3	3	3	3	3	3	3	3	3	3	3	3	3	3	3	3	3	3	3																			24.9129	24.8283	24.7832	25.2274	25.2911	25.2523
P0A8T9	RPOC_SHIFL		rpoC		DNA-directed RNA polymerase subunit beta'	0.000477783	169	155	162	159	159	158	156	159	161	162	163	165	163	163	158	169	161	159	158																			32.5525	32.6404	32.566	32.6311	32.4907	32.6151
P0A8U5	YAFD_SHIFL		yafD		UPF0294 protein YafD	0.0013544	3	2	3	3	3	3	2	3	2	3	1	2	0	2	2	1	2	2	2																			24.8107	24.7896	24.7104	23.5861	22.4594	22.7972
P0A8U9	METJ_SHIFL		metJ		Met repressor	0.000477783	12	10	11	12	12	12	12	11	11	12	11	12	11	11	12	12	11	12	12																			25.0689	25.1089	25.1894	25.6179	25.6011	25.6471
P0A8V1	RBN_SHIFL		rbn		Ribonuclease BN	0.000477783	13	11	11	11	12	11	10	11	13	12	12	13	12	12	13	12	11	13	12																			25.1299	24.8087	25.0249	25.3863	25.396	24.6743
P0A8V5	RPOB_SHIFL		rpoB		DNA-directed RNA polymerase subunit beta	0.000477783	161	151	155	154	153	153	148	151	155	157	157	155	149	161	157	161	157	157	153																			32.3131	32.3734	32.2889	32.3614	32.33	32.4038
P0A8V9	FADR_SHIFL		fadR		Fatty acid metabolism regulator protein	0.000477783	7	6	6	7	6	6	6	7	7	7	7	6	6	7	7	7	7	7	7																			25.2975	25.3349	25.2428	25.1072	25.2164	25.1072
P0A8W1	NANR_SHIFL		nanR		HTH-type transcriptional repressor NanR	0.000477783	9	9	8	9	8	9	8	9	9	8	8	7	7	6	9	8	7	8	9																			24.6496	24.6562	24.6895	23.9951	23.852	24.2773
P0A8W4	SLYA_SHIFL		slyA		Transcriptional regulator SlyA	0.000477783	4	4	4	4	3	3	3	4	4	4	4	4	4	4	4	4	4	3	3																			26.3035	26.3078	26.2906	26.1077	25.9894	26.039
P0A8W7	YQGE_SHIFL		yqgE		UPF0301 protein YqgE	0.000477783	10	9	10	10	9	9	9	10	10	10	10	10	10	10	10	10	10	10	10																			25.927	26.0975	26.1537	25.493	25.3751	25.4897
P0A8X7	YCCT_SHIFL		yccT		UPF0319 protein YccT	0.000477783	3	1	2	2	3	3	3	0	0	0	0	0	0	0	0	0	0	0	0																			19.2132	20.6489	20.0447	22.892	22.8874	22.2383
P0A8Y4	YIHX_SHIFL		yihX		Alpha-D-glucose-1-phosphate phosphatase YihX	0.000477783	15	13	13	15	12	12	11	13	15	15	10	11	10	11	9	10	10	10	9																			27.6954	27.7089	27.6748	27.5597	27.5162	27.3949
P0A8Z2	YCIA_SHIFL		yciA		Acyl-CoA thioester hydrolase YciA	0.000477783	7	7	7	7	5	6	5	6	6	7	6	7	7	7	7	6	7	7	7																			25.4479	25.3753	25.451	24.7652	24.8896	24.6778
P0A8Z6	YBGC_SHIFL		ybgC		Acyl-CoA thioester hydrolase YbgC	0.000477783	6	5	4	6	3	4	4	5	5	5	4	3	4	4	4	2	6	5	5																			24.7531	24.6504	24.7924	23.1121	23.4229	24.1454
P0A900	YQIA_SHIFL		yqiA		Esterase YqiA	0.000477783	3	3	3	3	3	3	3	3	3	3	3	3	3	3	3	3	3	3	3																			23.9904	23.2989	23.7183	23.2982	23.5329	23.3976
P0A904	BAMC_SHIFL		bamC		Outer membrane protein assembly factor BamC	0.000477783	28	28	26	27	27	26	25	25	26	26	26	26	27	27	26	27	27	27	28																			29.2991	29.3324	29.2995	28.771	28.8121	28.7983
P0A907	SLYB_SHIFL		slyB		Outer membrane lipoprotein SlyB	0.000477783	14	11	12	12	12	12	13	13	11	13	13	13	13	14	14	14	14	14	14																			31.0598	31.0267	30.9988	31.2182	31.3518	31.2845
P0A909	MIPA_SHIFL		mipA		MltA-interacting protein	0.000477783	11	10	10	9	8	8	7	9	8	10	11	11	11	9	10	11	10	9	11																			26.6588	26.586	26.6125	26.2902	26.4242	26.4738
P0A914	PAL_SHIFL		pal		Peptidoglycan-associated lipoprotein	0.000477783	26	25	25	24	22	23	22	21	26	23	24	22	24	25	24	23	24	25	21																			30.4574	30.4517	30.5064	30.2683	30.4165	30.3475
P0A916	OMPW_SHIFL		ompW		Outer membrane protein W	0.000477783	6	4	5	5	6	6	6	5	5	5	3	4	5	4	4	5	4	4	3																			25.344	25.4602	25.4431	27.8734	27.854	27.7565
P0A920	OMPX_SHIFL		ompX		Outer membrane protein X	0.000477783	14	12	12	13	13	13	13	14	13	13	13	13	12	14	13	13	14	14	14																			28.8917	28.8739	28.836	29.3959	29.6602	29.6892
P0A923	PA1_SHIFL		pldA		Phospholipase A1	0.000477783	12	11	11	12	10	9	9	10	11	11	11	11	10	12	12	10	12	12	12																			25.845	25.7587	25.7842	25.4766	25.3261	25.2671
P0A929	TSX_SHIFL		tsx		Nucleoside-specific channel-forming protein Tsx	0.000477783	6	5	5	5	5	5	6	5	5	6	6	5	4	6	5	6	6	6	5																			25.4203	25.5467	25.5407	25.4988	25.5609	25.4547
P0A934	GFCE_SHIFL		gfcE		Putative polysaccharide export protein GfcE	0.000477783	6	5	6	6	5	6	5	5	5	5	5	6	6	5	5	4	4	6	5																			23.1251	23.5	23.3313	23.2212	23.1716	23.1613
P0A939	BAME_SHIFL		bamE		Outer membrane protein assembly factor BamE	0.0013544	1	1	1	1	1	1	1	1	1	1	1	1	1	1	1	1	1	1	1																			24.8092	24.8514	24.8841	24.0356	24.0825	24.1581
P0A943	BAMA_SHIFL		bamA		Outer membrane protein assembly factor BamA	0.000477783	74	72	72	71	69	71	70	74	73	73	70	68	68	68	68	67	70	67	67																			30.9969	30.9619	30.9382	30.7092	30.8241	30.821
P0A947	RIMI_SHIFL		rimI		[Ribosomal protein S18]-alanine N-acetyltransferase	0.000938086	3	3	2	2	1	1	2	1	1	3	1	2	2	2	3	1	2	2	3																			23.2387	22.4697	22.3526	22.5677	22.5844	23.182
P0A950	RIMJ_SHIFL		rimJ		[Ribosomal protein S5]-alanine N-acetyltransferase	0.000477783	3	3	3	3	3	3	3	3	3	3	2	2	2	2	2	2	2	2	2																			22.6899	23.3446	22.9297	22.4992	22.6755	22.576
P0A958	ALKH_SHIFL		eda		KHG/KDPG aldolase	0.000477783	16	15	16	16	16	16	15	15	16	15	15	16	15	16	16	15	16	15	15																			29.1044	29.1155	29.2379	28.8496	28.9395	28.8967
P0A961	ALAA_SHIFL		alaA		Glutamate-pyruvate aminotransferase AlaA	0.000477783	20	17	20	20	20	16	16	19	19	20	17	17	17	18	19	19	19	20	20																			27.0132	26.9426	27.0038	26.2757	26.2307	26.1961
P0A971	CSPD_SHIFL		cspD		Cold shock-like protein CspD	0.000477783	3	3	3	3	3	3	3	3	3	3	3	3	3	3	3	3	3	3	3																			28.2476	28.3213	28.4406	26.351	26.2573	26.2136
P0A975	CSPE_SHIFL		cspE		Cold shock-like protein CspE	0.000477783	9	7	8	8	8	7	8	6	9	9	9	9	8	9	8	7	9	9	9																			29.0121	29.0636	28.9317	27.8372	27.9163	27.9235
P0A995	F16PA_SHIFL		fbp		Fructose-1,6-bisphosphatase class 1	0.000477783	24	22	23	21	20	20	22	23	22	23	23	21	24	22	23	22	24	23	21																			29.7137	29.8181	29.786	29.2978	29.1465	29.1378
P0A9A1	FTNA_SHIFL		ftnA		Bacterial non-heme ferritin	0.000477783	23	21	21	21	19	18	16	18	21	23	22	22	23	21	21	20	22	20	23																			29.5636	29.5223	29.837	28.2374	28.2674	28.2634
P0A9A5	FTNB_SHIFL		ftnB		Bacterial non-heme ferritin-like protein	0.000477783	4	3	3	3	0	0	0	3	3	4	4	3	4	3	3	1	3	3	3																			21.2691	22.3299	22.7353	NA	NA	NA
P0A9B5	G3P_SHIFL		gapA		Glyceraldehyde-3-phosphate dehydrogenase	0.000477783	82	73	78	74	76	78	77	77	79	81	73	73	73	76	77	76	80	82	76																			32.4586	32.4925	32.5099	32.7505	32.8526	32.876
P0A9B9	E4PD_SHIFL		epd		D-erythrose-4-phosphate dehydrogenase	0.000477783	14	14	14	13	12	14	14	13	13	14	11	12	11	11	10	10	12	12	10																			26.8066	26.7768	26.3974	26.5513	26.8084	26.7345
P0A9C2	GLPA_SHIFL		glpA		Anaerobic glycerol-3-phosphate dehydrogenase subunit A	0.000477783	15	9	9	12	1	1	0	15	13	14	10	7	7	10	10	10	10	10	10																			25.9358	25.6474	25.628	18.4128	17.0082	NA
P0A9C4	GALM_SHIFL		galM		Aldose 1-epimerase	0.000477783	34	32	33	32	34	34	33	31	31	34	33	33	31	33	33	33	33	34	32																			30.1423	30.0272	30.1238	30.3503	30.4576	30.4338
P0A9C8	GLN1B_SHIFL		glnA		Glutamine synthetase	0.000477783	47	46	45	43	41	38	39	47	46	45	45	43	43	43	46	45	43	43	40																			30.8675	30.8413	30.7888	30.1701	30.3654	30.3078
P0A9D1	GLPX_SHIFL		glpX		Fructose-1,6-bisphosphatase class 2	0.000477783	19	15	15	16	19	19	19	16	16	15	14	11	12	14	14	13	14	15	14																			26.909	26.4799	26.8828	27.9095	27.8618	27.7811
P0A9D7	CYSE_SHIFL		cysE		Serine acetyltransferase	0.000477783	10	10	10	10	10	9	8	10	9	10	10	9	10	10	10	10	10	9	9																			26.914	26.9728	26.8997	27.1378	27.1705	27.1677
P0A9D9	DAPD_SHIFL		dapD		2,3,4,5-tetrahydropyridine-2,6-dicarboxylate N-succinyltransferase	0.000477783	34	33	30	32	29	31	30	32	34	34	34	32	32	32	31	32	32	32	34																			30.4579	30.4817	30.4888	29.6428	29.7582	29.7369
P0A9E8	FNR_SHIFL		fnr		Fumarate and nitrate reduction regulatory protein	0.000477783	3	0	0	0	3	3	3	0	0	0	0	0	0	0	0	0	0	0	0																			NA	NA	NA	23.6499	23.8953	23.8487
P0A9G3	NHAR_SHIFL		nhaR		Transcriptional activator protein NhaR	0.000477783	7	3	5	4	7	6	7	4	5	6	5	5	6	5	5	4	4	5	4																			21.5003	22.9308	22.5296	24.4792	24.2567	24.5846
P0A9G5	CUER_SHIFL		cueR		HTH-type transcriptional regulator CueR	0.0013544	2	0	0	1	2	2	1	2	1	0	1	2	1	2	2	1	1	1	1																			NA	NA	24.9212	25.1313	25.4163	25.6127
P0A9H0	MODE_SHIFL		modE		Transcriptional regulator ModE	0.000477783	10	6	8	9	6	5	4	8	8	9	9	10	10	8	7	9	10	9	9																			24.8899	24.9915	24.9406	24.3135	24.1773	23.8924
P0A9I4	GCVR_SHIFL		gcvR		Glycine cleavage system transcriptional repressor	0.000477783	6	5	6	6	6	6	6	5	6	6	5	6	4	5	5	5	5	6	6																			24.7319	25.2672	25.1887	24.7593	24.936	24.7834
P0A9J3	RNG_SHIFL		rng		Ribonuclease G	0.000477783	32	28	29	27	29	31	28	32	32	31	31	30	32	29	31	29	29	29	30																			27.2089	27.282	27.2243	27.3206	27.3475	27.3902
P0A9J5	PANE_SHIFL		panE		2-dehydropantoate 2-reductase	0.000477783	3	3	3	3	3	3	3	3	3	3	3	3	3	3	3	3	3	3	3																			24.6377	24.6457	24.7528	24.5098	24.5536	24.5397
P0A9K0	CMPDT_SHIFL		pheA		Bifunctional chorismate mutase/prephenate dehydratase	0.000477783	13	12	13	12	10	10	9	12	12	13	10	11	10	10	8	10	10	10	9																			26.8667	27.0099	26.9316	25.6045	25.5928	25.7434
P0A9K6	PHOL_SHIFL		ybeZ		PhoH-like protein	0.000477783	26	25	23	23	24	26	24	25	25	23	24	23	25	22	24	23	25	23	23																			27.9612	27.8491	27.8759	28.482	28.5873	28.589
P0A9K8	PHOU_SHIFL		phoU		Phosphate-specific transport system accessory protein PhoU	0.000477783	22	18	19	20	17	19	16	20	21	20	18	18	17	22	22	20	22	22	20																			26.6052	26.4022	26.68	26.5299	26.6629	26.6599
P0A9L2	SLYD_SHIFL		slyD		FKBP-type peptidyl-prolyl cis-trans isomerase SlyD	0.000477783	15	15	15	14	15	15	15	14	15	15	13	13	14	15	15	14	15	15	14																			29.8759	29.7766	29.8713	29.9435	30.1492	30.0559
P0A9L4	FKBB_SHIFL		fklB		FKBP-type 22 kDa peptidyl-prolyl cis-trans isomerase	0.000477783	22	20	22	22	19	17	18	21	22	20	20	21	22	22	20	20	20	21	21																			29.7773	29.7929	29.7474	29.4156	29.399	29.4477
P0A9L9	P5CR_SHIFL		proC		Pyrroline-5-carboxylate reductase	0.000477783	14	13	13	14	13	13	13	13	14	14	12	10	13	11	11	12	12	13	13																			27.7839	27.6525	27.7806	27.6874	27.9501	27.9439
P0A9M4	HPRT_SHIFL		hpt		Hypoxanthine phosphoribosyltransferase	0.000477783	21	19	18	19	17	18	16	20	18	19	18	19	18	20	19	19	20	21	21																			26.0948	25.9843	26.083	25.4941	25.4915	25.2403
P0A9M7	XGPT_SHIFL		gpt		Xanthine-guanine phosphoribosyltransferase	0.000477783	14	14	14	13	13	14	13	14	14	14	12	12	11	14	13	13	14	14	14																			28.5868	28.6543	28.7348	28.4124	28.4989	28.3366
P0A9M9	PTA_SHIFL		pta		Phosphate acetyltransferase	0.000477783	75	66	69	68	71	67	69	68	68	69	72	72	69	74	71	71	75	75	75																			31.6844	31.7361	31.6545	31.7278	31.6822	31.7675
P0A9N7	PFLA_SHIFL		pflA		Pyruvate formate-lyase 1-activating enzyme	0.000477783	14	12	13	13	14	14	11	14	12	13	11	13	12	14	13	11	14	13	14																			27.1419	27.1853	27.2606	27.2858	27.433	27.3557
P0A9P3	DLDH_SHIFL		lpdA		Dihydrolipoyl dehydrogenase	0.000477783	67	64	66	66	63	63	62	63	67	65	61	63	59	66	66	63	65	64	64																			32.7093	32.717	32.6421	31.9909	32.0722	31.9713
P0A9P8	DEAD_SHIFL		deaD		ATP-dependent RNA helicase DeaD	0.000477783	50	45	40	38	27	26	26	30	29	31	49	50	48	45	48	49	44	49	46																			28.7483	28.9779	28.3717	27.5296	27.4766	27.3825
P0A9Q4	ARCA_SHIFL		arcA		Aerobic respiration control protein ArcA	0.000477783	32	28	29	29	32	31	32	28	27	28	28	28	26	28	24	30	28	29	26																			29.2877	29.2562	29.2388	30.5411	30.7415	30.6453
P0A9R1	DHAS_SHIFL		asd		Aspartate-semialdehyde dehydrogenase	0.000477783	26	25	24	24	23	21	20	25	26	25	21	25	22	19	18	17	20	24	22																			29.5551	29.5565	29.4279	28.9689	28.9606	28.8458
P0A9R6	FER_SHIFL		fdx		2Fe-2S ferredoxin	0.000477783	9	7	8	7	6	8	5	7	6	7	6	7	5	7	7	6	7	8	9																			26.2073	26.4649	26.0332	25.6557	25.9154	25.6382
P0A9S0	FTSE_SHIFL		ftsE		Cell division ATP-binding protein FtsE	0.000477783	8	6	6	6	6	6	5	5	6	6	6	7	7	8	6	7	6	8	6																			23.5992	23.6256	23.4345	23.7491	23.7339	23.6441
P0A9T3	SERA_SHIFL		serA		D-3-phosphoglycerate dehydrogenase	0.000477783	20	19	19	17	15	15	12	19	20	18	16	15	13	13	14	16	16	14	15																			28.9178	29.0791	29.0336	27.4259	27.421	27.6203
P0A9T5	TAS_SHIFL		tas		Protein tas	0.000477783	12	10	10	10	11	11	10	11	12	10	8	9	7	8	11	9	12	10	11																			27.1262	27.016	27.1535	27.3473	27.5542	27.3882
P0A9U0	YBBA_SHIFL		ybbA		Uncharacterized ABC transporter ATP-binding protein YbbA	0.000477783	8	7	8	8	7	7	6	7	8	7	7	7	6	7	6	6	7	7	6																			25.8359	25.8074	25.7643	25.8631	25.8513	25.9506
P0A9U2	YBHF_SHIFL		ybhF		Probable multidrug ABC transporter ATP-binding protein YbhF	0.000477783	7	6	5	6	6	5	7	6	7	7	6	5	6	5	7	6	6	5	6																			24.5256	24.7788	24.2901	24.6772	24.5074	24.8368
P0A9V4	LPTB_SHIFL		lptB		Lipopolysaccharide export system ATP-binding protein LptB	0.000477783	21	20	19	19	20	21	19	20	19	21	19	19	18	20	19	20	19	19	19																			27.8901	27.801	27.7872	28.0697	28.0907	28.078
P0A9W5	ETTA_SHIFL		ettA		Energy-dependent translational throttle protein EttA	0.000477783	60	54	58	57	59	60	60	56	56	57	50	50	53	55	53	52	56	50	52																			29.8794	29.924	29.8576	30.8231	30.8437	30.8966
P0A9W8	IBAG_SHIFL		ibaG		Acid stress protein IbaG	0.000477783	4	4	4	4	4	4	4	4	4	4	4	4	4	4	4	4	4	4	4																			26.0954	26.0491	26.0305	25.382	25.4677	25.5155
P0A9X0	YRDA_SHIFL		yrdA		Protein YrdA	0.000477783	25	24	25	25	25	25	25	24	25	24	24	24	24	25	25	25	24	25	24																			27.7437	27.7608	27.7483	27.9583	28.0056	28.0118
P0A9X8	MREB_SHIFL		mreB		Cell shape-determining protein MreB	0.000477783	32	30	30	30	32	30	29	30	31	31	31	29	30	32	32	31	31	31	31																			29.6778	29.8251	29.7311	29.7481	29.9019	29.6942
P0A9Y4	CSPA_SHIFL	P0A981;P0A9Y4	cspA	cspA	Cold shock protein CspA	0.000477783	6	5	5	5	5	6	5	5	5	6	5	5	5	6	5	5	5	5	5	1	1	1	1	2	1	1	1	2	1	1	1	2	1	1	1	1	1	28.4463	28.5802	28.1178	26.0479	26.9603	26.142
P0A9Z6	GLNB_SHIFL		glnB		Nitrogen regulatory protein P-II 1	0.000477783	11	8	9	8	11	9	9	9	10	11	9	8	7	10	10	10	10	10	9																			29.0667	29.0742	29.0449	28.857	28.8809	28.9077
P0AA09	PTHP_SHIFL		ptsH		Phosphocarrier protein HPr	0.000477783	8	7	7	7	8	7	8	6	8	7	8	7	7	7	8	6	8	8	8																			26.6623	26.6986	26.5115	26.9934	26.8499	27.0381
P0AA15	RL13_SHIFL		rplM		50S ribosomal protein L13	0.000477783	29	28	29	29	29	29	27	25	29	29	29	29	29	29	29	29	29	29	29																			30.4957	30.5648	30.6351	30.4736	30.5398	30.6267
P0AA21	OMPR_SHIFL		ompR		DNA-binding dual transcriptional regulator OmpR	0.000477783	36	34	36	36	36	34	35	31	32	34	26	34	33	34	36	31	27	32	33																			29.2017	29.2696	29.3401	29.6201	29.5987	29.6978
P0AA30	THIO_SHIFL		trxA		Thioredoxin 1	0.000477783	12	12	12	11	11	11	12	12	12	11	11	11	11	11	11	11	11	11	11																			30.6601	30.6475	30.6589	30.1175	30.1793	30.0493
P0AA36	YEDF_SHIFL		yedF		Putative sulfur carrier protein YedF	0.000477783	6	6	6	6	6	6	5	6	6	6	6	6	6	6	6	6	6	6	6																			26.6126	26.5366	26.6155	25.8823	26.1004	25.9869
P0AA38	RLUA_SHIFL		rluA		Dual-specificity RNA pseudouridine synthase RluA	0.000477783	6	4	4	4	5	4	6	4	4	6	4	5	4	4	3	4	2	3	4																			22.8211	22.7796	22.7327	24.4571	24.4722	24.6149
P0AA40	RLUC_SHIFL		rluC		Ribosomal large subunit pseudouridine synthase C	0.000477783	17	14	17	16	15	15	15	16	15	15	16	17	16	16	17	17	14	17	17																			25.5089	25.6111	25.6622	25.2974	25.2019	25.2854
P0AA42	TRUC_SHIFL		truC		tRNA pseudouridine synthase C	0.000477783	7	6	7	5	4	5	5	5	4	5	7	7	5	6	5	5	7	6	6																			24.2165	24.5703	23.5234	22.3683	24.1156	23.8669
P0AA46	RSUA_SHIFL		rsuA		Ribosomal small subunit pseudouridine synthase A	0.000477783	12	11	12	12	10	10	10	12	11	11	12	12	11	11	11	11	12	12	12																			26.7208	26.7704	26.7484	26.2687	26.3035	26.3129
P0AA56	QMCA_SHIFL		qmcA		Protein QmcA	0.000477783	25	23	25	25	24	22	23	25	25	24	22	24	24	23	22	25	24	22	23																			27.7132	27.7346	27.7299	27.854	27.788	27.8918
P0AA59	YOBA_SHIFL		yobA		Protein YobA	0.000477783	2	2	2	2	2	2	2	2	2	2	2	2	2	2	2	2	2	2	2																			22.6902	23.1714	23.4041	22.8323	22.5467	22.457
P0AA88	DSBE_SHIFL		dsbE		Thiol:disulfide interchange protein DsbE	0.000477783	5	4	3	5	4	4	3	4	3	3	3	3	3	2	3	4	3	3	3																			22.9948	22.4938	22.9952	23.3556	23.3477	23.391
P0AA98	YAEQ_SHIFL		yaeQ		Uncharacterized protein YaeQ	0.000477783	3	3	3	3	3	3	3	3	3	3	3	3	3	3	3	3	3	3	3																			24.0889	24.1075	24.0905	23.3946	23.7018	23.7173
P0AAB1	ZRAP_SHIFL		zraP		Zinc resistance-associated protein	0.000477783	4	4	4	4	0	1	0	4	3	2	0	0	0	0	0	0	0	0	0																			25.819	25.8178	25.4553	NA	21.1706	NA
P0AAB9	USPD_SHIFL		uspD		Universal stress protein D	0.000477783	12	11	11	11	11	12	11	11	12	11	9	10	9	11	11	9	11	12	12																			27.7122	27.5979	27.8466	27.9101	28.1705	27.9934
P0AAC3	USPE_SHIFL		uspE		Universal stress protein E	0.000477783	23	1	1	1	23	23	23	4	2	3	1	1	1	1	1	1	1	1	1																			19.235	18.9894	18.927	28.7931	28.8934	28.9254
P0AAD1	ISCA_SHIFL		iscA		Iron-binding protein IscA	0.000477783	11	9	8	8	8	6	6	9	8	9	7	9	9	11	9	8	10	11	10																			25.9932	25.9243	25.5868	24.9435	24.6725	24.8843
P0AAF9	ARTP_SHIFL		artP		Arginine transport ATP-binding protein ArtP	0.000477783	6	6	6	6	6	6	6	6	5	6	4	6	4	6	5	6	6	5	6																			23.8426	23.9769	23.8447	25.2829	25.5093	25.345
P0AAG2	DPPD_SHIFL		dppD		Dipeptide transport ATP-binding protein DppD	0.000477783	17	16	16	16	17	17	17	16	15	15	3	4	1	3	2	3	2	3	3																			25.479	25.7114	25.6048	26.184	26.3032	26.2611
P0AAG9	MGLA_SHIFL		mglA		Galactose/methyl galactoside import ATP-binding protein MglA	0.000477783	57	57	57	55	51	53	48	56	57	56	41	43	40	41	40	46	44	44	38																			30.4864	30.4959	30.4406	29.7287	29.8128	29.7846
P0AAH3	PSTB_SHIFL		pstB		Phosphate import ATP-binding protein PstB	0.000477783	8	6	6	8	7	7	6	6	7	7	8	8	7	7	8	8	7	8	8																			24.8141	24.7051	24.9094	25.2946	25.34	25.2297
P0AAH7	SAPD_SHIFL		sapD		Peptide transport system ATP-binding protein SapD	0.000477783	13	10	11	13	12	11	11	11	12	13	11	11	10	10	10	12	11	11	12																			23.5868	24.357	24.5426	24.9012	24.8454	24.7571
P0AAI0	SAPF_SHIFL		sapF		Peptide transport system ATP-binding protein SapF	0.000477783	8	7	8	7	7	7	7	7	6	7	7	8	7	6	8	7	7	7	7																			25.1897	25.2674	25.2429	25.0332	25.0685	25.0226
P0AAI4	FTSH_SHIFL		ftsH		ATP-dependent zinc metalloprotease FtsH	0.000477783	54	53	54	51	50	50	50	51	52	51	48	49	52	50	51	50	51	50	53																			30.5623	30.587	30.5505	30.4355	30.4457	30.4628
P0AAI8	FABF_SHIFL		fabF		3-oxoacyl-[acyl-carrier-protein] synthase 2	0.000477783	19	18	19	18	18	16	17	18	18	19	17	18	17	17	19	18	18	18	19																			28.8766	28.8803	28.801	28.8596	28.7375	28.8361
P0AAJ4	FDNH_SHIFL		fdnH		Formate dehydrogenase, nitrate-inducible, iron-sulfur subunit	0.000477783	5	1	0	1	4	5	5	1	1	0	0	0	0	0	0	0	0	1	0																			18.7945	NA	19.6069	23.3006	23.3669	23.7228
P0AAJ7	FDOH_SHIFL	P0AAJ4;P0AAJ7	fdoH	fdnH;fdoH	Formate dehydrogenase-O iron-sulfur subunit	0.000477783	16	13	15	14	16	14	15	13	15	16	12	14	14	15	13	14	12	15	14	3	4	4	4	4	4	3	4	4	3	4	4	4	4	4	3	4	4	26.8349	26.9447	26.7769	26.6886	26.7634	26.7931
P0AAK0	HYBA_SHIFL		hybA		Hydrogenase-2 operon protein HybA	0.000477783	19	15	15	16	17	18	18	11	12	15	17	16	17	15	17	19	16	15	17																			24.2001	24.2051	24.8506	25.4776	25.3428	25.5364
P0AAK9	NRFC_SHIFL		nrfC		Protein NrfC	0.000477783	4	2	2	2	4	4	4	2	3	3	1	2	1	0	1	0	1	0	1																			19.6233	21.8115	22.1854	23.3874	23.3684	23.635
P0AAL5	NAPG_SHIFL		napG		Ferredoxin-type protein NapG	0.000477783	8	7	6	8	8	8	8	6	7	8	5	4	3	6	7	7	7	7	7																			24.0141	24.3847	24.5151	24.9575	24.9413	24.9821
P0AAN8	YAIA_SHIFL		yaiA		Uncharacterized protein YaiA	0.000477783	9	5	6	5	9	9	9	5	5	6	1	2	2	2	3	2	3	3	2																			23.6711	23.9249	22.9758	27.3627	27.4591	27.502
P0AAQ5	YAJD_SHIFL		yajD		Putative HNH nuclease YajD	0.000477783	7	7	7	7	7	6	6	7	7	7	7	7	7	7	7	7	7	7	6																			27.0494	27.0261	27.0981	26.08	26.072	26.0811
P0AAQ9	YBAA_SHIFL		ybaA		Uncharacterized protein YbaA	0.000477783	7	0	0	0	7	6	7	0	0	0	0	0	0	0	0	0	0	0	0																			NA	NA	NA	24.9793	25.0501	24.8791
P0AAR4	YBAK_SHIFL		ybaK		Cys-tRNA(Pro)/Cys-tRNA(Cys) deacylase YbaK	0.000477783	15	14	10	14	9	12	7	14	14	13	15	14	12	15	15	14	15	15	15																			26.2518	26.1314	26.387	25.7774	26.1549	25.914
P0AAR9	YBAV_SHIFL		ybaV		Uncharacterized protein YbaV	0.000477783	8	8	8	6	4	5	3	7	8	7	6	7	7	7	5	5	5	5	5																			25.3233	25.3957	25.3409	24.1022	24.2155	24.1581
P0AAS4	YBBJ_SHIFL		ybbJ		Inner membrane protein YbbJ	0.000477783	2	1	1	0	1	2	0	1	2	1	1	1	2	1	2	0	0	1	0																			14.9065	20.3541	NA	20.6292	21.6707	NA
P0AAS8	YBCJ_SHIFL		ybcJ		Uncharacterized protein YbcJ	0.000477783	6	5	5	5	5	5	4	5	5	5	5	5	4	6	6	5	6	6	6																			27.2179	27.2842	27.2813	26.753	26.7618	26.8319
P0AAT1	YBDD_SHIFL		ybdD		Uncharacterized protein YbdD	0.00519931	1	0	0	0	0	0	0	1	1	1	0	0	0	1	1	1	1	1	1																			NA	NA	NA	NA	NA	NA
P0AAT5	YBDG_SHIFL		ybdG		Miniconductance mechanosensitive channel YbdG	0.000477783	8	6	5	7	4	4	3	8	7	5	7	7	8	6	6	8	7	6	7																			24.3025	24.3106	24.2745	23.1517	23.2365	22.5655
P0AAT8	IOJAP_SHIFL		rsfS		Ribosomal silencing factor RsfS	0.000477783	10	7	7	8	8	10	7	8	10	9	10	10	10	10	10	9	10	10	10																			25.7496	25.9002	25.7331	26.7268	26.758	26.0484
P0AAU4	YBFA_SHIFL		ybfA		Uncharacterized protein YbfA	0.000477783	2	1	0	0	1	1	0	1	1	1	2	2	1	2	2	2	2	2	2																			19.9036	NA	NA	18.9989	19.1265	NA
P0AAU9	YBFE_SHIFL		ybfE		Uncharacterized protein YbfE	0.00269663	1	1	1	1	1	1	1	1	1	1	1	1	1	1	1	1	1	1	1																			21.7676	21.742	21.72	21.8283	21.8164	21.3751
P0AAV7	YBGS_SHIFL		ybgS		Uncharacterized protein YbgS	0.000477783	6	5	5	4	6	6	6	5	5	5	1	2	3	4	3	2	3	3	3																			24.6986	24.7023	23.4887	26.8667	27.0411	26.8209
P0AAW4	YBHP_SHIFL		ybhP		Uncharacterized protein YbhP	0.000477783	8	3	2	2	7	8	7	2	1	1	0	0	0	0	0	0	0	0	1																			18.8944	18.5715	18.9061	24.1645	24.862	24.1879
P0AAX5	YBIJ_SHIFL		ybiJ		Uncharacterized protein YbiJ	0.000477783	4	4	3	3	1	1	1	2	0	2	1	1	2	2	2	3	1	1	4																			23.2309	23.1465	22.5488	21.456	19.2155	19.9706
P0AAY9	YBJN_SHIFL		ybjN		Uncharacterized protein YbjN	0.00813356	2	1	1	1	1	1	1	1	2	1	2	1	1	1	2	1	1	1	2																			25.2482	25.0749	25.2647	24.3068	24.823	24.7685
P0AB00	YCAR_SHIFL		ycaR		UPF0434 protein YcaR	0.000477783	5	4	4	4	4	5	4	4	4	4	4	4	4	4	5	4	4	4	4																			25.2561	25.1598	25.2779	24.9952	25.1484	25.0138
P0AB05	YCBJ_SHIFL		ycbJ		Uncharacterized protein YcbJ	0.000477783	6	4	3	5	6	6	5	4	4	5	2	1	2	3	3	3	3	2	3																			24.6403	23.2876	24.6759	25.5839	25.7843	23.9021
P0AB11	PQIC_SHIFL		pqiC		Intermembrane transport lipoprotein PqiC	0.000477783	4	4	3	4	4	4	4	4	4	4	4	4	3	4	3	3	4	4	4																			23.3575	23.3688	23.532	23.7385	23.9288	23.7698
P0AB13	YCCF_SHIFL		yccF		Inner membrane protein YccF	0.000477783	5	4	4	4	3	3	3	5	4	5	5	5	5	5	5	5	5	5	5																			23.4832	23.8944	23.5437	23.254	23.0158	22.707
P0AB17	YCCJ_SHIFL		yccJ		Uncharacterized protein YccJ	0.000477783	8	6	5	6	8	8	8	6	6	6	4	4	3	4	3	4	5	5	5																			25.4509	24.9352	24.7256	29.7018	29.8243	29.6594
P0AB19	TUSE_SHIFL		tusE		Sulfurtransferase TusE	0.000477783	3	3	3	3	3	3	3	3	3	3	3	3	3	3	3	3	3	3	3																			24.6069	24.5966	24.6057	23.8837	24.0184	24.0117
P0AB23	HSPQ_SHIFL		hspQ		Heat shock protein HspQ	0.0013544	1	1	1	1	1	1	1	1	1	1	1	1	1	1	1	1	1	1	1																			24.1922	24.4171	24.4427	25.674	25.7739	25.7955
P0AB27	YCEB_SHIFL		yceB		Uncharacterized lipoprotein YceB	0.000477783	5	5	5	5	5	5	5	5	5	5	4	5	4	4	5	5	5	5	5																			25.9861	25.9221	26.0369	26.1973	26.2864	26.1549
P0AB48	YMGD_SHIFL		ymgD		Uncharacterized protein YmgD	0.000477783	5	5	4	4	4	4	4	4	4	4	5	4	5	5	4	5	5	4	4																			25.2476	25.1452	25.0425	24.371	24.3314	24.4327
P0AB54	YCHN_SHIFL		ychN		Protein YchN	0.000477783	5	5	5	5	5	5	4	5	5	5	5	5	5	5	5	5	5	5	5																			24.7271	24.9313	24.9874	23.6609	24.0151	24.164
P0AB57	YCII_SHIFL		yciI		Protein YciI	0.000477783	8	8	8	8	8	8	8	8	8	8	7	8	7	7	7	7	7	7	7																			27.6823	27.7339	27.6951	26.9705	26.9931	26.8754
P0AB64	YCIN_SHIFL		yciN		Protein YciN	0.000477783	12	12	11	11	12	11	12	12	12	12	12	10	11	12	12	10	12	12	10																			26.4406	26.3128	26.3017	26.4062	26.6024	26.3867
P0AB70	PNTB_SHIFL		pntB		NAD(P) transhydrogenase subunit beta	0.000477783	20	19	20	20	18	16	17	19	20	20	17	18	18	16	17	18	18	18	19																			28.4349	28.51	28.3601	27.9844	27.849	28.0061
P0AB73	ALF_SHIFL		fbaA		Fructose-bisphosphate aldolase class 2	0.000477783	29	22	23	24	29	29	26	28	27	27	24	23	22	24	23	20	25	26	24																			28.6442	28.7091	28.8064	29.1775	29.2528	29.2467
P0AB79	KBL_SHIFL		kbl		2-amino-3-ketobutyrate coenzyme A ligase	0.000477783	42	40	41	42	39	38	38	40	41	42	35	37	36	38	39	41	36	39	39																			30.5932	30.5395	30.5256	29.9861	30.0625	29.9843
P0AB88	FUCA_SHIFL		fucA		L-fuculose phosphate aldolase	0.000477783	4	4	4	4	4	4	3	4	4	4	4	4	3	4	3	4	4	4	4																			24.2903	24.2039	24.2046	24.1133	24.2216	24.1781
P0AB97	ARSC_SHIFL		arsC		Arsenate reductase	0.000477783	5	5	5	4	5	5	5	4	4	4	3	3	3	4	3	4	4	3	3																			24.0351	23.9418	23.9269	25.4533	25.5996	25.536
P0ABA3	ATPF_SHIFL		atpF		ATP synthase subunit b	0.000477783	33	33	31	32	27	29	29	28	30	32	28	27	27	32	29	30	30	30	28																			29.9796	30.0549	30.1656	29.3943	29.3955	29.4486
P0ABA9	ATPG_SHIFL		atpG		ATP synthase gamma chain	0.000477783	33	29	29	33	28	31	24	28	31	29	25	25	27	30	26	25	25	31	28																			30.1155	30.1484	30.2884	29.3575	29.5439	29.5253
P0ABB3	ATPA_SHIFL		atpA		ATP synthase subunit alpha	0.000477783	64	62	64	61	58	59	56	61	62	63	57	61	54	61	62	59	60	61	60																			33.564	33.5722	33.6064	32.988	33.0285	32.9972
P0ABB7	ATPB_SHIFL		atpD		ATP synthase subunit beta	0.000477783	71	71	71	70	67	66	67	69	71	71	68	68	67	70	69	69	71	69	70																			33.1571	33.1858	33.2364	32.5284	32.6434	32.5943
P0ABC6	HFLC_SHIFL		hflC		Modulator of FtsH protease HflC	0.000477783	37	35	37	36	37	36	35	34	34	36	35	34	35	31	35	33	33	35	32																			28.9125	29.0029	29.1037	29.1148	29.1707	29.127
P0ABD7	ACCA_SHIFL		accA		Acetyl-coenzyme A carboxylase carboxyl transferase subunit alpha	0.000477783	45	41	42	41	41	41	42	45	43	44	40	38	40	43	40	40	43	43	41																			30.0644	30.0904	30.048	29.6534	29.8011	29.7073
P0ABE1	BCCP_SHIFL		accB		Biotin carboxyl carrier protein of acetyl-CoA carboxylase	0.000477783	6	6	6	6	5	5	5	6	5	6	5	5	5	5	6	5	5	6	6																			29.2978	29.2778	29.2092	29.1504	29.2244	29.2353
P0ABE4	BOLA_SHIFL		bolA		DNA-binding transcriptional regulator BolA	0.000477783	9	6	6	5	9	9	7	5	5	6	4	4	5	5	5	5	6	6	7																			26.0356	25.9984	26.4021	28.4592	28.4958	28.636
P0ABF7	CDD_SHIFL		cdd		Cytidine deaminase	0.000477783	21	19	18	19	21	21	19	19	19	18	16	13	16	18	19	17	18	21	18																			27.1906	27.1336	27.0529	27.7587	27.799	27.6933
P0ABG9	RODA_SHIFL		mrdB		Peptidoglycan glycosyltransferase MrdB	0.000477783	5	5	5	5	5	5	5	5	5	5	5	5	5	5	5	5	5	5	5																			23.8825	24.0945	23.8082	23.5228	23.3386	23.6853
P0ABH3	FTSA_SHIFL		ftsA		Cell division protein FtsA	0.000477783	27	25	26	27	25	26	25	25	25	26	25	25	26	25	27	27	27	25	27																			27.4157	27.4516	27.4186	27.3857	27.446	27.3721
P0ABI7	CORA_SHIFL		corA		Magnesium transport protein CorA	0.000477783	19	11	12	13	9	11	10	14	14	12	16	16	16	19	18	19	18	19	18																			27.4862	27.3239	27.4487	26.5843	26.8247	26.7989
P0ABK1	CYDA_SHIFL		cydA		Cytochrome bd-I ubiquinol oxidase subunit 1	0.000477783	29	24	22	25	26	26	23	22	24	25	27	27	25	28	28	29	27	28	27																			29.5712	29.8531	29.976	30.0843	29.8043	30.1841
P0ABL4	NAPB_SHIFL		napB		Periplasmic nitrate reductase, electron transfer subunit	0.000477783	5	4	3	3	4	4	5	3	4	4	2	2	1	1	1	1	2	2	1																			24.1011	24.102	24.0022	24.9455	24.8688	24.5824
P0ABN0	CCMH_SHIFL		ccmH		Cytochrome c-type biogenesis protein CcmH	0.000477783	8	8	8	7	8	8	8	7	7	8	7	8	7	8	8	7	8	7	7																			25.1878	25.3144	25.3493	26.2857	26.2067	26.2079
P0ABN4	KDGL_SHIFL		dgkA		Diacylglycerol kinase	0.000477783	3	2	2	2	2	2	2	2	2	3	2	2	2	3	2	2	2	2	2																			24.7077	24.7867	24.7023	24.6435	24.5202	24.7179
P0ABN8	DCUA_SHIFL		dcuA		Anaerobic C4-dicarboxylate transporter DcuA	0.000477783	11	8	9	10	11	9	9	9	10	11	11	11	10	9	9	10	9	10	9																			26.3294	26.3611	26.5009	26.3892	26.1662	26.5009
P0ABP2	DCUB_SHIFL		dcuB		Anaerobic C4-dicarboxylate transporter DcuB	0.000477783	3	1	0	1	3	3	3	1	0	0	0	0	0	0	1	1	0	0	1																			20.1594	NA	18.0376	24.8633	24.5922	25.0948
P0ABQ6	DYR_SHIFL		folA		Dihydrofolate reductase	0.000477783	11	8	9	11	10	11	9	8	9	10	10	10	9	10	10	10	10	10	11																			25.585	25.5727	25.5669	26.3133	26.3972	26.3474
P0ABR4	DINI_SHIFL		dinI		DNA damage-inducible protein I	0.000477783	3	3	3	3	3	2	2	3	3	2	3	3	3	3	3	3	3	3	3																			22.5316	22.4369	22.6756	21.6822	20.6511	21.3416
P0ABS4	DKSA_SHIFL		dksA		RNA polymerase-binding transcription factor DksA	0.000477783	13	13	13	13	13	13	13	13	13	13	13	13	12	13	13	12	13	13	13																			29.3811	29.3437	29.3306	29.0704	29.1164	29.182
P0ABS7	DNAG_SHIFL		dnaG		DNA primase	0.000477783	14	12	13	13	12	13	12	13	14	13	13	13	13	14	14	13	14	14	12																			25.1457	25.2211	25.0334	24.8274	24.6576	24.7624
P0ABT1	HOLE_SHIFL		holE		DNA polymerase III subunit theta	0.000938086	2	2	2	2	0	0	1	2	2	2	2	2	2	2	2	2	2	2	2																			22.0199	21.4404	22.3355	NA	NA	21.3386
P0ABT4	DPS_SHIFL		dps		DNA protection during starvation protein	0.000477783	49	32	33	35	48	49	49	33	33	32	28	28	27	23	24	17	25	23	26																			29.7567	29.7775	29.8157	33.3062	33.4418	33.4406
P0ABU4	YCHF_SHIFL		ychF		Ribosome-binding ATPase YchF	0.000477783	35	35	35	33	34	33	35	33	35	34	34	34	34	33	33	33	35	33	34																			29.7763	29.7513	29.7595	29.8856	29.9619	29.9115
P0ABU6	ELBB_SHIFL		elbB		Glyoxalase ElbB	0.000477783	18	18	15	16	15	15	15	18	18	16	17	16	14	18	14	14	15	17	17																			29.564	29.5196	29.5557	28.9779	29.0617	29.0382
P0ABV1	TOLQ_SHIFL		tolQ		Tol-Pal system protein TolQ	0.000477783	7	6	6	6	5	5	5	6	7	6	6	6	6	7	6	6	6	6	7																			26.2861	26.3157	26.2997	25.7562	25.9586	25.9564
P0ABV5	EXBD_SHIFL		exbD		Biopolymer transport protein ExbD	0.0013544	2	2	1	2	1	1	1	2	2	2	1	0	1	2	1	2	2	2	2																			23.5104	19.4854	23.529	23.9078	23.9269	18.8167
P0ABV9	TOLR_SHIFL		tolR		Tol-Pal system protein TolR	0.000477783	3	3	3	3	2	3	2	3	2	3	2	2	2	2	2	2	3	2	2																			25.5639	25.6496	25.6925	25.3559	25.0692	25.311
P0ABZ9	SURA_SHIFL		surA		Chaperone SurA	0.000477783	34	33	34	32	33	32	31	33	32	32	32	32	31	31	31	31	31	32	31																			29.5197	29.4789	29.5375	29.1837	29.2497	29.2239
P0AC12	DHP2_SHIFL		sulII		Dihydropteroate synthase type-2	0.000477783	23	23	23	23	22	22	22	23	23	23	23	23	20	22	23	22	23	23	22																			27.4053	27.64	27.5212	27.2441	27.2785	27.3036
P0AC15	DHPS_SHIFL		folP		Dihydropteroate synthase	0.000477783	13	12	10	11	12	12	12	11	12	12	13	11	10	13	11	13	13	12	11																			26.1212	26.0685	26.1159	26.0348	26.201	26.1453
P0AC18	FOLB_SHIFL		folB		Dihydroneopterin aldolase	0.000477783	7	5	6	7	5	6	5	5	7	7	7	7	6	7	7	6	7	7	6																			25.8956	25.9576	25.9749	25.4122	25.5855	25.4175
P0AC22	FOLX_SHIFL		folX		Dihydroneopterin triphosphate 2'-epimerase	0.000477783	9	8	9	9	6	6	7	8	7	9	7	8	6	7	7	8	6	5	7																			27.874	28.098	28.0667	26.8075	26.8634	26.9998
P0AC32	FTSX_SHIFL		ftsX		Cell division protein FtsX	0.000477783	10	8	9	8	9	9	7	10	6	8	8	7	7	7	9	9	9	9	8																			25.3647	25.2875	25.2648	25.2639	25.1279	25.416
P0AC40	ASPA_SHIFL		aspA		Aspartate ammonia-lyase	0.000477783	47	43	46	46	44	46	47	43	44	44	44	41	44	42	36	37	39	43	42																			31.4545	31.4295	31.5538	31.9137	31.9044	32.0351
P0AC46	DHSD_SHIFL		sdhD		Succinate dehydrogenase hydrophobic membrane anchor subunit	0.000477783	4	3	4	3	2	2	2	4	4	3	2	2	2	3	2	2	2	3	2																			27.466	27.5013	27.3459	25.9781	25.9006	25.8895
P0AC50	FRDB_SHIFL		frdB		Fumarate reductase iron-sulfur subunit	0.000477783	16	12	12	10	16	16	16	11	11	11	9	9	9	10	9	9	9	9	9																			26.4439	26.4392	26.3988	28.0337	28.1156	28.1114
P0AC52	ZUR_SHIFL		zur		Zinc uptake regulation protein	0.000477783	3	3	3	3	2	3	2	3	3	3	3	3	3	3	3	3	3	3	2																			22.4597	22.8161	22.8235	21.117	21.9014	21.4265
P0AC72	GLRX4_SHIFL		grxD		Glutaredoxin 4	0.000477783	9	8	8	9	9	9	8	8	9	8	8	9	9	9	9	8	9	9	9																			28.3015	28.2531	28.3684	27.5355	27.6713	27.6106
P0AC80	WECA_SHIFL		wecA		Undecaprenyl-phosphate alpha-N-acetylglucosaminyl 1-phosphate transferase	0.00395952	1	1	1	1	1	1	0	0	1	1	1	1	1	1	1	1	1	1	1																			19.72	19.9434	20.042	20.3536	18.2439	NA
P0AC83	LGUL_SHIFL		gloA		Lactoylglutathione lyase	0.000477783	7	5	4	5	5	5	5	4	4	6	6	5	6	6	5	7	5	7	5																			25.1214	25.5838	25.7305	25.3727	26.0596	26.1472
P0AC87	PHSG_SHIFL		glgP		Glycogen phosphorylase	0.000477783	27	23	24	24	27	27	24	24	26	24	20	22	20	19	20	21	20	20	21																			27.7969	27.825	27.8069	28.1926	28.209	28.2353
P0ACA0	SATP_SHIFL		satP		Succinate-acetate/proton symporter SatP	0.0013544	1	1	1	1	1	0	1	1	1	1	1	1	1	1	1	1	1	1	1																			20.4434	20.9939	21.0889	20.1794	NA	20.7988
P0ACA6	SSPA_SHIFL		sspA		Stringent starvation protein A	0.000477783	18	18	18	17	17	17	16	16	18	17	17	18	16	16	17	17	16	17	17																			29.5594	29.485	29.4596	29.4334	29.531	29.4398
P0ACA9	GSTB_SHIFL		gstB		Glutathione S-transferase GstB	0.000477783	18	18	18	18	17	16	15	18	17	18	16	15	15	17	17	16	17	16	17																			28.4068	28.2948	28.3049	27.1436	27.2235	27.1104
P0ACB1	DNAB_SHIFL		dnaB		Replicative DNA helicase	0.000477783	22	19	21	22	19	18	19	20	20	21	21	18	20	21	22	20	21	21	22																			26.3304	26.3567	26.3767	25.688	25.637	25.7043
P0ACB3	HEM2_SHIFL		hemB		Delta-aminolevulinic acid dehydratase	0.000477783	20	18	19	18	16	14	13	18	19	20	18	19	18	20	20	19	20	19	19																			26.8066	26.7687	26.698	26.5671	26.5785	26.5565
P0ACC0	HEMY_SHIFL		hemY		Protein HemY	0.000477783	18	18	16	16	16	17	16	16	16	17	16	15	15	14	16	15	14	14	15																			28.4396	28.4235	28.4235	28.7216	28.6561	28.7562
P0ACC2	PRMC_SHIFL		prmC		Release factor glutamine methyltransferase	0.00730241	2	2	2	2	1	1	1	2	2	2	2	2	2	2	2	2	2	2	2																			22.3562	22.6233	22.5271	21.978	22.1604	22.2729
P0ACC6	ERPA_SHIFL		erpA		Iron-sulfur cluster insertion protein ErpA	0.000477783	4	4	4	4	3	3	3	3	4	4	4	4	4	4	4	4	4	3	3																			27.4689	27.419	27.3347	26.7595	26.848	26.8129
P0ACD7	ISCU_SHIFL		iscU		Iron-sulfur cluster assembly scaffold protein IscU	0.000477783	17	16	16	15	16	16	16	16	16	15	16	15	14	16	17	16	16	16	16																			27.9142	28.0445	27.4899	27.8505	27.8116	28.0298
P0ACD9	MBHL_SHIFL		hyaB		Hydrogenase-1 large chain	0.000477783	9	1	1	2	9	9	9	1	3	3	2	2	3	1	3	2	2	2	2																			17.5681	17.8209	19.4665	25.5639	25.4276	25.6603
P0ACE2	MBHM_SHIFL		hybC		Hydrogenase-2 large chain	0.000477783	15	13	13	13	15	15	13	12	13	13	15	15	14	15	15	15	15	15	15																			26.3518	27.1135	27.1037	26.9439	26.9223	27.1195
P0ACE6	HHA_SHIFL		hha		Hemolysin expression-modulating protein Hha	0.000477783	2	2	2	2	2	2	1	2	1	2	2	2	2	2	2	2	2	2	1																			23.5576	23.5663	23.6092	23.418	23.4417	22.4622
P0ACE9	HINT_SHIFL		hinT		Purine nucleoside phosphoramidase	0.000477783	7	5	7	7	7	7	6	4	6	6	5	7	6	7	7	5	6	6	6																			27.8756	28.2014	28.2498	28.3567	28.3307	28.4508
P0ACF3	DBHA_SHIFL		hupA		DNA-binding protein HU-alpha	0.000477783	18	18	18	18	18	15	16	18	18	16	17	16	16	14	16	17	16	16	16																			29.2999	29.2163	29.3329	31.8806	28.2971	28.1846
P0ACF7	DBHB_SHIFL		hupB		DNA-binding protein HU-beta	0.000477783	18	18	18	17	18	17	18	18	18	17	18	18	17	18	17	18	18	17	17																			30.3703	31.2759	31.22	30.5868	30.4898	30.6481
P0ACG3	STPA_SHIFL		stpA		DNA-binding protein StpA	0.000477783	17	15	15	14	13	11	12	16	15	15	14	15	15	16	16	16	17	16	17																			28.2061	28.0613	28.0057	27.2839	27.285	27.2235
P0ACI2	ROB_SHIFL		rob		Right origin-binding protein	0.000477783	25	22	21	22	22	25	22	23	24	24	22	24	19	21	21	22	23	25	22																			27.7117	27.8585	27.8567	28.1121	28.1042	28.1675
P0ACI9	ASNC_SHIFL		asnC		Regulatory protein AsnC	0.000477783	3	1	1	1	2	2	2	2	1	2	2	2	2	3	3	2	3	3	2																			20.4029	19.3275	20.5941	20.5681	20.9182	20.4399
P0ACJ3	LRP_SHIFL		lrp		Leucine-responsive regulatory protein	0.000477783	19	19	18	19	15	17	14	18	18	18	15	18	15	15	15	15	15	16	15																			29.042	29.1197	29.1274	27.887	27.9325	27.9347
P0ACK1	CRP_SHIFL		crp		cAMP-activated global transcriptional regulator CRP	0.000477783	25	25	24	24	19	18	16	24	24	24	21	21	17	23	21	16	20	21	21																			29.4423	29.3661	29.4291	28.5965	28.6653	28.7357
P0ACK9	FUCR_SHIFL		fucR		L-fucose operon activator	0.000477783	11	10	10	10	6	3	4	10	11	11	5	6	3	5	4	5	5	6	5																			25.5059	25.4233	25.5492	23.8404	23.4624	23.4041
P0ACL1	GLPR_SHIFL		glpR		Glycerol-3-phosphate regulon repressor	0.000477783	10	8	8	8	9	8	8	10	10	9	10	10	8	8	7	8	8	8	8																			26.3473	26.4713	26.3168	26.0612	26.1209	26.208
P0ACL4	EXUR_SHIFL		exuR		Exu regulon transcriptional regulator	0.000477783	18	18	17	16	17	14	16	15	14	16	15	15	16	15	15	17	15	15	14																			27.1226	27.2126	27.1783	26.778	26.8962	27.0344
P0ACL8	LLDR_SHIFL		lldR		Putative L-lactate dehydrogenase operon regulatory protein	0.000477783	3	2	3	2	2	1	1	0	3	2	0	0	1	0	1	0	0	0	0																			16.7571	21.9149	22.1241	21.483	16.1968	17.9467
P0ACM4	YDFH_SHIFL		ydfH		Uncharacterized HTH-type transcriptional regulator YdfH	0.000477783	11	11	8	10	6	6	8	9	9	9	10	10	11	10	10	10	11	11	9																			24.9003	24.2026	24.8022	22.805	22.903	23.9925
P0ACM8	YEGW_SHIFL		yegW		Uncharacterized HTH-type transcriptional regulator YegW	0.000477783	10	10	10	10	8	9	8	10	10	10	10	10	9	9	10	8	10	9	10																			25.5299	25.3723	25.5405	24.7517	24.8381	24.8004
P0ACN1	YIHL_SHIFL		yihL		Uncharacterized HTH-type transcriptional regulator YihL	0.000477783	3	3	3	3	3	3	3	3	3	3	3	3	2	3	3	3	3	3	3																			23.0191	22.9263	22.4722	22.6447	22.6991	22.9531
P0ACP0	CYTR_SHIFL		cytR		HTH-type transcriptional repressor CytR	0.000477783	13	13	13	13	12	12	12	13	12	11	12	11	11	11	11	11	12	11	12																			26.3869	26.2842	26.284	25.9315	26.1226	25.8606
P0ACP4	CRA_SHIFL		cra		Catabolite repressor/activator	0.000477783	17	13	17	14	12	12	12	17	15	17	15	17	15	12	13	14	14	15	15																			27.4988	27.5081	27.5786	27.0695	27.0873	26.9659
P0ACP9	PURR_SHIFL		purR		HTH-type transcriptional repressor PurR	0.000477783	17	16	17	17	13	14	10	16	17	16	14	17	15	15	15	17	14	17	15																			27.7798	27.8053	27.8258	26.5536	26.929	26.4901
P0ACQ3	RBSR_SHIFL		rbsR		Ribose operon repressor	0.000477783	3	3	3	3	3	3	3	3	3	3	1	1	1	1	1	1	2	1	1																			23.1916	23.5026	23.3106	23.0815	22.9469	23.108
P0ACR8	YFER_SHIFL		yfeR		Uncharacterized HTH-type transcriptional regulator YfeR	0.00813356	2	1	2	1	2	2	2	1	2	1	1	2	2	2	2	2	2	2	2																			19.6954	20.5077	19.9765	20.658	20.93	20.5878
P0ACS4	SOXR_SHIFL		soxR		Redox-sensitive transcriptional activator SoxR	0.000477783	4	2	3	4	3	3	3	3	4	4	3	3	3	4	4	3	3	3	3																			20.761	20.9494	21.2189	22.1432	22.0504	21.5745
P0ACT1	ACRR_SHIFL		acrR		HTH-type transcriptional regulator AcrR	0.000938086	3	3	1	1	1	0	0	0	1	1	1	2	1	1	1	1	1	2	1																			20.6903	18.4975	18.4937	18.1651	NA	NA
P0ACT9	UIDR_SHIFL		uidR		HTH-type transcriptional regulator UidR	0.000477783	12	10	10	10	8	6	8	11	11	10	12	11	12	11	11	10	9	11	10																			24.2431	24.2839	24.3541	23.58	23.4999	23.3379
P0ACU4	RUTR_SHIFL		rutR		HTH-type transcriptional regulator RutR	0.0013544	1	1	1	1	1	1	1	1	1	1	1	1	1	1	1	1	1	1	1																			23.6989	23.7703	23.7207	24.3508	24.4081	24.2574
P0ACU6	FABR_SHIFL		fabR		HTH-type transcriptional repressor FabR	0.000477783	5	5	5	5	5	5	5	5	4	5	5	5	5	5	5	5	5	5	5																			25.7269	25.7343	25.7434	24.9433	24.9178	24.8128
P0ACU9	YJDC_SHIFL		yjdC		HTH-type transcriptional regulator YjdC	0.000477783	12	8	10	10	11	10	12	8	8	9	4	2	3	3	6	4	4	5	6																			25.6686	25.9411	25.9836	27.0725	26.941	26.508
P0ACV5	LAPA_SHIFL		lapA		Lipopolysaccharide assembly protein A	0.000477783	3	3	3	3	3	3	3	3	3	3	3	3	3	3	3	3	3	3	3																			23.9434	23.9063	23.6826	23.8856	23.7862	24.0478
P0ACV9	YMJA_SHIFL		ymjA		Uncharacterized protein YmjA	0.000477783	3	3	3	3	3	2	2	3	2	2	3	3	3	3	3	3	3	3	3																			22.6269	22.4971	22.6833	21.8795	21.8064	21.6781
P0ACW7	YDCH_SHIFL		ydcH		Uncharacterized protein YdcH	0.000477783	9	0	0	0	9	8	8	0	0	0	0	0	0	0	0	0	0	0	0																			NA	NA	NA	25.5195	25.5182	25.5591
P0ACX4	YDHR_SHIFL		ydhR		Putative monooxygenase YdhR	0.000477783	9	9	9	9	8	8	7	8	9	9	9	9	8	9	9	8	9	9	9																			29.7584	29.6901	29.7128	28.8763	28.9962	28.8786
P0ACZ7	EVGA_SHIFL		evgA		DNA-binding transcriptional activator EvgA	0.000477783	12	11	10	12	9	7	6	11	10	10	11	12	12	10	12	12	10	9	11																			25.9391	25.879	25.7654	25.3064	25.2896	24.3451
P0AD06	YECA_SHIFL		yecA		Uncharacterized protein YecA	0.000477783	14	14	14	14	12	14	13	13	14	14	12	14	13	13	14	13	13	13	14																			27.3289	27.2726	27.334	25.8676	26.0889	26.0161
P0AD09	YECF_SHIFL		yecF		Uncharacterized protein YecF	0.000477783	3	3	3	3	2	2	2	3	3	3	3	3	3	3	3	3	3	3	3																			24.625	24.6553	24.7215	24.0688	24.2409	24.3444
P0AD16	BTSS_SHIFL		btsS		Sensor histidine kinase BtsS	0.000938086	2	1	1	1	1	1	1	1	2	1	2	2	1	2	2	2	2	2	2																			22.0712	21.8014	21.7314	21.2543	20.3917	20.4235
P0AD20	YOHK_SHIFL		yohK		Inner membrane protein YohK	0.000477783	2	0	1	0	2	2	2	1	0	0	0	0	0	2	1	2	2	2	1																			NA	15.3532	NA	20.6512	20.6316	18.9969
P0AD23	YEJG_SHIFL		yejG		Uncharacterized protein YejG	0.00477223	1	1	1	1	1	1	1	1	1	1	1	1	1	1	1	1	1	1	1																			20.3244	20.9057	19.8374	20.2084	20.307	20.3886
P0AD39	YFEC_SHIFL		yfeC		Uncharacterized protein YfeC	0.000477783	6	6	6	6	5	5	5	6	6	6	6	6	6	6	6	6	6	6	6																			24.2809	24.3806	24.2601	23.3699	23.5297	23.3255
P0AD43	PGPC_SHIFL		pgpC		Phosphatidylglycerophosphatase C	0.000477783	3	2	2	2	2	2	2	3	2	3	2	3	2	3	3	3	3	3	3																			21.86	22.261	21.3967	23.2441	23.2835	23.2762
P0AD46	YFHG_SHIFL		yfhG		Uncharacterized protein YfhG	0.000477783	5	4	5	5	5	5	4	5	5	5	4	4	4	5	4	4	4	4	4																			22.9957	23.0886	23.1456	23.115	23.2943	23.2132
P0AD52	YFIA_SHIFL		yfiA		Ribosome-associated factor Y	0.000477783	6	5	6	6	5	5	5	5	6	5	4	4	4	5	6	4	5	5	5																			27.4737	27.3968	27.5785	26.4264	26.4703	26.5214
P0AD56	YGAC_SHIFL		ygaC		Uncharacterized protein YgaC	0.000477783	2	2	2	1	1	1	2	2	2	2	1	1	1	0	0	0	0	0	0																			21.1256	21.4497	20.828	18.7859	19.1992	21.7425
P0AD58	ISPB_SHIFL		ispB		Octaprenyl diphosphate synthase	0.000477783	3	3	3	3	3	3	3	3	3	3	3	3	3	3	3	3	3	3	3																			23.71	23.5752	23.7785	23.7157	23.731	23.5837
P0ADA4	NLPD_SHIFL		nlpD		Murein hydrolase activator NlpD	0.000477783	10	10	10	10	10	10	10	10	10	10	10	10	9	10	10	10	10	10	10																			27.7035	27.7919	27.843	27.9652	28.1402	28.0591
P0ADB3	OSME_SHIFL		osmE		Osmotically-inducible putative lipoprotein OsmE	0.000477783	18	15	14	15	18	18	17	14	15	14	15	12	11	13	14	12	14	12	13																			28.6373	28.6061	28.4676	31.5724	31.68	31.6692
P0ADC0	ECNB_SHIFL		ecnB		Entericidin B	0.000477783	3	2	2	2	3	3	2	2	2	2	1	1	1	1	1	1	1	1	1																			25.9646	25.7949	25.5531	30.3776	30.5536	30.6166
P0ADE9	YGFZ_SHIFL		ygfZ		tRNA-modifying protein YgfZ	0.000477783	34	34	33	33	31	32	31	34	32	33	31	32	30	32	33	32	33	34	33																			29.1341	29.1295	29.1253	29.4412	29.5347	29.54
P0ADG9	IMDH_SHIFL		guaB		Inosine-5'-monophosphate dehydrogenase	0.000477783	49	39	40	41	38	38	34	40	39	41	48	49	47	49	49	48	48	48	49																			29.6171	29.5925	29.6354	29.2614	29.2713	29.2056
P0ADK3	YIAF_SHIFL		yiaF		Uncharacterized protein YiaF	0.000477783	9	9	9	9	8	9	9	8	9	8	9	8	9	9	8	9	8	8	8																			26.0457	26.2038	26.3755	26.8884	26.904	27.0112
P0ADL9	YIDG_SHIFL		yidG		Inner membrane protein YidG	0.00854336	1	1	1	1	1	1	1	1	1	1	0	0	0	0	0	0	0	0	0																			20.637	19.4484	19.8546	20.2126	20.3308	19.389
P0ADM5	YIDQ_SHIFL		yidQ		Uncharacterized protein YidQ	0.000477783	2	2	2	2	2	2	2	2	2	2	2	2	2	2	2	2	2	2	2																			24.3495	24.2223	24.1911	24.1642	24.3339	24.1923
P0ADN5	YIFE_SHIFL		yifE		UPF0438 protein YifE	0.000477783	26	23	24	22	20	21	22	22	23	23	25	25	25	25	25	25	25	26	24																			28.8963	29.0997	29.1494	28.759	28.74	28.802
P0ADN9	YIFL_SHIFL		yifL		Uncharacterized lipoprotein YifL	0.000477783	4	4	4	4	4	4	4	4	4	4	3	4	3	3	3	4	4	4	3																			25.0302	25.0022	25.0462	25.0427	25.0593	25.0024
P0ADP1	YIGB_SHIFL		yigB		Flavin mononucleotide phosphatase YigB	0.000477783	11	10	10	10	10	11	9	11	10	9	7	8	8	9	8	6	9	8	8																			25.6714	25.6672	25.7816	25.5437	25.5717	25.5515
P0ADP4	YIGI_SHIFL		yigI		Uncharacterized protein YigI	0.000477783	8	5	8	7	5	4	5	8	8	8	4	4	4	4	4	4	4	4	4																			26.2483	26.5021	26.3024	25.2552	24.9679	25.2447
P0ADP8	UBIJ_SHIFL		ubiJ		Ubiquinone biosynthesis accessory factor UbiJ	0.000477783	5	5	5	5	5	5	5	5	5	5	5	3	4	5	5	5	5	5	4																			24.4243	24.5722	24.4513	24.0693	24.1356	23.9707
P0ADS1	PPNN_SHIFL		ppnN		Pyrimidine/purine nucleotide 5'-monophosphate nucleosidase	0.000477783	26	25	24	24	26	26	24	24	24	25	22	22	23	23	22	21	22	22	21																			28.5788	28.5798	28.513	28.8793	28.8899	28.9213
P0ADS5	ZAPA_SHIFL		zapA		Cell division protein ZapA	0.000477783	11	11	11	11	10	11	8	11	11	11	8	11	9	11	7	7	11	9	10																			27.0542	27.0287	26.9947	26.163	26.2375	26.1341
P0ADS8	YGGE_SHIFL		yggE		Uncharacterized protein YggE	0.000477783	21	20	20	20	21	21	21	20	21	20	20	20	19	21	20	19	21	21	20																			28.7632	28.7109	28.6942	30.4706	30.6393	30.5914
P0ADT4	YGIB_SHIFL		ygiB		UPF0441 protein YgiB	0.000477783	9	9	9	9	9	9	9	9	9	9	8	7	6	8	7	7	8	8	7																			25.6237	25.5221	25.595	25.2018	25.2932	25.1116
P0ADU1	YGIM_SHIFL		ygiM		Uncharacterized protein YgiM	0.000477783	19	18	18	18	15	15	15	16	19	18	16	16	16	15	15	16	16	13	14																			28.3722	28.2944	28.2495	27.7678	27.8818	27.7984
P0ADU4	YGIN_SHIFL		ygiN		Probable quinol monooxygenase YgiN	0.000477783	11	10	10	10	10	10	10	10	10	10	10	10	10	10	11	8	10	11	11																			28.5504	28.6381	28.6152	27.8898	27.9746	27.9621
P0ADV4	LPTA_SHIFL		lptA		Lipopolysaccharide export system protein LptA	0.000477783	13	11	9	11	13	12	13	11	11	10	9	9	7	8	9	7	9	8	8																			25.6099	25.5353	25.5335	26.002	25.9648	25.9083
P0ADV8	MLAC_SHIFL		mlaC		Intermembrane phospholipid transport system binding protein MlaC	0.000477783	16	14	14	13	15	16	14	13	14	14	14	14	12	14	14	13	14	14	15																			27.2601	27.2091	27.3387	27.5608	27.7179	27.5794
P0ADW2	LPTC_SHIFL		lptC		Lipopolysaccharide export system protein LptC	0.00311249	1	1	1	1	1	1	1	1	1	1	1	1	1	1	1	1	1	1	1																			22.3703	22.3169	22.4462	22.7086	22.6927	22.6139
P0ADX4	YHFA_SHIFL		yhfA		Protein YhfA	0.000477783	8	5	7	7	6	7	6	7	7	7	7	7	6	7	7	5	7	8	7																			27.3737	27.4215	27.3798	26.414	26.4927	26.3312
P0ADX8	YHHA_SHIFL		yhhA		Uncharacterized protein YhhA	0.000477783	21	9	9	9	21	20	21	8	9	8	4	6	6	9	10	8	9	9	10																			23.8758	23.9054	24.0142	28.0878	28.2193	28.2134
P0ADY6	RL14_SHIFL		rplN		50S ribosomal protein L14	0.000477783	23	20	21	21	21	19	19	22	23	22	21	23	22	23	22	21	22	22	23																			30.8562	30.8094	30.863	30.774	30.8504	30.9222
P0ADZ3	RL23_SHIFL		rplW		50S ribosomal protein L23	0.000477783	14	9	8	11	8	7	8	7	10	7	9	13	14	9	11	13	8	9	8																			25.7775	25.9951	25.8423	26.001	25.8864	26.3863
P0ADZ6	RS15_SHIFL		rpsO		30S ribosomal protein S15	0.000477783	6	6	6	6	6	6	6	6	6	6	6	6	6	6	6	6	6	6	6																			30.3692	30.4018	30.3711	30.5111	30.5414	30.5911
P0AE00	YAJC_SHIFL		yajC		Sec translocon accessory complex subunit YajC	0.000477783	8	8	8	7	8	8	8	8	7	7	8	8	8	8	8	8	8	7	8																			28.5901	28.6139	28.6303	28.1337	28.1265	28.0323
P0AE03	TRMJ_SHIFL		trmJ		tRNA (cytidine/uridine-2'-O-)-methyltransferase TrmJ	0.000477783	14	13	13	14	12	11	12	12	13	13	13	14	12	14	12	14	13	13	14																			27.1378	27.1753	27.0501	26.5174	26.3976	26.6399
P0AE11	AHPC_SHIFL		ahpC		Alkyl hydroperoxide reductase C	0.000477783	48	45	44	48	42	43	42	45	45	45	44	44	43	42	44	42	46	45	44																			32.3869	32.4308	32.3973	32.1532	32.2336	32.2418
P0AE21	MAP1_SHIFL		map		Methionine aminopeptidase	0.000477783	30	28	28	26	28	28	26	30	27	30	28	28	26	29	29	26	28	30	29																			28.1262	28.102	28.0195	27.8462	28.0736	27.8703
P0AE23	APHA_SHIFL		aphA		Class B acid phosphatase	0.000477783	6	6	6	6	5	5	6	6	6	6	5	5	5	5	5	5	5	5	5																			25.6913	25.6976	25.6679	24.4567	24.5115	24.5681
P0AE27	ARAH_SHIFL		araH		L-arabinose transport system permease protein AraH	0.000477783	3	3	3	3	3	3	3	3	3	3	3	3	2	3	3	3	3	3	3																			25.337	25.4061	25.3083	25.0763	24.6694	25.1799
P0AE29	AROM_SHIFL		aroM		Protein AroM	0.000477783	5	4	4	4	5	5	4	5	4	4	3	3	3	3	4	3	4	4	4																			23.6766	23.4877	23.3946	24.7247	24.885	24.7395
P0AE36	ARTQ_SHIFL		artQ		Arginine ABC transporter permease protein ArtQ	0.000938086	2	1	1	1	2	1	2	2	1	1	2	2	2	2	1	1	1	2	2																			20.9549	20.9848	20.7536	23.2622	22.3749	23.5852
P0AE41	YPDB_SHIFL		ypdB		Transcriptional regulatory protein YpdB	0.000477783	8	5	5	5	8	7	8	5	5	5	3	3	3	4	4	4	4	4	5																			22.6105	22.3037	22.4184	24.6552	24.7761	24.6433
P0AE51	YTFP_SHIFL		ytfP		Gamma-glutamylcyclotransferase family protein YtfP	0.000477783	6	6	6	6	6	5	5	6	6	6	6	6	6	6	6	6	6	6	6																			26.5884	26.6169	26.5488	25.8098	25.895	25.9808
P0AE55	BCP_SHIFL		bcp		Putative peroxiredoxin bcp	0.000477783	14	14	13	14	14	13	12	14	14	14	13	12	11	12	11	10	11	12	11																			29.0452	28.9456	28.9413	28.4484	28.6379	28.5636
P0AE59	CAIF_SHIFL		caiF		Transcriptional activatory protein CaiF	0.0013544	2	0	1	2	0	0	0	0	0	1	2	2	2	2	2	2	1	1	0																			NA	22.0235	22.5667	NA	NA	NA
P0AE62	CEDA_SHIFL		cedA		Cell division activator CedA	0.000477783	3	2	2	2	3	3	2	3	3	3	2	2	2	2	2	2	3	3	3																			22.5442	22.8021	22.621	22.9537	22.9443	22.8173
P0AE66	CHAB_SHIFL		chaB		Putative cation transport regulator ChaB	0.000477783	4	3	2	2	4	4	4	0	0	0	0	0	0	1	0	0	0	1	1																			21.7138	20.9798	22.41	25.2175	25.2524	25.0902
P0AE81	CORC_SHIFL		corC		Magnesium and cobalt efflux protein CorC	0.000477783	10	9	7	8	8	10	8	9	8	9	9	9	8	8	7	8	7	7	7																			24.8216	24.9329	25.1026	25.6493	25.737	25.5771
P0AE87	CPXP_SHIFL		cpxP		Periplasmic protein CpxP	0.000477783	9	9	8	9	8	8	8	7	9	8	0	0	0	3	3	1	4	4	1																			25.9225	26.0722	25.9821	26.0287	26.0681	26.0259
P0AE90	CPXR_SHIFL		cpxR		Transcriptional regulatory protein CpxR	0.000477783	14	14	14	14	14	13	13	14	13	14	13	13	12	13	13	13	14	14	13																			27.7219	27.6409	27.6544	27.8967	28.0937	27.9158
P0AE94	CREA_SHIFL		creA		Protein CreA	0.000477783	9	9	9	9	9	8	9	8	9	9	9	9	9	9	9	9	9	9	8																			27.1612	27.1584	27.1688	26.7239	26.8142	26.7048
P0AEA1	CSGF_SHIFL		csgF		Curli production assembly/transport component CsgF	0.000477783	5	5	5	5	1	1	0	0	1	0	0	0	0	0	0	0	0	0	1																			24.7462	24.7335	24.7769	19.3745	19.6181	NA
P0AEB9	YOAB_SHIFL		yoaB		RutC family protein YoaB	0.000477783	6	5	5	6	6	6	5	5	5	5	6	5	6	6	6	5	6	6	6																			26.607	26.5506	26.5718	25.6731	25.8625	25.8047
P0AEC4	ARCB_SHIFL		arcB		Aerobic respiration control sensor protein ArcB	0.000477783	24	22	24	22	24	21	19	21	22	22	17	18	18	19	22	20	21	18	19																			26.6953	26.7312	26.666	26.3445	26.3064	26.195
P0AED3	USPA_SHIFL		uspA		Universal stress protein A	0.000477783	12	8	12	11	8	7	10	12	12	12	10	10	9	9	10	9	9	9	8																			28.1361	28.2886	28.3857	27.2913	27.4463	27.4457
P0AED6	UVRY_SHIFL		uvrY		Response regulator UvrY	0.000477783	15	15	14	14	13	13	14	15	15	15	14	14	11	14	13	13	15	14	13																			26.5273	26.5489	26.465	25.8273	26.0282	25.8727
P0AED8	DAPE_SHIFL		dapE		Succinyl-diaminopimelate desuccinylase	0.000477783	10	7	8	8	7	7	7	8	7	7	7	10	8	7	6	7	7	7	9																			25.0956	25.0623	25.1936	24.8794	25.0168	25.0222
P0AEE2	DCRB_SHIFL		dcrB		Inner membrane lipoprotein DcrB	0.000477783	16	16	15	15	14	14	14	15	16	15	13	14	14	13	15	14	14	13	13																			29.0465	29.0433	29.0429	28.2999	28.4042	28.4192
P0AEE7	DGAL_SHIFL		mglB		D-galactose-binding periplasmic protein	0.000477783	93	90	92	93	84	88	85	89	91	91	74	72	69	71	69	77	74	74	68																			34.0214	34.0526	34.0699	33.8602	33.945	33.957
P0AEF3	DNAC_SHIFL		dnaC		DNA replication protein DnaC	0.000477783	6	6	5	6	6	5	5	6	5	5	6	6	5	6	6	5	6	6	6																			24.5915	24.1212	24.3931	24.5729	24.722	24.6982
P0AEH4	ELAA_SHIFL		elaA		Protein ElaA	0.000477783	7	7	7	7	7	7	7	5	7	7	7	6	6	7	7	6	7	7	7																			25.4477	25.4815	25.4911	25.997	26.111	26.1118
P0AEI9	NUDJ_SHIFL		nudJ		Phosphatase NudJ	0.000477783	8	6	5	6	7	6	5	7	5	7	8	8	7	7	8	6	8	8	8																			24.8422	24.8099	24.7566	25.0979	25.1145	25.2239
P0AEJ5	ENVZ_SHIFL		envZ		Sensor histidine kinase EnvZ	0.000477783	6	6	6	6	6	5	6	6	6	6	5	5	6	5	5	5	6	5	5																			24.2226	24.3434	24.442	24.9031	24.8151	25.0378
P0AEK3	FABG_SHIFL		fabG		3-oxoacyl-[acyl-carrier-protein] reductase FabG	0.000477783	18	15	16	18	15	14	14	16	15	17	17	15	17	16	15	17	16	16	14																			29.5398	29.5933	29.6112	29.3514	29.4575	29.4513
P0AEK6	FABI_SHIFL		fabI		Enoyl-[acyl-carrier-protein] reductase [NADH] FabI	0.000477783	44	42	41	42	42	41	36	44	43	42	43	43	39	43	41	41	44	44	41																			31.0569	31.0002	30.9397	30.4494	30.5225	30.3929
P0AEM3	FKBX_SHIFL		fkbP2		FKBP-type 16 kDa peptidyl-prolyl cis-trans isomerase	0.000477783	7	7	7	6	7	7	5	7	7	7	7	6	6	7	7	6	7	7	7																			25.3335	25.7073	25.8215	25.2331	25.13	24.8331
P0AEM5	FLGM_SHIFL		flgM		Negative regulator of flagellin synthesis	0.000477783	5	5	5	5	5	5	5	3	5	5	4	2	1	4	5	3	4	4	4																			23.5092	23.2633	23.8145	22.9534	23.1919	23.3146
P0AEN7	FTSL_SHIFL		ftsL		Cell division protein FtsL	0.000477783	6	6	6	6	6	5	5	6	6	6	5	5	5	5	5	6	6	6	5																			24.7308	24.5586	24.6546	23.8381	23.6844	23.8585
P0AEP6	GALU_SHIFL		galU		UTP--glucose-1-phosphate uridylyltransferase	0.000477783	28	22	24	26	28	28	28	23	24	24	24	24	25	24	26	25	25	24	24																			29.6125	29.576	29.6396	30.4289	30.5074	30.4386
P0AEQ9	GLNP_SHIFL		glnP		Glutamine transport system permease protein GlnP	0.000477783	3	3	3	3	1	1	1	3	3	3	2	1	1	1	1	2	2	2	1																			23.027	23.183	22.9076	21.2138	21.484	21.5691
P0AER9	GLTS_SHIFL		gltS		Sodium/glutamate symporter	0.000477783	3	1	2	1	3	3	2	2	2	2	1	2	1	1	1	1	1	1	2																			20.6819	20.859	20.6461	23.9822	23.971	23.8998
P0AES1	GSP_SHIFL		gss		Bifunctional glutathionylspermidine synthetase/amidase	0.000477783	24	21	21	20	20	21	19	24	24	22	21	20	19	23	23	20	24	22	24																			26.4024	26.3515	26.2738	26.0132	25.9873	26.0875
P0AES5	GYRA_SHIFL		gyrA		DNA gyrase subunit A	0.000477783	52	49	48	46	44	41	44	46	50	48	50	49	52	51	49	52	50	50	52																			29.2128	29.4841	29.3102	29.3167	29.1013	29.195
P0AES8	GYRB_SHIFL		gyrB		DNA gyrase subunit B	0.000477783	50	47	48	49	48	50	47	50	50	48	49	50	48	49	50	49	48	49	49																			29.9712	29.9121	29.9383	30.2844	30.3016	30.2903
P0AET1	HDEA_SHIFL		hdeA		Acid stress chaperone HdeA	0.000477783	6	0	0	0	5	5	6	0	0	0	0	0	0	0	0	0	1	0	0																			NA	NA	NA	26.6898	26.7587	26.683
P0AET4	HDEB_SHIFL		hdeB		Acid stress chaperone HdeB	0.000477783	13	2	2	2	13	13	13	3	3	2	2	2	2	2	3	2	2	2	2																			24.153	24.1254	24.7274	30.4617	30.5714	30.48
P0AEU6	HISM_SHIFL		hisM		Histidine transport system permease protein HisM	0.000477783	5	4	4	5	4	4	4	5	5	4	4	4	3	4	2	4	4	3	3																			22.2515	22.6553	22.3307	21.7806	21.4111	21.2097
P0AEV0	SKP_SHIFL		skp		Chaperone protein Skp	0.000477783	16	13	14	13	14	14	13	14	14	14	15	16	14	13	15	14	14	16	15																			29.0345	29.0821	29.0501	28.7218	28.8084	28.8996
P0AEV3	RSSB_SHIFL		rssB		Regulator of RpoS	0.000477783	4	4	4	4	4	4	4	4	4	4	4	3	4	4	3	4	2	3	3																			23.8336	24.0035	23.5195	25.1614	25.2265	25.327
P0AEX2	K1PF_SHIFL		fruK		1-phosphofructokinase	0.000477783	9	7	9	8	7	8	6	8	7	7	7	9	6	6	8	7	8	7	7																			24.6789	24.7469	24.7083	24.3546	24.4157	24.3814
P0AEX4	KGTP_SHIFL		kgtP		Alpha-ketoglutarate permease	0.00645161	1	1	1	1	0	0	0	1	1	1	0	0	0	0	0	0	0	0	0																			22.163	21.6135	20.7559	NA	NA	NA
P0AEX6	KPPR_SHIFL		prkB		Probable phosphoribulokinase	0.000477783	5	5	4	5	4	4	4	5	4	5	4	3	3	4	5	3	3	3	3																			25.3194	25.4245	25.2847	25.0132	25.0771	24.9465
P0AEZ2	METF_SHIFL		metF		5,10-methylenetetrahydrofolate reductase	0.000938086	3	2	3	2	3	3	2	3	3	3	0	1	0	1	1	1	0	1	1																			22.5193	20.5876	20.3308	20.8465	21.0159	20.9465
P0AEZ6	MIND_SHIFL		minD		Septum site-determining protein MinD	0.000477783	47	44	46	45	44	40	40	45	47	46	43	39	40	44	43	40	42	42	40																			30.5278	30.6361	30.6608	30.1156	30.1307	30.1104
P0AF05	MOG_SHIFL		mog		Molybdopterin adenylyltransferase	0.000477783	12	12	10	10	11	11	10	11	10	11	9	9	8	10	10	9	10	10	10																			27.4317	27.4157	27.3635	27.5517	27.6531	27.5436
P0AF15	MTNN_SHIFL		mtnN		5'-methylthioadenosine/S-adenosylhomocysteine nucleosidase	0.000477783	11	10	10	11	9	9	8	11	11	11	9	10	10	10	11	10	11	10	9																			28.6474	28.6232	28.6004	28.1572	28.298	28.3379
P0AF23	NAGC_SHIFL		nagC		N-acetylglucosamine repressor	0.000477783	21	20	20	21	20	21	19	21	21	21	21	19	18	21	19	19	21	20	21																			26.9816	27.0872	27.0592	26.7613	26.7587	26.8324
P0AF31	NARL_SHIFL		narL		Nitrate/nitrite response regulator protein NarL	0.000477783	22	19	21	20	22	21	19	21	20	20	19	20	18	20	20	18	19	21	20																			27.3535	27.6243	27.5393	27.7677	28.0243	27.8696
P0AF39	ZAPB_SHIFL		zapB		Cell division protein ZapB	0.000477783	14	14	14	14	13	13	13	13	14	14	12	13	13	13	14	14	14	14	14																			29.7537	29.6889	29.755	29.0455	29.2081	29.2392
P0AF44	YJBB_SHIFL		yjbB		Uncharacterized protein YjbB	0.000477783	3	2	0	2	3	3	3	3	3	3	3	3	2	1	2	3	2	1	1																			20.78	NA	19.3025	22.3724	22.6103	22.3476
P0AF58	YJCO_SHIFL		yjcO		Uncharacterized protein YjcO	0.000477783	5	4	4	4	2	3	3	2	3	3	5	5	5	5	5	5	4	5	5																			23.2194	23.0503	23.2346	22.4258	22.695	22.8493
P0AF66	NSRR_SHIFL		nsrR		HTH-type transcriptional repressor NsrR	0.000477783	6	6	5	5	5	5	5	4	5	5	4	5	5	5	5	5	4	5	5																			25.0228	25.0225	25.1131	25.1644	25.2506	25.1155
P0AF69	TSAE_SHIFL		tsaE		tRNA threonylcarbamoyladenosine biosynthesis protein TsaE	0.000477783	9	9	9	9	9	9	8	9	9	9	9	9	9	9	9	9	9	9	9																			26.4323	26.4882	26.3099	27.0828	27.2953	27.2315
P0AF72	YJEI_SHIFL		yjeI		Uncharacterized protein YjeI	0.000477783	6	5	6	6	5	5	5	5	5	5	5	5	5	5	5	5	5	5	5																			27.4393	27.3796	27.2628	26.0621	25.9908	26.1203
P0AF85	YJFN_SHIFL		yjfN		Uncharacterized protein YjfN	0.00355714	1	0	0	1	1	1	1	1	1	1	0	0	0	0	1	0	1	1	1																			NA	NA	16.1348	19.1841	19.1079	18.873
P0AF92	RRAB_SHIFL		rraB		Regulator of ribonuclease activity B	0.000477783	4	3	3	3	3	3	3	3	3	3	3	3	3	4	4	4	4	4	4																			26.7975	26.8832	26.8903	27.7438	27.8413	27.7348
P0AF95	RIDA_SHIFL		yjgF		2-iminobutanoate/2-iminopropanoate deaminase	0.000477783	12	10	11	10	11	9	9	11	10	10	11	10	10	12	10	10	10	12	10																			31.3687	31.4783	31.4925	31.4949	31.5203	31.5778
P0AF97	TABA_SHIFL		tabA		Toxin-antitoxin biofilm protein TabA homolog	0.000477783	3	1	2	2	3	3	3	1	1	1	2	1	1	2	2	1	1	2	2																			23.5866	23.6634	23.635	24.235	23.9238	24.3331
P0AFA1	LPTF_SHIFL		lptF		Lipopolysaccharide export system permease protein LptF	0.000477783	6	6	6	5	6	6	6	6	6	6	5	3	4	6	6	6	6	6	6																			25.0422	25.0897	24.6617	25.6117	25.5731	25.8004
P0AFA4	NARX_SHIFL		narX		Nitrate/nitrite sensor protein NarX	0.000477783	16	14	14	14	13	13	14	15	16	16	13	13	16	12	14	15	14	14	15																			25.9102	25.7924	25.7311	25.6841	25.8219	25.9167
P0AFB4	NLPI_SHIFL		nlpI		Lipoprotein NlpI	0.000477783	9	8	9	7	6	8	6	8	8	8	7	7	6	7	7	6	7	8	6																			25.5791	25.6593	25.7245	25.0926	25.1488	25.2565
P0AFB7	NTRB_SHIFL		glnL		Sensory histidine kinase/phosphatase NtrB	0.000477783	11	11	9	10	11	11	11	9	9	8	8	9	5	9	8	8	9	9	7																			23.4161	23.0568	23.9448	24.2451	24.3975	24.2139
P0AFC2	NUDB_SHIFL		nudB		Dihydroneopterin triphosphate diphosphatase	0.000938086	2	2	2	2	1	2	0	2	2	2	2	1	1	2	2	2	1	2	1																			19.6882	20.2642	20.7529	18.072	19.8514	NA
P0AFC6	NUOA_SHIFL		nuoA		NADH-quinone oxidoreductase subunit A	0.000477783	7	6	7	7	7	6	6	6	7	6	6	6	7	6	7	7	6	7	6																			27.1281	27.141	26.9775	26.6098	26.5728	26.6162
P0AFD0	NUOB_SHIFL		nuoB		NADH-quinone oxidoreductase subunit B	0.000477783	17	17	17	15	14	14	15	16	17	17	16	16	14	17	15	15	15	16	16																			29.8958	29.8472	29.8492	29.0904	29.1572	29.1353
P0AFD3	NUOE_SHIFL		nuoE		NADH-quinone oxidoreductase subunit E	0.000477783	16	16	15	15	14	14	13	16	16	16	16	15	15	16	15	15	16	16	16																			28.0573	28.1224	28.1964	27.3996	27.4847	27.487
P0AFD9	NUOI_SHIFL		nuoI		NADH-quinone oxidoreductase subunit I	0.000477783	21	20	20	20	19	19	19	20	20	21	21	19	19	21	18	18	19	19	20																			28.7874	28.7011	28.707	28.0511	28.1302	28.0714
P0AFE7	NUOK_SHIFL		nuoK		NADH-quinone oxidoreductase subunit K	0.000477783	5	5	5	5	5	5	5	5	5	5	5	5	5	5	5	5	5	5	5																			25.0591	25.052	24.8901	24.3486	24.0063	24.4916
P0AFF9	NUSA_SHIFL		nusA		Transcription termination/antitermination protein NusA	0.000477783	69	63	65	66	66	68	64	64	66	68	68	67	67	68	65	69	67	69	68																			30.644	30.6375	30.6192	30.7535	30.8216	30.7691
P0AFG2	NUSG_SHIFL		nusG		Transcription termination/antitermination protein NusG	0.000477783	26	25	23	26	23	26	22	23	24	23	25	26	24	26	26	25	25	25	26																			29.6944	29.6296	29.6435	29.7851	29.8155	29.679
P0AFH1	OGT_SHIFL		ogt		Methylated-DNA--protein-cysteine methyltransferase	0.00225327	2	0	0	0	2	2	1	0	0	0	0	0	0	0	0	0	0	0	0																			NA	NA	NA	21.7532	21.6443	19.2116
P0AFH5	OPPB_SHIFL		oppB		Oligopeptide transport system permease protein OppB	0.000477783	4	4	4	4	3	2	3	4	4	4	3	4	3	3	3	3	3	3	3																			26.1712	26.3828	26.2066	24.0053	23.3724	23.9415
P0AFI4	PARC_SHIFL		parC		DNA topoisomerase 4 subunit A	0.000477783	44	41	43	44	39	36	42	41	43	42	37	38	39	37	38	38	40	37	38																			28.1574	28.194	28.1933	27.7311	27.7137	27.7782
P0AFI6	PBP7_SHIFL		pbpG		D-alanyl-D-alanine endopeptidase	0.000477783	7	4	4	4	2	3	1	2	5	4	6	4	5	6	7	6	6	6	7																			21.6375	21.7537	21.7614	19.0718	19.6996	17.8523
P0AFI8	PDXH_SHIFL		pdxH		Pyridoxine/pyridoxamine 5'-phosphate oxidase	0.000477783	14	13	12	13	11	11	10	13	14	13	13	13	13	13	13	11	11	12	12																			27.6026	27.6118	27.6454	27.0502	27.1118	27.0397
P0AFJ4	YJDM_SHIFL		yjdM		Protein YjdM	0.000477783	8	6	6	6	8	8	6	5	6	5	7	6	7	6	7	5	5	6	6																			26.2711	26.2957	26.2504	27.0498	27.1749	27.0925
P0AFL0	POTD_SHIFL		potD		Spermidine/putrescine-binding periplasmic protein	0.000477783	19	19	19	19	16	18	14	19	18	19	18	19	17	16	17	18	17	19	18																			27.8549	27.8144	27.9154	27.4989	27.5911	27.5131
P0AFM8	PSPA_SHIFL		pspA		Phage shock protein A	0.000477783	23	21	19	21	19	20	20	23	21	23	20	22	18	23	19	18	22	20	18																			27.3989	27.3527	27.4245	27.3073	27.4247	27.4201
P0AFN5	PSPC_SHIFL		pspC		Phage shock protein C	0.000477783	2	2	2	2	2	2	2	2	2	2	2	2	2	2	2	2	2	2	2																			24.2173	24.3941	24.3912	24.3156	24.2178	24.3323
P0AFP3	ATL_SHIFL		atl		DNA base-flipping protein	0.0013544	1	1	1	1	1	1	1	1	1	1	0	1	0	0	1	0	1	0	1																			21.1381	20.4032	20.6968	18.348	18.2295	20.2791
P0AFQ1	YBHR_SHIFL		ybhR		Probable multidrug ABC transporter permease YbhR	0.0013544	2	0	1	0	1	1	1	1	1	1	0	1	0	0	0	1	1	2	2																			NA	14.7278	NA	15.5401	15.9413	14.9139
P0AFR1	RSSA_SHIFL		rssA		NTE family protein RssA	0.000477783	6	4	5	5	6	6	6	5	5	5	3	5	3	3	4	3	5	3	4																			22.4923	22.8348	22.4994	23.4902	23.8121	23.6457
P0AFR6	YCIO_SHIFL		yciO		Uncharacterized protein YciO	0.000477783	19	15	17	16	19	19	17	16	15	18	17	17	17	18	16	17	17	18	18																			26.6874	26.6908	26.828	27.8602	27.898	27.8242
P0AFT4	TCYL_SHIFL		tcyL		L-cystine transport system permease protein TcyL	0.000477783	4	3	3	3	3	4	3	3	2	3	2	2	2	3	3	2	3	3	3																			23.6099	23.7243	23.6893	24.0516	24.0677	24.1599
P0AFU9	RISA_SHIFL		ribE		Riboflavin synthase	0.000477783	11	11	11	11	10	11	10	11	11	11	11	11	11	11	11	11	11	11	11																			28.4301	28.3965	28.3855	28.0295	28.147	28.108
P0AFV7	MEPS_SHIFL		mepS		Murein DD-endopeptidase MepS/Murein LD-carboxypeptidase	0.000477783	6	2	2	2	1	2	1	1	0	1	4	3	2	5	6	4	6	6	6																			21.0464	20.9003	21.2383	NA	18.9187	19.0102
P0AFW7	RNK_SHIFL		rnk		Regulator of nucleoside diphosphate kinase	0.000477783	10	10	10	9	8	7	7	10	10	9	5	6	5	5	6	6	5	6	6																			26.047	26.4612	26.2114	26.1002	25.8603	25.696
P0AFW9	ROF_SHIFL		rof		Protein rof	0.000477783	7	7	7	7	7	7	7	7	7	7	7	6	7	7	7	7	7	7	7																			26.9906	26.9568	26.9618	28.0639	28.1797	28.1199
P0AFX6	RSD_SHIFL		rsd		Regulator of sigma D	0.000477783	4	4	4	4	4	4	4	4	4	4	3	4	3	4	4	4	4	4	4																			26.2897	26.2842	26.193	25.7731	25.8448	25.8954
P0AFY1	RSEB_SHIFL		rseB		Sigma-E factor regulatory protein RseB	0.000477783	17	17	17	16	15	14	16	17	17	17	15	14	13	17	16	15	15	15	13																			27.2195	27.2202	27.1454	26.8159	26.9474	26.8875
P0AFY5	SANA_SHIFL		sanA		Protein SanA	0.00311249	1	1	1	1	1	1	0	1	1	1	1	1	1	1	1	1	1	1	1																			19.5227	20.1646	19.3474	19.5485	18.1493	NA
P0AFZ0	SEQA_SHIFL		seqA		Negative modulator of initiation of replication	0.000477783	7	7	7	7	7	7	7	7	7	6	7	7	7	7	7	7	7	7	7																			27.4051	27.3126	26.5521	26.3878	27.6484	26.1938
P0AFZ2	SSEB_SHIFL		sseB		Protein SseB	0.000477783	5	5	5	5	5	5	5	5	5	5	5	5	5	5	5	5	5	5	5																			25.5073	25.457	25.3199	25.3424	25.2734	25.319
P0AFZ9	TRKH_SHIFL		trkH		Trk system potassium uptake protein TrkH	0.000477783	4	3	3	3	3	3	3	3	3	3	3	2	1	4	3	3	3	3	4																			20.4215	20.3768	20.2683	21.0817	21.1048	21.2003
P0AG02	WZZE_SHIFL		wzzE		ECA polysaccharide chain length modulation protein	0.000477783	11	10	10	11	11	11	10	11	11	11	10	11	11	11	11	11	11	10	11																			25.9112	26.0351	25.8953	25.8782	25.8517	25.9684
P0AG10	RPE_SHIFL		rpe		Ribulose-phosphate 3-epimerase	0.000477783	16	16	15	16	14	16	14	15	15	15	15	14	12	16	16	15	15	15	15																			28.7127	28.6019	28.622	28.0881	28.1981	28.1243
P0AG15	SOHB_SHIFL		sohB		Probable protease SohB	0.000477783	26	24	23	25	24	24	20	24	24	23	26	23	23	25	25	24	24	26	24																			26.8673	26.8658	26.8402	26.4675	26.7185	26.4725
P0AG17	PUR1_SHIFL		purF		Amidophosphoribosyltransferase	0.000477783	24	21	21	23	18	18	16	19	21	21	21	24	21	23	23	24	23	22	20																			27.258	27.3862	27.3697	26.9313	27.0104	26.798
P0AG23	RELA_SHIFL		relA		GTP pyrophosphokinase	0.000477783	30	26	26	28	26	23	20	30	29	29	27	28	24	29	26	26	27	27	29																			27.5438	27.5885	27.591	26.7891	26.7899	26.8755
P0AG26	SPOT_SHIFL		spoT		Guanosine-3',5'-bis(diphosphate) 3'-pyrophosphohydrolase	0.000477783	25	22	20	20	20	19	21	20	20	22	22	24	25	21	24	25	22	23	21																			26.4468	26.3175	25.8983	25.8315	25.716	26.149
P0AG33	RHO_SHIFL		rho		Transcription termination factor Rho	0.000477783	50	48	46	50	45	47	44	46	47	46	49	47	46	46	48	48	50	48	47																			30.6836	30.7042	30.6709	30.4761	30.4785	30.4864
P0AG43	RIBF_SHIFL		ribF		Bifunctional riboflavin kinase/FMN adenylyltransferase	0.000477783	13	11	13	12	10	10	9	12	12	12	13	12	10	13	11	12	13	13	12																			26.3318	26.4005	26.2915	25.6118	25.568	25.4956
P0AG47	RL17_SHIFL		rplQ		50S ribosomal protein L17	0.000477783	15	14	13	15	14	13	14	15	15	15	15	15	15	15	15	15	15	15	15																			30.7475	30.7522	30.8087	30.9937	31.0858	31.0069
P0AG50	RL21_SHIFL		rplU		50S ribosomal protein L21	0.000477783	14	7	9	8	8	8	9	10	10	7	10	11	13	10	10	14	9	9	8																			29.1905	29.1744	29.1341	29.2165	29.2119	29.3913
P0AG54	RL30_SHIFL		rpmD		50S ribosomal protein L30	0.000477783	23	21	22	23	22	23	21	22	23	23	23	23	23	23	23	23	23	23	22																			30.2313	30.2628	30.2973	30.4471	30.5746	30.3878
P0AG58	RL6_SHIFL		rplF		50S ribosomal protein L6	0.000477783	30	27	28	26	28	27	28	27	26	27	29	30	27	29	27	30	27	26	27																			31.8504	31.8623	31.9023	31.9742	31.8845	32.0027
P0AG62	RS14_SHIFL		rpsN		30S ribosomal protein S14	0.000477783	24	20	20	20	23	24	22	22	22	24	23	22	20	22	24	21	21	22	23																			28.752	29.0948	29.1713	29.2018	29.1558	29.3341
P0AG66	RS17_SHIFL		rpsQ		30S ribosomal protein S17	0.000477783	8	7	7	7	7	7	8	7	8	6	7	7	8	8	8	7	6	7	8																			28.4595	28.5411	28.5195	29.0421	29.0008	28.6693
P0AG70	RS1_SHIFL		rpsA		30S ribosomal protein S1	0.000477783	111	103	104	102	105	108	105	108	111	111	109	110	110	110	111	106	110	111	109																			32.3804	32.4225	32.4243	32.5053	32.5725	32.5384
P0AG73	RMUC_SHIFL		rmuC		DNA recombination protein RmuC	0.000477783	19	15	18	19	14	16	18	14	16	17	15	15	19	17	17	18	14	17	15																			25.827	26.0089	25.9964	25.927	26.2334	26.1626
P0AG79	SUBI_SHIFL		sbp		Sulfate-binding protein	0.000477783	8	6	6	7	8	8	8	7	8	8	8	7	6	8	8	6	8	8	8																			24.5786	24.8856	24.9877	25.7198	26.0577	26.1546
P0AG83	PSTS_SHIFL		pstS		Phosphate-binding protein PstS	0.000477783	26	19	19	24	19	18	18	20	19	19	20	24	22	24	23	24	25	26	22																			26.7687	26.8427	26.9454	26.6399	26.7213	26.6815
P0AG89	SECB_SHIFL		secB		Protein-export protein SecB	0.000477783	11	11	11	11	10	10	9	11	11	10	11	11	9	11	11	10	10	11	11																			29.8234	29.8078	29.7704	29.9573	29.9976	29.9133
P0AG92	SECD_SHIFL		secD		Protein translocase subunit SecD	0.000477783	39	34	36	34	31	28	31	36	38	37	37	37	38	35	37	38	39	35	35																			28.8915	28.9435	28.8081	28.2338	28.0472	28.3346
P0AGA5	SECY_SHIFL		secY		Protein translocase subunit SecY	0.000477783	16	11	12	13	10	11	11	12	14	11	13	16	13	14	16	16	15	14	16																			27.3297	27.3829	27.2635	27.1734	27.0836	27.2698
P0AGA9	UHPA_SHIFL		uhpA		Transcriptional regulatory protein UhpA	0.000477783	4	3	3	3	3	2	2	3	2	3	3	3	3	3	3	3	4	4	3																			23.0844	22.7116	22.8698	22.939	20.3199	22.7955
P0AGB2	SERB_SHIFL		serB		Phosphoserine phosphatase	0.000477783	14	11	13	12	13	12	11	13	13	13	13	13	12	13	11	13	14	13	12																			25.7874	25.8925	25.9295	25.6973	25.5793	25.6656
P0AGB9	RPOE_SHIFL		rpoE		ECF RNA polymerase sigma-E factor	0.000477783	6	6	6	6	5	5	5	6	6	6	6	6	6	6	6	6	6	6	6																			25.1464	25.0194	25.1736	24.3493	24.4474	24.474
P0AGC8	SMP_SHIFL		smp		Protein Smp	0.000477783	4	4	4	4	4	3	4	4	4	4	4	4	4	4	4	4	4	4	4																			23.9673	23.911	23.9033	23.2817	23.1857	23.3769
P0AGD6	SODF_SHIFL		sodB		Superoxide dismutase [Fe]	0.000477783	12	9	11	11	7	6	7	9	9	10	11	11	12	11	12	11	11	12	12																			30.421	30.4538	30.5834	29.194	29.3046	29.3298
P0AGE3	SSB_SHIFL		ssb		Single-stranded DNA-binding protein	0.000477783	11	9	10	9	11	11	11	10	11	10	8	8	9	8	8	7	10	10	11																			29.0195	28.9286	28.9267	29.3598	29.3694	29.2636
P0AGE8	CHRR_SHIFL		chrR		Quinone reductase	0.000477783	12	11	11	11	10	11	10	11	12	12	11	11	10	10	11	10	11	11	11																			26.8027	26.8498	27.0439	26.5721	26.7888	26.4686
P0AGG7	THIO2_SHIFL		trxC		Thioredoxin 2	0.000477783	13	12	13	13	13	12	11	12	12	13	9	10	8	10	10	10	11	10	10																			27.0629	27.0953	27.0554	26.5811	26.7782	26.7191
P0AGH0	TLDD_SHIFL		tldD		Metalloprotease TldD homolog	0.000477783	18	18	16	18	18	18	18	17	17	18	15	13	16	13	14	13	14	15	13																			27.1756	27.6659	27.6024	28.1206	28.1977	28.2963
P0AGH2	YHHJ_SHIFL		yhhJ		Inner membrane transport permease YhhJ	0.000477783	4	4	3	3	2	2	1	4	4	4	3	4	3	3	3	4	3	3	3																			24.136	23.6914	23.9701	23.2219	23.1676	22.79
P0AGJ1	TRKA_SHIFL		trkA		Trk system potassium uptake protein TrkA	0.000477783	24	22	21	22	23	23	22	22	24	23	21	22	19	22	20	20	21	20	22																			26.8451	26.8053	26.7799	27.4051	27.3963	27.4622
P0AGJ4	TRMH_SHIFL		trmH		tRNA (guanosine(18)-2'-O)-methyltransferase	0.000477783	9	9	9	9	8	8	6	9	9	9	8	8	8	8	8	9	8	8	7																			25.4893	25.4094	25.4981	25.3292	25.4166	25.3185
P0AGK7	YHBY_SHIFL		yhbY		RNA-binding protein YhbY	0.000477783	6	6	6	6	6	6	6	6	6	6	6	6	6	6	6	6	6	6	6																			27.723	27.8459	27.7839	27.3077	27.3968	27.4181
P0AGL1	ISCR_SHIFL		iscR		HTH-type transcriptional regulator IscR	0.000477783	4	4	4	3	4	4	4	3	4	4	3	3	2	4	4	4	4	4	4																			26.4489	26.3274	25.3581	25.3521	25.5135	25.0343
P0AGL4	TDCF_SHIFL		tdcF		Putative reactive intermediate deaminase TdcF	0.000477783	2	1	1	2	1	2	2	1	1	2	1	1	1	0	1	1	2	0	1																			23.5997	22.3659	24.2502	22.4422	24.3127	24.5924
P0AGL6	RATA_SHIFL		ratA		Ribosome association toxin RatA	0.000477783	2	2	2	2	1	1	1	2	2	2	2	1	1	2	2	1	2	2	1																			23.1645	23.2948	23.3163	22.0517	21.8692	21.8895
P0AGL9	RSME_SHIFL		rsmE		Ribosomal RNA small subunit methyltransferase E	0.000477783	16	15	14	15	16	15	14	15	16	16	16	14	13	15	14	13	14	13	13																			26.5499	26.4514	26.4398	26.1616	26.1978	26.2769
P0AGN2	XANP_SHIFL		xanP		Xanthine permease XanP	0.0013544	1	1	1	1	0	0	0	1	1	1	1	1	1	1	1	1	1	1	1																			20.5116	20.4471	20.179	NA	NA	NA
P0C021	RL18_SHIFL		rplR		50S ribosomal protein L18	0.000477783	18	13	13	12	14	15	12	13	15	16	17	18	17	18	16	15	16	16	15																			27.9946	28.9723	29.0275	29.1644	29.1196	29.2055
P0C040	PPNP_SHIFL		ppnP		Pyrimidine/purine nucleoside phosphorylase	0.000477783	3	3	3	3	3	3	3	3	3	3	3	3	3	3	2	2	3	2	3																			27.2757	27.2868	27.1727	26.532	26.6173	26.6152
P0C057	IBPA_SHIFL		ibpA		Small heat shock protein IbpA	0.000477783	14	12	13	12	12	13	11	14	12	13	13	14	14	13	12	12	14	13	12																			26.771	26.7631	26.7685	27.006	27.1346	27.0104
P0C060	IBPB_SHIFL		ibpB		Small heat shock protein IbpB	0.000477783	6	2	3	2	4	4	3	4	3	4	6	5	6	4	5	5	5	4	5																			23.2644	23.213	23.5548	24.116	24.1555	24.4646
P0C078	RELE_SHIFL		relE		mRNA interferase RelE	0.000477783	3	3	3	3	3	3	3	3	3	3	3	3	3	3	3	2	3	3	2																			20.9375	21.294	19.8453	21.1296	21.234	21.6421
P0C094	SLMA_SHIFL		slmA		Nucleoid occlusion factor SlmA	0.000477783	4	4	4	4	4	4	4	4	4	4	4	4	4	4	4	4	4	4	4																			25.3625	25.2912	25.4592	24.4762	24.4552	24.4656
P0C0L3	OSMC_SHIFL		osmC		Peroxiredoxin OsmC	0.000477783	23	22	21	21	23	23	23	21	22	22	16	19	17	17	19	18	18	17	15																			30.2368	30.2542	30.1682	32.2272	32.2602	32.2486
P0C0M1	ISCX_SHIFL		iscX		Protein IscX	0.0013544	2	2	2	1	1	1	1	1	1	1	1	1	1	2	2	1	1	1	1																			25.3509	25.5657	24.9517	24.7043	24.7577	24.8356
P0C0S0	RLME_SHIFL		rlmE		Ribosomal RNA large subunit methyltransferase E	0.000477783	10	9	8	10	5	5	6	9	9	10	8	6	6	7	8	8	7	7	8																			24.7697	24.8331	24.7274	24.4826	24.7716	24.5496
P0C0S3	MSCS_SHIFL		mscS		Small-conductance mechanosensitive channel	0.000477783	8	7	7	7	7	6	6	8	7	8	7	7	7	7	8	7	8	8	8																			25.8905	25.7971	25.7195	25.7483	25.5665	25.6631
P0C0T6	MEPA_SHIFL		mepA		Penicillin-insensitive murein endopeptidase	0.00395952	1	1	1	1	1	1	1	1	1	1	1	1	1	1	1	1	1	1	1																			24.8256	25.0551	24.1153	24.0146	24.2717	24.3853
P18013	IPAD_SHIFL		ipaD		Invasin IpaD	0.000477783	13	9	11	10	0	1	0	11	13	13	11	11	12	10	11	10	10	10	10																			24.8741	24.8527	24.8962	NA	18.4134	NA
P28901	FENR_SHIFL		fpr		Flavodoxin/ferredoxin--NADP reductase	0.000477783	9	9	9	9	9	9	9	9	9	9	8	7	8	9	9	8	9	9	7																			26.1384	26.0694	26.0338	25.5468	25.7325	25.7425
P30851	RNR_SHIFL		rnr		Ribonuclease R	0.000477783	69	64	66	66	66	67	65	69	68	67	64	63	64	63	63	64	64	62	63																			30.0579	30.0776	30.0159	30.1406	30.1142	30.1625
P33546	ICSB_SHIFL		icsB		N-epsilon-fatty acyltransferase IcsB	0.000477783	37	3	1	2	1	2	1	34	37	37	12	9	12	2	1	2	3	0	0																			22.9352	16.2838	20.4776	23.1206	23.3477	21.0043
P33547	IPGA_SHIFL		ipgA		Chaperone protein IpgA	0.000477783	6	1	1	1	0	0	0	6	6	6	4	3	4	1	1	1	1	1	1																			21.6942	21.564	21.4368	NA	NA	NA
P35540	RPOS_SHIFL		rpoS		RNA polymerase sigma factor RpoS	0.000477783	15	8	8	9	15	14	13	9	10	10	4	3	2	10	9	3	9	9	11																			26.949	26.8565	26.8114	28.1664	28.351	28.2453
P37756	6PGD_SHIFL		gnd		6-phosphogluconate dehydrogenase, decarboxylating	0.000477783	53	51	48	51	48	50	49	50	50	50	51	51	53	51	51	52	50	51	51																			30.3049	30.3253	30.3709	30.0331	30.0855	30.1505
P37776	GALF_SHIFL		galF		UTP--glucose-1-phosphate uridylyltransferase	0.000477783	41	39	41	41	39	40	38	40	39	39	39	39	37	38	40	39	39	38	39																			29.3637	29.3542	29.2988	29.4832	29.5364	29.4621
P37777	RMLB_SHIFL	P37777;A0A3R0LLE3	rfbB	rfbB	dTDP-glucose 4,6-dehydratase	0.000477783	39	34	36	35	32	33	31	34	33	35	34	34	33	34	37	33	39	35	38	1	1	1	1	2	0	1	1	1	2	2	2	2	1	1	2	1	2	28.309	28.5278	28.4609	28.218	28.1798	28.2192
P37778	RMLD_SHIFL		rfbD		dTDP-4-dehydrorhamnose reductase	0.000477783	9	8	9	9	8	6	8	9	9	9	8	8	9	7	8	8	7	7	8																			27.448	27.445	27.4233	26.9621	27.0141	27.0627
P37779	RMLA1_SHIFL	P37779;P61888	rfbA	rfbA;rffH	Glucose-1-phosphate thymidylyltransferase 1	0.000477783	28	25	26	26	24	23	24	27	27	28	25	25	25	25	25	25	25	23	26	3	3	3	3	3	3	3	3	3	3	3	3	3	3	3	3	3	3	29.7379	29.764	29.7336	29.2793	29.356	29.2695
P37780	RMLC_SHIFL		rfbC		dTDP-4-dehydrorhamnose 3,5-epimerase	0.000477783	17	17	17	17	15	17	16	17	17	17	16	17	17	17	16	16	17	17	16																			28.5102	28.5039	28.4985	27.5017	28.1851	27.4886
P37781	RFBE_SHIFL		rfbE		Putative O-antigen transporter	0.0013544	1	1	1	1	1	1	1	1	1	1	1	1	1	1	1	1	1	1	1																			21.6595	21.8498	21.6603	20.4002	20.4399	20.9792
P37782	RFBF_SHIFL		rfbF		dTDP-rhamnosyl transferase RfbF	0.000477783	17	15	17	17	13	11	10	16	16	17	17	17	16	17	15	17	16	16	15																			25.6301	25.7384	25.7019	25.3949	25.1734	25.2868
P37783	RFBG_SHIFL		rfbG		dTDP-rhamnosyl transferase RfbG	0.000938086	2	0	1	1	0	1	0	1	1	1	2	2	2	2	1	2	2	1	2																			NA	16.1191	19.2033	NA	18.7978	NA
P37792	WZZB_SHIFL		wzzB		Chain length determinant protein	0.000477783	25	23	21	20	22	21	21	25	25	23	22	24	21	22	24	20	23	22	21																			27.748	27.6834	27.6962	27.5078	27.4464	27.4558
P37793	HIS2_SHIFL		hisI		Histidine biosynthesis bifunctional protein HisIE	0.000477783	3	3	3	3	3	3	3	3	3	3	3	3	3	3	3	3	3	3	3																			24.5771	24.5369	24.5225	23.1718	23.5047	23.3504
P38481	YCHJ_SHIFL		ychJ		UPF0225 protein YchJ	0.000477783	5	5	4	5	3	4	5	5	4	5	4	4	4	4	4	4	4	4	4																			24.138	23.9616	24.0845	23.2057	23.3583	23.4893
P43262	MLAA_SHIFL		mlaA		Intermembrane phospholipid transport system lipoprotein MlaA	0.000477783	6	6	6	6	6	6	6	6	6	6	6	6	6	6	6	6	6	6	6																			27.8949	27.7983	27.8403	27.9447	28.0002	27.8769
P45607	PHOB_SHIFL		phoB		Phosphate regulon transcriptional regulatory protein PhoB	0.000477783	8	7	6	7	7	7	6	7	7	7	7	7	8	8	8	8	8	8	7																			24.7239	24.179	24.8195	25.5958	25.8691	25.625
P48464	TYSY_SHIFL		thyA		Thymidylate synthase	0.000477783	15	14	14	14	12	14	12	15	14	15	14	14	14	14	14	15	13	13	14																			26.0628	26.0936	26.1634	26.1653	26.1007	25.8101
P52235	DSBA_SHIFL		dsbA		Thiol:disulfide interchange protein DsbA	0.000477783	11	10	9	9	8	10	8	10	10	11	9	11	10	10	10	9	11	10	8																			26.1252	26.0238	26.0205	26.0612	26.3331	26.0259
P55794	YSPU_SHIFL				Uncharacterized 10.4 kDa protein in spaT 3'region	0.000477783	2	0	0	0	0	0	0	2	2	2	2	2	2	1	0	0	0	0	0																			NA	NA	NA	NA	NA	NA
P59107	RNB_SHIFL		rnb		Exoribonuclease 2	0.000477783	45	40	45	43	41	41	41	44	44	43	43	43	41	41	44	44	43	43	41																			28.8533	28.9639	28.8931	28.6807	28.7173	28.8038
P59132	RS4_SHIFL		rpsD		30S ribosomal protein S4	0.000477783	41	39	37	37	37	38	37	40	41	40	40	41	39	40	40	40	40	40	40																			31.5657	31.534	31.5354	31.6667	31.7093	31.7518
P59176	GPMI_SHIFL		gpmI		2,3-bisphosphoglycerate-independent phosphoglycerate mutase	0.000477783	32	26	24	24	27	27	25	26	25	25	27	24	27	31	32	29	31	32	31																			27.8877	27.9416	27.8604	28.5676	28.6221	28.6193
P59184	RS3_SHIFL		rpsC		30S ribosomal protein S3	0.000477783	40	37	37	37	37	37	37	38	38	38	38	40	39	38	40	40	38	37	40																			30.4247	30.613	30.5386	30.7424	30.511	30.7309
P59195	YHHS_SHIFL		yhhS		Uncharacterized MFS-type transporter YhhS	0.00477223	1	1	1	1	1	1	1	1	1	1	1	1	1	1	1	1	1	1	1																			19.6388	20.5555	20.5939	20.2727	19.9925	19.9761
P59196	YFCD_SHIFL		yfcD		Uncharacterized Nudix hydrolase YfcD	0.000477783	13	10	10	10	12	11	10	9	12	11	11	11	11	12	10	12	12	12	13																			26.3293	26.4525	26.4787	26.2692	26.3856	26.3387
P59197	MIAA_SHIFL		miaA		tRNA dimethylallyltransferase	0.000477783	12	12	11	11	10	10	11	12	11	12	12	11	9	10	10	9	11	9	9																			25.0971	24.8866	25.0521	24.9753	25.0576	24.971
P59198	LPXM1_SHIFL		lpxM1		Lipid A biosynthesis myristoyltransferase 1	0.000477783	10	8	6	8	9	9	8	8	9	9	7	9	7	9	8	8	9	10	7																			24.9459	24.8892	24.9392	25.6714	25.727	25.4571
P59252	PLSY_SHIFL		plsY		Glycerol-3-phosphate acyltransferase	0.0013544	1	1	1	1	1	1	1	1	1	1	1	1	1	1	1	1	1	1	1																			20.7347	21.3618	21.0849	21.6788	21.5799	21.6031
P59293	ARGA_SHIFL		argA		Amino-acid acetyltransferase	0.000477783	17	13	15	14	11	13	9	13	12	15	12	14	14	16	15	17	15	16	15																			24.3195	24.6805	24.4721	23.93	23.8951	23.3301
P59302	ARGB_SHIFL		argB		Acetylglutamate kinase	0.000477783	5	4	4	3	3	3	3	5	4	5	3	4	2	3	3	2	4	4	3																			23.7658	23.8132	23.7373	23.2417	23.2456	23.2022
P59310	ARGC_SHIFL		argC		N-acetyl-gamma-glutamyl-phosphate reductase	0.000477783	2	2	2	2	2	2	2	2	2	2	2	2	2	2	2	2	2	2	2																			22.8635	22.7767	22.9169	22.3398	22.4618	23.637
P59321	ARGD_SHIFL		argD		Acetylornithine/succinyldiaminopimelate aminotransferase	0.000477783	5	5	5	5	4	5	5	5	5	5	5	4	4	5	4	5	4	5	5																			22.2372	22.5829	22.5923	22.5597	22.3646	22.304
P59330	DCYD_SHIFL		dcyD		D-cysteine desulfhydrase	0.000477783	14	13	14	14	14	14	13	13	14	13	11	11	12	12	13	12	14	13	14																			27.2243	27.1671	27.2322	27.8027	27.8593	27.8697
P59332	HCHA_SHIFL		hchA		Protein/nucleic acid deglycase HchA	0.00395952	1	1	1	1	1	1	1	1	1	1	1	1	1	1	1	1	1	1	1																			26.8327	27.058	26.749	25.6864	25.866	25.9578
P59339	DCUR_SHIFL		dcuR		Transcriptional regulatory protein DcuR	0.000477783	5	5	5	5	3	3	3	4	5	5	5	3	5	5	3	3	5	5	5																			25.0696	24.9833	25.1017	23.7225	23.9597	23.7603
P59341	DCUS_SHIFL		dcuS		Sensor histidine kinase DcuS	0.000477783	3	3	3	3	2	1	3	2	2	3	2	3	2	3	3	3	3	2	3																			22.3712	22.287	22.2305	21.3311	19.6517	21.0593
P59342	BARA_SHIFL		barA		Signal transduction histidine-protein kinase BarA	0.000477783	13	11	11	11	11	10	10	13	11	10	9	10	10	10	9	10	10	11	10																			24.491	24.3804	24.3352	24.1023	23.885	24.1715
P59393	SELD_SHIFL		selD		Selenide, water dikinase	0.000477783	31	31	29	30	27	29	23	31	29	31	30	29	30	28	28	27	28	28	28																			29.9576	29.979	29.9642	29.1553	29.2178	29.1864
P59394	CAIB_SHIFL		caiB		L-carnitine CoA-transferase	0.000477783	8	5	6	7	6	8	7	5	4	5	6	7	6	7	8	7	8	7	8																			22.7506	22.7545	23.5353	23.7422	24.3517	23.4037
P59395	CAID_SHIFL		caiD		Carnitinyl-CoA dehydratase	0.000477783	3	3	3	3	3	3	3	3	3	3	2	2	2	2	2	2	2	2	2																			25.2916	25.2988	25.4642	24.875	24.7617	24.9111
P59396	YACL_SHIFL		yacL		UPF0231 protein YacL	0.000477783	3	3	3	3	3	3	3	3	3	3	3	3	3	3	3	3	3	3	3																			25.6404	25.5739	25.7228	26.3573	26.3778	26.2414
P59401	HISX_SHIFL		hisD		Histidinol dehydrogenase	0.000477783	15	15	15	14	6	7	8	15	14	12	12	11	12	12	14	13	13	12	12																			27.1243	26.9392	27.1127	24.7893	24.4155	24.989
P59402	NORR_SHIFL		norR		Anaerobic nitric oxide reductase transcription regulator NorR	0.0013544	3	3	1	1	1	1	1	2	1	1	1	1	0	2	1	2	2	1	1																			22.0202	21.8333	21.9206	21.4644	21.2191	21.965
P59405	NORV_SHIFL		norV		Anaerobic nitric oxide reductase flavorubredoxin	0.00937367	3	3	3	3	3	3	3	1	2	2	2	2	3	3	2	2	2	2	3																			24.7618	24.9658	25.0288	25.4097	24.8991	25.4813
P59409	TDH_SHIFL		tdh		L-threonine 3-dehydrogenase	0.000477783	27	26	24	27	25	24	24	24	25	25	23	23	24	23	25	22	25	24	22																			29.7396	29.7224	29.7473	30.0168	30.1692	29.991
P59437	NANK_SHIFL		nanK		N-acetylmannosamine kinase	0.000477783	9	9	8	9	9	9	9	9	7	8	7	9	8	8	9	9	9	8	9																			24.98	24.9341	24.9335	25.5246	25.6046	25.4988
P59442	NANE_SHIFL		nanE		Putative N-acetylmannosamine-6-phosphate 2-epimerase	0.000477783	10	10	10	10	10	10	10	9	10	10	10	10	10	10	10	10	10	10	10																			25.9976	25.9364	26.0659	26.5154	26.5291	26.4975
P59445	INSE_SHIFL		insE5		Transposase InsE for insertion sequence IS3	0.000477783	5	5	5	4	4	4	2	4	4	4	4	4	2	4	4	4	4	3	4																			22.6836	22.5251	22.1936	22.2449	22.3598	21.8693
P59561	YAJQ_SHIFL		yajQ		UPF0234 protein YajQ	0.000477783	21	20	20	21	20	21	19	21	20	21	20	21	21	19	19	20	19	21	21																			29.431	29.4525	29.5209	29.3355	29.4564	29.3265
P59600	ARGE_SHIFL		argE		Acetylornithine deacetylase	0.000477783	3	2	2	2	2	3	2	2	3	3	2	2	2	2	2	2	2	2	2																			23.683	23.6842	23.5946	23.8356	23.9801	23.9496
P59609	ASSY_SHIFL		argG		Argininosuccinate synthase	0.000477783	38	38	35	37	37	38	37	35	34	33	28	30	29	31	32	34	31	31	33																			28.2589	28.2615	28.2214	29.1883	29.304	29.2256
P59619	ARLY_SHIFL		argH		Argininosuccinate lyase	0.000477783	20	17	18	15	20	20	19	16	18	16	12	14	9	15	17	12	16	15	15																			25.4808	25.2367	25.0826	26.1831	26.2183	26.4001
P59639	CLCA_SHIFL		clcA		H(+)/Cl(-) exchange transporter ClcA	0.000477783	3	2	3	3	2	2	2	3	2	3	3	3	3	3	3	2	3	3	3																			22.4222	22.0645	22.1595	21.4089	21.7115	21.4942
P59640	BTSR_SHIFL		btsR		Transcriptional regulatory protein BtsR	0.000477783	13	12	13	13	11	12	11	13	13	13	12	13	13	12	12	12	13	13	12																			26.61	26.607	26.6441	26.0447	26.2981	25.7586
P59663	MASZ_SHIFL		glcB		Malate synthase G	0.000477783	45	33	30	33	45	45	45	30	32	33	24	22	24	26	26	24	26	25	25																			27.2017	27.1525	27.1022	29.3392	29.3916	29.3134
P59673	FIXA_SHIFL		fixA		Protein FixA	0.00645161	1	1	1	1	1	1	0	1	1	1	1	0	0	0	0	0	1	0	0																			18.2124	17.3756	18.2147	16.0556	17.8509	NA
P59688	NAGB_SHIFL		nagB		Glucosamine-6-phosphate deaminase	0.000477783	15	12	11	11	14	14	15	12	10	13	9	11	11	12	11	11	14	11	11																			25.6456	25.6375	25.5769	28.3743	28.4659	28.3021
P59714	LEUD_SHIFL		leuD		3-isopropylmalate dehydratase small subunit	0.000477783	5	5	5	5	5	5	4	5	4	4	4	4	4	4	4	4	4	4	4																			24.1946	24.3652	24.5339	23.5036	23.6656	23.2248
P59728	YBIX_SHIFL		ybiX		PKHD-type hydroxylase YbiX	0.000477783	5	1	1	2	5	5	5	2	2	2	1	1	1	1	1	1	3	2	1																			21.5021	21.5715	21.7602	23.5921	23.1772	24.0048
P59735	CYSQ_SHIFL		cysQ		3'(2'),5'-bisphosphate nucleotidase CysQ	0.000477783	13	11	11	11	12	12	13	10	11	11	12	11	9	11	11	10	13	11	11																			27.6913	27.7172	27.6216	28.8384	28.9625	28.9324
P59736	AROH_SHIFL		aroH		Phospho-2-dehydro-3-deoxyheptonate aldolase, Trp-sensitive	0.000477783	11	10	11	11	11	9	9	10	10	10	9	9	9	11	10	8	10	11	11																			26.0557	26.0207	26.0534	25.5471	25.6042	25.6169
P59737	AROP_SHIFL		aroP		Aromatic amino acid transport protein AroP	0.00895904	1	1	0	0	0	0	1	1	1	1	1	1	1	1	1	0	0	1	1																			23.1737	NA	NA	NA	NA	22.7575
P59739	CYAA_SHIFL		cyaA		Adenylate cyclase	0.000938086	2	2	2	1	2	1	1	2	1	2	0	1	1	2	2	2	2	2	2																			21.9867	21.8748	21.4903	21.3144	20.2086	21.5944
P59740	CYSD_SHIFL		cysD		Sulfate adenylyltransferase subunit 2	0.000477783	20	11	12	11	11	11	9	14	12	13	13	15	15	20	20	15	19	18	10																			24.6753	24.6999	24.7	23.5877	24.1022	23.7105
P59741	FADL_SHIFL		fadL		Long-chain fatty acid transport protein	0.000477783	22	19	19	18	22	22	22	20	18	20	11	11	12	11	11	11	11	10	11																			28.7968	28.7881	28.4751	29.6052	29.6896	29.7003
P59746	CHBG_SHIFL		chbG		Chitooligosaccharide deacetylase	0.000477783	6	6	5	5	3	3	3	4	3	4	2	2	3	4	5	1	4	5	5																			24.2295	24.237	24.283	24.333	24.5683	25.0086
P59783	YIDC_SHIFL		yidC		Membrane protein insertase YidC	0.000477783	15	12	13	15	13	10	11	12	12	12	14	15	14	15	15	14	14	13	12																			26.904	26.9538	27.3086	27.4252	26.3315	26.9138
P59815	RLUB_SHIFL		rluB		Ribosomal large subunit pseudouridine synthase B	0.000477783	23	16	15	15	16	16	17	17	17	18	22	22	20	21	20	23	21	22	20																			27.2575	27.0042	27.0056	27.3053	27.2387	27.3972
P60294	MUKF_SHIFL		mukF		Chromosome partition protein MukF	0.000477783	22	20	19	19	19	19	16	21	21	21	21	22	18	20	20	19	22	22	20																			25.9016	25.7365	25.6997	26.1776	26.1317	25.9612
P60429	RL2_SHIFL		rplB		50S ribosomal protein L2	0.000477783	68	62	64	63	63	62	63	65	64	65	67	68	66	68	65	68	64	66	64																			32.0243	32.1089	32.0807	32.2099	32.2133	32.2404
P60447	RL3_SHIFL		rplC		50S ribosomal protein L3	0.000477783	41	39	38	36	34	38	36	36	38	39	41	39	41	40	40	41	38	41	41																			31.1207	31.2359	31.2523	31.2122	31.2965	31.3865
P60475	UPPS_SHIFL		uppS		Ditrans,polycis-undecaprenyl-diphosphate synthase ((2E,6E)-farnesyl-diphosphate specific)	0.000477783	3	3	2	3	3	3	3	2	2	2	3	3	3	2	3	3	3	3	3																			23.2349	23.15	23.1443	22.9655	23.01	22.9834
P60548	KGUA_SHIFL		gmk		Guanylate kinase	0.000477783	9	8	8	8	8	8	8	6	8	9	8	9	8	8	9	8	7	9	9																			25.1619	25.2769	25.2291	25.4676	25.4359	25.5594
P60587	CAIA_SHIFL		caiA		Crotonobetainyl-CoA reductase	0.000477783	4	4	3	4	4	4	4	4	4	4	3	4	3	4	3	4	3	4	3																			26.8199	26.3342	26.2876	24.3517	25.4889	26.4832
P60657	SPEB_SHIFL		speB		Agmatinase	0.000477783	13	13	13	13	12	13	12	13	13	12	13	13	12	13	13	12	13	12	13																			28.3234	28.2821	28.2052	29.7816	29.7398	29.6569
P60719	LIPA_SHIFL		lipA		Lipoyl synthase	0.000477783	27	26	23	26	17	13	14	23	23	25	26	26	21	24	27	24	27	26	24																			27.9027	27.8097	28.012	26.7206	26.7185	26.6153
P60788	LEPA_SHIFL		lepA		Elongation factor 4	0.000477783	37	31	32	33	32	35	29	34	35	35	37	36	34	34	31	34	35	35	34																			28.58	28.6764	28.55	28.5099	28.5066	28.5662
P60874	YIDE_SHIFL		yidE		Putative transport protein YidE	0.000477783	3	3	3	3	2	2	2	2	3	3	3	2	3	3	3	3	2	3	3																			23.3619	23.5329	23.4081	22.7061	22.469	22.8707
P60960	LGT_SHIFL		lgt		Phosphatidylglycerol--prolipoprotein diacylglyceryl transferase	0.0013544	1	1	1	1	1	1	1	1	1	1	1	1	1	1	1	1	1	1	1																			21.9607	21.5696	21.2981	20.7585	22.068	22.0374
P61319	LOLA_SHIFL		lolA		Outer-membrane lipoprotein carrier protein	0.000477783	19	17	17	16	16	17	17	18	18	18	17	16	15	16	16	14	16	19	18																			28.2504	28.2336	28.2589	27.8298	27.9378	27.8915
P61322	LOLB_SHIFL		lolB		Outer-membrane lipoprotein LolB	0.000477783	16	16	15	16	13	14	14	15	15	13	14	14	12	14	14	14	15	13	15																			26.5544	26.5021	26.4855	26.7495	27.1268	26.9999
P61518	CAN_SHIFL		can		Carbonic anhydrase 2	0.000477783	14	13	14	14	13	13	13	14	14	14	12	13	13	14	14	13	13	13	14																			28.6504	28.5455	28.5697	28.1649	28.2781	28.2405
P61718	RISB_SHIFL		ribH		6,7-dimethyl-8-ribityllumazine synthase	0.000477783	13	12	12	13	12	11	11	12	12	13	12	12	13	13	13	13	13	13	13																			28.827	28.8698	28.9189	28.7543	28.8308	28.8067
P61888	RMLA2_SHIFL		rffH		Glucose-1-phosphate thymidylyltransferase 2	0.000477783	5	5	5	4	4	5	5	3	5	4	3	4	3	4	3	4	3	5	3																			23.9828	23.5211	23.2963	23.6122	23.8806	23.7927
P62519	OPGH_SHIFL		mdoH		Glucans biosynthesis glucosyltransferase H	0.000477783	23	20	19	17	18	17	17	20	21	22	22	22	20	21	19	23	22	19	21																			25.9268	25.9679	25.9197	25.9548	25.7752	25.8642
P62537	COPB_SHIFL		repA2		Replication regulatory protein repA2	0.000477783	3	2	3	3	3	2	2	3	3	3	3	3	3	3	3	3	3	3	3																			22.6469	23.0183	23.1233	21.5786	21.2905	21.275
P62572	CSCR_SHIFL		cscR		Sucrose operon repressor	0.000477783	6	5	6	6	3	3	2	5	6	6	5	4	3	6	4	2	4	4	5																			23.2484	23.3283	23.3626	22.365	22.3703	22.2514
P62619	ISPF_SHIFL		ispF		2-C-methyl-D-erythritol 2,4-cyclodiphosphate synthase	0.000477783	11	10	10	11	10	9	10	11	10	11	11	11	9	10	9	9	11	11	10																			27.5908	27.4469	27.5476	27.3533	27.5546	27.48
P62675	APAG_SHIFL		apaG		Protein ApaG	0.000477783	2	2	2	2	2	2	2	2	2	2	2	2	2	2	2	2	2	2	2																			25.2127	25.272	25.3255	26.0381	26.0541	26.0361
P62710	GPMA_SHIFL		gpmA		2,3-bisphosphoglycerate-dependent phosphoglycerate mutase	0.000477783	41	39	39	38	41	41	39	40	40	41	39	37	35	38	39	35	37	39	39																			30.7993	30.8139	30.894	31.1397	31.2297	31.1941
P62771	YAEH_SHIFL		yaeH		UPF0325 protein YaeH	0.000477783	29	22	23	22	27	29	27	23	24	23	21	20	17	22	22	20	22	22	22																			29.1875	29.1464	29.0982	30.1042	30.2357	30.2605
P63023	NFUA_SHIFL		nfuA		Fe/S biogenesis protein NfuA	0.000477783	16	13	16	16	14	14	13	12	14	13	14	13	14	15	16	14	14	14	15																			28.4883	28.6344	28.5579	28.4914	28.5793	28.5567
P63180	RLMB_SHIFL		rlmB		23S rRNA (guanosine-2'-O-)-methyltransferase RlmB	0.000477783	15	15	15	15	15	15	14	15	15	15	13	14	14	13	14	12	14	14	14																			27.0384	27.0295	26.9992	27.1938	27.2888	27.2313
P63207	GADE_SHIFL		gadE		Transcriptional regulator GadE	0.000938086	2	0	0	0	2	2	2	0	0	0	0	0	0	0	0	0	0	0	0																			NA	NA	NA	22.0368	22.0831	21.5995
P63227	GMHA_SHIFL		gmhA		Phosphoheptose isomerase	0.000477783	10	8	7	9	7	7	8	10	7	9	8	8	6	8	8	7	8	8	7																			27.4782	27.3531	27.4516	27.1008	26.8911	26.7686
P63230	GMHBB_SHIFL		gmhB		D-glycero-beta-D-manno-heptose-1,7-bisphosphate 7-phosphatase	0.000477783	6	5	3	5	5	5	2	5	6	6	5	5	4	5	5	5	6	6	5																			23.618	23.1873	23.4958	23.2375	23.04	22.0257
P63236	GADC_SHIFL		gadC		Glutamate/gamma-aminobutyrate antiporter	0.000477783	24	3	3	5	23	24	24	5	5	3	3	2	2	3	2	3	3	1	2																			22.6869	22.6411	23.5466	30.4309	30.27	30.4647
P63422	YPEA_SHIFL		ypeA		Acetyltransferase YpeA	0.000477783	8	8	8	8	8	8	8	8	8	8	8	8	8	8	8	7	7	8	8																			25.3614	25.224	25.2846	25.3891	25.4886	25.3464
P63634	MURI_SHIFL		murI		Glutamate racemase	0.000477783	20	17	19	19	19	18	17	18	19	20	16	18	17	19	19	18	19	20	19																			26.1345	26.2129	26.2187	25.8872	25.7834	25.9525
P63738	CARB_SHIFL		carB		Carbamoyl-phosphate synthase large chain	0.000477783	98	91	92	89	89	85	76	88	92	92	94	96	93	97	96	96	97	96	98																			30.8022	30.8271	30.8323	30.4225	30.4122	30.4873
P64149	FPG_SHIFL		mutM		Formamidopyrimidine-DNA glycosylase	0.000477783	7	6	4	5	4	4	4	7	5	7	7	7	7	7	6	7	7	7	6																			24.5233	24.4907	24.5872	25.1781	25.0982	25.0839
P64177	MACA_SHIFL		macA		Macrolide export protein MacA	0.000477783	11	11	11	11	10	10	10	10	11	11	11	11	11	10	11	11	10	10	10																			25.4186	25.4223	25.4402	24.9323	24.9672	24.991
P64428	DIGH_SHIFL		digH		Glycosyl hydrolase DigH	0.000477783	7	5	4	2	0	1	0	2	1	2	3	2	2	7	6	4	6	6	7																			21.9916	21.8358	21.5474	NA	18.0057	NA
P64450	YNBE_SHIFL		ynbE		Uncharacterized protein YnbE	0.000477783	4	0	0	0	4	4	4	0	0	0	0	0	0	0	0	0	0	0	0																			NA	NA	NA	23.6602	23.3986	23.5047
P64458	YDCY_SHIFL		ydcY		Uncharacterized protein YdcY	0.000477783	8	5	3	3	4	7	5	4	5	6	5	7	6	8	8	6	6	8	8																			25.4371	25.4993	25.6226	26.0661	25.834	25.5439
P64466	YDFZ_SHIFL		ydfZ		Putative selenoprotein YdfZ	0.000477783	8	4	5	5	8	7	8	4	5	5	5	6	5	5	5	5	5	4	4																			24.7984	25.0442	24.904	27.6259	27.6778	27.8105
P64470	CNU_SHIFL		cnu		OriC-binding nucleoid-associated protein	0.000477783	2	2	2	2	2	2	2	2	2	2	2	2	2	2	2	2	2	2	2																			23.8121	23.5974	23.7632	24.3503	24.463	24.4166
P64475	YDHL_SHIFL		ydhL		Uncharacterized protein YdhL	0.000477783	3	1	1	2	3	3	3	1	1	2	1	1	1	1	2	1	2	2	2																			22.1402	22.0798	22.6211	23.7202	23.8268	23.9051
P64478	YDIH_SHIFL		ydiH		Uncharacterized protein YdiH	0.000477783	10	8	9	8	6	6	5	6	7	7	8	7	5	10	10	4	10	10	10																			26.3314	26.5531	26.5876	24.8536	24.858	24.755
P64492	YOAC_SHIFL		yoaC		Uncharacterized protein YoaC	0.000477783	3	3	2	3	3	3	3	3	2	3	3	3	2	2	2	2	3	3	3																			22.7379	22.3934	22.8098	23.8262	23.9909	23.7948
P64495	YOAF_SHIFL		yoaF		Uncharacterized protein YoaF	0.000477783	3	2	2	2	2	2	2	2	2	2	3	2	2	3	2	2	3	2	3																			24.162	24.0091	23.9133	23.4164	23.402	23.5681
P64505	YEBV_SHIFL		yebV		Uncharacterized protein YebV	0.000477783	6	3	5	3	6	6	6	1	2	1	1	1	2	1	1	1	1	1	1																			24.7517	25.334	24.7313	27.1872	27.2218	27.3575
P64507	YEBY_SHIFL		yebY		Uncharacterized protein YebY	0.000477783	2	2	2	2	2	2	2	2	2	2	2	2	2	2	2	2	2	2	2																			26.3594	26.3827	26.4972	25.534	25.5964	25.5056
P64533	RCNR_SHIFL		rcnR		Transcriptional repressor RcnR homolog	0.000477783	2	2	2	2	2	2	2	2	2	2	2	2	2	2	2	2	2	2	2																			23.4033	22.5221	22.6492	24.6711	24.8001	24.7527
P64547	YFGG_SHIFL		yfgG		Uncharacterized protein YfgG	0.0013544	1	1	1	1	1	1	1	1	1	1	1	1	1	1	1	1	1	1	1																			23.1808	22.9384	22.9023	21.4535	21.438	21.9165
P64556	QUEE_SHIFL		queE		7-carboxy-7-deazaguanine synthase	0.000477783	8	8	8	8	8	8	8	8	8	8	8	8	7	6	7	6	6	7	6																			24.6895	24.4012	24.5989	25.3659	25.4321	25.6134
P64584	YQJD_SHIFL		yqjD		Uncharacterized protein YqjD	0.000477783	20	8	8	8	19	20	18	9	7	11	7	8	7	5	5	5	8	6	6																			26.365	26.4766	26.501	30.5207	30.6372	30.6049
P64587	YQJE_SHIFL		yqjE		Inner membrane protein YqjE	0.0013544	2	1	1	1	1	1	2	1	1	1	1	1	1	1	1	1	1	1	1																			21.5989	21.1536	21.3378	25.3271	25.2425	25.3691
P64589	YQJI_SHIFL		yqjI		Uncharacterized protein YqjI	0.000477783	6	6	5	6	6	6	5	6	6	6	5	6	6	6	5	5	6	5	6																			25.4986	25.2689	25.4547	25.2181	25.1294	25.2349
P64603	MLAB_SHIFL		mlaB		Intermembrane phospholipid transport system binding protein MlaB	0.000477783	2	2	2	2	2	2	2	2	2	2	2	2	2	2	2	2	2	2	2																			24.5652	24.6339	24.6959	24.4444	24.4634	24.5876
P64609	MLAE_SHIFL		mlaE		Intermembrane phospholipid transport system permease protein MlaE	0.000477783	3	3	3	3	3	3	2	3	3	3	3	3	3	3	3	3	3	3	3																			23.4685	23.4041	23.4127	23.3911	22.8757	23.5401
P64611	YRBL_SHIFL		yrbL		Uncharacterized protein YrbL	0.000477783	7	3	2	2	2	1	1	4	3	4	3	7	3	6	4	4	4	7	6																			22.1175	21.9379	21.8991	20.7913	19.6092	19.3466
P64626	YHEO_SHIFL		yheO		Uncharacterized protein YheO	0.000477783	10	8	10	10	9	9	10	8	9	9	9	9	10	8	10	9	10	9	9																			25.7972	25.893	25.8946	26.0307	26.0154	26.0516
P64630	YHFL_SHIFL		yhfL		Uncharacterized protein YhfL	0.000938086	2	0	1	1	0	1	0	2	2	2	2	2	2	1	0	0	2	1	1																			NA	18.6249	19.1094	NA	18.0824	NA
P64637	YRFG_SHIFL		yrfG		GMP/IMP nucleotidase YrfG	0.000477783	6	6	6	5	2	2	2	5	6	5	3	6	4	4	5	6	5	6	1																			24.1075	24.0248	24.0789	21.7594	21.7509	21.3998
P65299	YQHH_SHIFL		yqhH		Uncharacterized lipoprotein YqhH	0.00395952	1	1	1	1	1	1	0	1	1	1	1	1	1	1	1	0	1	1	1																			15.7989	16.6823	17.9357	17.7721	16.8963	NA
P65324	LPXD_SHIFL		lpxD		UDP-3-O-(3-hydroxymyristoyl)glucosamine N-acyltransferase	0.000477783	14	13	12	11	14	14	14	14	13	14	10	12	12	14	13	13	14	13	12																			26.9523	26.9848	26.5972	26.8834	26.8181	26.91
P65369	YQCA_SHIFL		yqcA		Uncharacterized protein YqcA	0.000477783	4	4	4	4	3	3	3	4	4	4	3	3	3	3	4	2	3	3	4																			25.9544	25.984	25.9493	25.0352	24.9214	25.1109
P65814	HTPX_SHIFL		htpX		Protease HtpX	0.000477783	9	8	7	7	7	7	5	7	7	8	8	8	7	8	8	8	8	8	9																			27.7316	27.7641	27.6069	26.9978	26.8	27.0534
P65835	RLUD_SHIFL		rluD		Ribosomal large subunit pseudouridine synthase D	0.000477783	9	8	4	7	9	8	8	9	7	8	8	8	6	8	8	9	8	7	8																			23.8806	23.1665	23.7386	24.2212	24.1774	24.1122
P65872	QUED_SHIFL		queD		6-carboxy-5,6,7,8-tetrahydropterin synthase	0.000477783	6	5	5	5	5	5	5	5	5	6	6	6	6	6	6	5	5	6	6																			24.2637	24.0809	24.1063	23.5676	24.0388	24.068
P66001	RECX_SHIFL		recX		Regulatory protein RecX	0.000477783	7	6	7	6	6	7	6	7	7	7	6	7	7	7	7	7	7	7	7																			24.3216	25.201	24.3888	23.4483	24.0045	24.3752
P66025	RF2_SHIFL		prfB		Peptide chain release factor 2	0.000477783	27	23	25	25	25	24	25	25	25	25	26	26	25	27	26	26	26	26	25																			28.7451	28.7473	28.6967	28.686	28.6409	28.6841
P66075	RL15_SHIFL		rplO		50S ribosomal protein L15	0.000477783	22	19	19	18	19	18	19	17	20	20	21	22	21	21	21	22	18	22	21																			30.8507	30.9058	30.8838	30.9444	31.0418	31.0873
P66608	RS7_SHIFL		rpsG		30S ribosomal protein S7	0.000477783	36	28	32	32	34	34	31	31	32	33	34	36	32	35	32	33	33	35	35																			31.0613	30.9297	31.0183	31.0405	31.0305	31.0568
P66683	RNT_SHIFL		rnt		Ribonuclease T	0.000477783	8	6	6	6	6	6	5	6	6	6	7	8	7	8	8	6	7	7	8																			24.3518	24.3021	24.3216	23.9181	23.9979	23.935
P66819	DIAA_SHIFL		diaA		DnaA initiator-associating protein DiaA	0.000477783	4	3	3	4	3	3	3	3	4	3	4	4	2	4	3	4	4	4	4																			23.2466	23.5017	23.7179	22.9113	22.5486	22.2868
P66829	SODM_SHIFL		sodA		Superoxide dismutase [Mn]	0.000477783	15	14	14	14	14	15	14	15	14	14	14	14	14	14	15	15	14	14	14																			27.1261	27.1483	27.2179	27.879	28.072	27.8739
P66949	BEPA_SHIFL		bepA		Beta-barrel assembly-enhancing protease	0.000477783	29	28	27	29	26	26	25	29	28	29	25	24	24	23	25	23	25	24	22																			28.4479	28.4106	28.4522	27.8974	27.9868	27.9315
P67027	SYGA_SHIFL		glyQ		Glycine--tRNA ligase alpha subunit	0.000477783	16	13	15	14	14	15	14	14	16	14	13	14	13	13	13	14	15	13	16																			27.7516	27.8234	27.8447	27.7108	27.8046	27.6978
P67067	WECC_SHIFL		wecC		UDP-N-acetyl-D-mannosamine dehydrogenase	0.000477783	20	15	15	15	16	12	13	17	17	18	20	18	17	17	16	15	14	17	17																			26.5019	26.4874	26.5189	26.7512	26.5707	26.6738
P67387	UPPP_SHIFL		uppP		Undecaprenyl-diphosphatase	0.00395952	1	1	1	1	1	0	0	1	1	1	1	1	1	1	1	1	1	1	1																			20.795	20.1773	20.4235	21.5329	NA	NA
P67554	YNFC_SHIFL		ynfC		UPF0257 lipoprotein YnfC	0.000477783	5	2	1	0	5	5	5	2	2	1	5	5	5	5	5	4	5	5	5																			19.207	18.9491	NA	22.2398	22.1543	22.4475
P67654	KDSC_SHIFL		kdsC		3-deoxy-D-manno-octulosonate 8-phosphate phosphatase KdsC	0.000477783	11	10	10	10	11	11	11	11	10	11	11	10	11	11	10	9	11	11	11																			26.3991	26.4152	26.4602	26.3051	26.4014	26.3268
P67677	PRIB_SHIFL		priB		Primosomal replication protein N	0.000477783	5	3	4	3	4	4	3	5	4	5	5	5	5	5	5	4	4	5	5																			21.1884	21.7464	21.0129	21.5591	21.6078	21.3128
P67763	YHBP_SHIFL		yhbP		UPF0306 protein YhbP	0.0013544	3	3	3	3	3	3	2	3	3	3	2	3	1	1	1	2	1	0	0																			22.7306	22.9058	23.0259	21.5062	21.7461	19.2191
P67825	CUTC_SHIFL		cutC		PF03932 family protein CutC	0.000477783	20	17	19	19	20	20	20	17	17	18	17	16	17	17	17	15	18	15	16																			26.426	26.475	26.406	27.7493	27.7813	27.6533
P68208	YJBJ_SHIFL		yjbJ		UPF0337 protein YjbJ	0.000477783	8	1	0	0	8	8	8	1	0	0	1	0	0	0	0	0	0	1	0																			17.6373	NA	NA	26.2497	26.3992	26.3824
P68397	TADA_SHIFL		tadA		tRNA-specific adenosine deaminase	0.00395952	1	1	1	1	1	1	1	1	1	1	1	1	1	1	1	1	1	1	1																			21.8382	22.0773	21.9223	22.3593	22.7	22.7388
P68667	GTRB_SHIFL		gtrB		SfII prophage-derived bactoprenol glucosyl transferase	0.000477783	6	5	5	5	5	5	5	6	5	6	5	5	6	6	5	6	6	6	6																			25.2468	25.2994	25.2777	24.4524	24.7213	24.558
P68685	RS21_SHIFL		rpsU		30S ribosomal protein S21	0.000477783	18	18	17	17	18	18	18	18	18	18	17	18	17	18	17	17	18	18	18																			31.0553	31.0596	31.0683	31.1619	31.1771	31.1671
P68689	GLRX1_SHIFL		grxA		Glutaredoxin 1	0.000477783	5	4	5	5	5	5	5	5	5	5	4	3	5	5	5	4	4	5	5																			24.0187	23.968	24.134	24.7433	24.7585	24.9502
P68705	ATPL_SHIFL		atpE		ATP synthase subunit c	0.0013544	1	1	1	1	1	1	1	1	1	1	1	1	1	1	1	1	1	1	1																			25.306	25.3815	25.3967	24.5418	24.4761	24.3145
P68918	RL25_SHIFL		rplY		50S ribosomal protein L25	0.000477783	30	27	26	28	28	28	25	26	29	29	30	29	29	30	28	30	30	30	27																			30.8137	30.813	30.847	31.0171	30.9813	31.005
P69227	IF1_SHIFL		infA		Translation initiation factor IF-1	0.000477783	10	10	10	10	10	10	10	10	10	10	10	10	10	10	10	10	10	10	10																			28.4495	28.5578	28.4537	28.4007	28.5732	28.4926
P69410	RCSB_SHIFL		rcsB		Transcriptional regulatory protein RcsB	0.000477783	11	11	11	11	11	11	10	11	10	11	10	10	10	11	10	10	11	11	11																			27.524	27.5123	27.506	27.2221	27.3504	27.2736
P69427	TATB_SHIFL		tatB		Sec-independent protein translocase protein TatB	0.000477783	8	6	7	7	5	7	3	7	8	8	6	8	6	8	7	5	7	6	6																			23.6363	24.3492	24.4537	24.3104	24.3096	23.746
P69431	TATA_SHIFL		tatA		Sec-independent protein translocase protein TatA	0.000477783	14	11	12	10	9	9	10	9	14	9	9	8	11	12	11	11	9	10	11																			23.6696	23.7803	23.6561	23.6687	23.6756	23.6099
P69493	CCME_SHIFL		ccmE		Cytochrome c-type biogenesis protein CcmE	0.000477783	9	8	9	8	9	9	9	9	8	8	8	8	7	8	7	8	8	8	6																			24.974	24.9346	25.0065	25.9556	26.0734	25.8128
P69505	YTFE_SHIFL		ytfE		Iron-sulfur cluster repair protein YtfE	0.000477783	4	4	3	3	4	1	3	3	3	3	1	3	1	1	2	2	3	3	4																			22.8186	21.9858	22.0552	22.8438	20.6035	21.7766
P69780	LPP_SHIFL		lpp		Major outer membrane lipoprotein Lpp	0.000477783	25	24	24	24	24	22	23	25	25	23	25	24	25	25	24	23	24	24	25																			30.4854	30.4447	30.3204	29.5784	29.4965	29.7192
P69785	PTGA_SHIFL		crr		PTS system glucose-specific EIIA component	0.000477783	22	22	20	20	20	20	22	21	21	20	20	19	18	20	19	20	21	19	20																			31.1046	31.1023	31.149	32.0386	32.0985	32.0279
P69794	PTQA_SHIFL		chbA		PTS system N,N'-diacetylchitobiose-specific EIIA component	0.000477783	2	0	0	0	0	0	0	0	0	2	2	2	2	2	2	1	0	1	1																			NA	NA	NA	NA	NA	NA
P69800	PTNAB_SHIFL		manX		PTS system mannose-specific EIIAB component	0.000477783	33	31	33	32	32	33	32	32	33	32	28	28	28	30	28	27	30	30	28																			30.4969	30.5456	30.4837	30.8522	31.0061	30.8708
P69804	PTNC_SHIFL		manY		PTS system mannose-specific EIIC component	0.000938086	2	1	2	2	1	1	2	1	1	1	1	1	1	1	1	2	1	1	1																			24.9437	24.9918	24.9193	25.3523	25.2353	25.6327
P69815	PTSN_SHIFL		ptsN		Nitrogen regulatory protein	0.000477783	8	7	8	8	8	8	8	7	8	8	7	8	8	8	8	8	7	8	8																			24.9006	25.4991	25.5436	24.9547	24.8884	24.9731
P69819	PTFB2_SHIFL		frwB		PTS system fructose-like EIIB component 2	0.0013544	1	1	1	1	0	0	0	1	1	1	1	1	1	1	1	1	1	1	1																			21.1351	21.0449	20.2495	NA	NA	NA
P69855	DMSD_SHIFL		dmsD		Tat proofreading chaperone DmsD	0.000477783	3	2	1	2	1	1	1	1	1	2	3	3	1	2	2	1	3	1	3																			19.8479	19.2619	20.6699	18.8997	19.4101	18.1678
P69858	NANC_SHIFL		nanC		Probable N-acetylneuraminic acid outer membrane channel protein NanC	0.000477783	3	1	2	0	3	3	3	3	3	3	1	1	1	2	1	2	1	2	2																			20.6545	19.5156	NA	22.0852	21.9957	21.9037
P69877	POTA_SHIFL		potA		Spermidine/putrescine import ATP-binding protein PotA	0.000477783	16	13	15	13	15	13	13	14	15	14	16	13	15	16	14	14	13	16	15																			25.8502	26.1314	26.0236	26.0857	26.2337	26.22
P69903	FCTA_SHIFL		frc		Formyl-CoA:oxalate CoA-transferase	0.000477783	14	0	0	14	0	1	0	14	13	14	4	2	1	0	2	1	2	1	0																			NA	NA	26.3471	NA	15.6453	NA
P69912	DCEB_SHIFL	P69912;Q83PR1	gadB	gadA;gadB	Glutamate decarboxylase beta	0.000477783	66	14	15	20	65	65	66	25	22	18	12	11	8	13	12	11	13	11	12	12	12	17	54	54	55	20	18	14	11	8	6	10	10	8	10	8	9	25.9352	26.8611	27.0862	33.9939	34.0737	34.0964
P69918	CSRA_SHIFL		csrA		Translational regulator CsrA	0.000477783	6	5	5	5	5	5	6	5	5	5	5	5	5	6	6	6	6	6	6																			28.4254	28.5915	28.4647	29.0261	29.1775	28.9966
P69923	FUCI_SHIFL		fucI		L-fucose isomerase	0.000477783	17	14	13	13	14	13	14	12	11	13	16	15	15	14	13	17	12	12	13																			26.4353	26.5126	26.1123	26.5913	26.687	26.6973
P69934	HDA_SHIFL		hda		DnaA regulatory inactivator Hda	0.000477783	9	7	9	9	9	8	4	9	8	9	9	9	8	7	8	7	8	8	9																			24.9587	25.3268	25.3996	24.6822	24.437	24.1732
P83844	ADPP_SHIFL		nudF		ADP-ribose pyrophosphatase	0.000477783	8	7	7	8	7	8	6	7	7	7	7	7	7	7	6	7	7	8	6																			24.9302	24.8552	24.9934	24.8974	25.1504	24.6869
Q07566	IPGD_SHIFL		ipgD		Inositol phosphate phosphatase IpgD	0.000477783	29	5	7	11	2	1	2	27	29	29	8	11	7	11	9	8	6	7	4																			24.4727	24.5155	24.8073	20.9222	20.8191	20.3268
Q54150	IPAJ_SHIFL		ipaJ		Cysteine protease IpaJ	0.000477783	17	9	9	11	1	0	0	14	11	15	17	16	17	14	16	14	13	14	12																			24.6753	24.7054	24.784	21.8085	NA	NA
Q54151	PIC_SHIFL		pic		Serine protease pic autotransporter	0.000477783	22	19	22	20	19	19	18	20	19	19	21	18	16	17	13	18	16	17	15																			27.6297	27.7712	27.587	27.9063	28.1833	28.181
Q54155	DSBB_SHIFL		dsbB		Disulfide bond formation protein B	0.000477783	3	1	3	2	1	1	1	2	2	2	0	3	2	1	1	2	1	1	1																			17.6479	21.8603	21.915	21.1797	17.5654	20.8352
Q54177	TGT_SHIFL		tgt		Queuine tRNA-ribosyltransferase	0.000477783	25	22	23	24	20	21	21	23	25	24	22	24	24	22	23	23	22	24	24																			26.9351	26.997	26.9958	26.836	26.8575	26.8855
Q6XVT7	Q6XVT7_SHIFL		ospE2		OspE2	0.000477783	6	0	0	1	2	1	1	5	5	5	6	6	6	0	1	0	0	0	0																			NA	NA	22.487	22.1722	22.1703	22.208
Q6XVT8	Q6XVT8_SHIFL	Q6XVT8;Q6XVZ9	ipaH1.4	ipaH1.4;ipaH7.8	RING-type E3 ubiquitin transferase	0.000477783	11	2	1	2	1	0	0	11	8	9	11	10	8	2	1	3	3	2	2	0	0	0	0	0	0	1	1	1	1	1	1	0	0	1	0	0	0	21.3217	20.2698	21.0362	15.1798	NA	NA
Q6XVU3	Q6XVU3_SHIFL		finO		Fertility inhibition protein	0.000477783	3	2	2	2	0	0	0	2	2	3	3	3	1	3	3	3	3	3	3																			21.9728	21.8865	21.9469	NA	NA	NA
Q6XVU5	Q6XVU5_SHIFL		mvpT		MvpT	0.000477783	6	6	6	5	6	6	6	4	5	5	4	5	4	5	5	4	4	4	4																			26.0683	25.8776	25.6133	26.2525	26.2084	26.4028
Q6XVU6	Q6XVU6_SHIFL		mvpA		tRNA(fMet)-specific endonuclease VapC	0.000477783	7	6	6	6	6	6	6	6	6	7	5	5	6	5	6	5	6	7	6																			26.5385	26.5643	26.474	26.6949	26.853	26.6869
Q6XVU8	Q6XVU8_SHIFL		msbB2		Lipid A biosynthesis myristoyltransferase	0.000477783	9	1	2	2	0	1	0	2	1	4	8	9	9	8	7	8	7	8	8																			15.4553	20.7681	20.9418	NA	17.9711	NA
Q6XVU9	Q6XVU9_SHIFL		virK		VirK	0.000477783	3	1	1	1	1	1	1	3	2	3	3	3	3	3	3	3	3	3	3																			19.488	19.8608	20.3009	19.8354	19.7901	19.0242
Q6XVV0	Q6XVV0_SHIFL		ORF186		ORF186	0.000477783	12	8	7	6	5	4	3	9	9	9	10	11	11	12	10	12	12	12	11																			27.2006	27.3967	27.204	26.7954	27.0865	27.182
Q6XVV6	Q6XVV6_SHIFL		ushA		UshA	0.000477783	16	14	12	14	1	2	1	14	14	14	16	16	15	16	15	15	16	15	15																			26.2842	26.5605	26.6872	20.8701	20.966	21.1098
Q6XVW1	Q6XVW1_SHIFL		spa40		Spa40	0.000477783	12	0	1	1	0	0	0	6	8	9	12	12	12	0	0	0	0	0	0																			NA	22.6352	19.1752	NA	NA	NA
Q6XVW4	Q6XVW4_SHIFL		spa24		Spa24	0.000477783	3	0	0	0	0	0	0	2	2	2	3	3	3	1	1	0	0	0	0																			NA	NA	NA	NA	NA	NA
Q6XVW5	Q6XVW5_SHIFL		spa33		Surface presentation of antigens protein SpaO	0.000477783	15	2	1	2	0	0	0	14	12	14	15	14	14	2	2	2	2	1	3																			21.6179	20.1542	21.2214	NA	NA	NA
Q6XVW8	Q6XVW8_SHIFL		spa47		Protein-secreting ATPase	0.000477783	28	1	1	1	1	1	1	25	27	26	28	28	28	1	1	1	2	1	1																			21.6338	21.5841	21.7761	21.3289	21.431	21.3796
Q6XVX0	Q6XVX0_SHIFL		mxiA		MxiA	0.000477783	23	0	0	1	0	1	0	22	20	21	23	22	23	2	0	0	0	1	0																			NA	NA	14.5207	NA	18.5179	NA
Q6XVX1	Q6XVX1_SHIFL		mxiC		MxiC	0.000477783	13	0	1	0	0	0	0	11	11	11	13	13	13	2	2	2	0	1	1																			NA	16.5371	NA	NA	NA	NA
Q6XVX2	Q6XVX2_SHIFL		mxiD		Type 3 secretion system secretin	0.000477783	24	1	3	1	1	0	1	23	24	24	23	24	24	0	1	2	2	1	1																			18.7958	21.4672	21.2156	21.6175	NA	21.8604
Q6XVX5	Q6XVX5_SHIFL		mxiL		MxiL	0.000477783	5	0	0	0	0	0	0	5	5	5	5	4	5	0	0	0	1	0	0																			NA	NA	NA	NA	NA	NA
Q6XVX6	Q6XVX6_SHIFL		mxiN		MxiN	0.000477783	5	0	0	0	0	0	0	5	5	5	5	5	3	0	0	0	0	0	0																			NA	NA	NA	NA	NA	NA
Q6XVX7	Q6XVX7_SHIFL		mxiK		MxiK	0.000477783	10	0	0	0	0	0	0	8	8	8	9	9	10	0	1	0	0	0	0																			NA	NA	NA	NA	NA	NA
Q6XVX8	Q6XVX8_SHIFL		mxiJ		Lipoprotein	0.000477783	18	0	0	0	1	0	0	18	18	18	16	17	16	1	1	1	0	0	0																			NA	NA	NA	20.4649	NA	NA
Q6XVX9	Q6XVX9_SHIFL		mxiI		MxiI	0.000477783	11	0	0	0	0	0	0	11	11	11	11	11	11	0	0	0	1	0	0																			NA	NA	NA	NA	NA	NA
Q6XVY0	Q6XVY0_SHIFL		mxiH		MxiH	0.000477783	6	2	2	2	0	1	0	6	6	6	5	5	5	2	2	1	2	1	0																			22.3629	21.7633	21.9507	NA	20.2909	NA
Q6XVY1	Q6XVY1_SHIFL		mxiG		MxiG	0.000477783	12	0	0	0	0	0	0	11	11	12	9	9	9	2	2	1	1	0	1																			NA	NA	NA	NA	NA	NA
Q6XVY3	IPGE_SHIFL		ipgE		Chaperone protein IpgE	0.000477783	4	3	3	3	1	0	1	4	4	4	4	4	4	3	3	3	3	3	4																			24.7912	24.505	24.9085	24.4308	NA	23.6842
Q6XVY7	Q6XVY7_SHIFL		ipgB1		IpgB1	0.000477783	11	1	0	1	0	0	0	10	11	11	8	7	5	0	0	1	0	0	1																			21.427	NA	15.4381	NA	NA	NA
Q6XVY9	Q6XVY9_SHIFL		ipaB		IpaB	0.000477783	23	0	2	1	0	0	0	22	23	22	17	16	16	1	1	1	1	1	1																			NA	21.0765	19.5664	NA	NA	NA
Q6XVZ0	Q6XVZ0_SHIFL		ipaC		IpaC	0.000477783	35	17	17	18	0	0	0	35	35	34	29	29	29	22	18	17	18	17	17																			26.0621	26.2125	26.402	NA	NA	NA
Q6XVZ2	Q6XVZ2_SHIFL		ipaA		IpaA	0.000477783	30	6	9	10	0	1	0	30	30	30	30	30	29	8	6	6	7	7	4																			23.1658	23.6505	24.233	NA	17.1905	NA
Q6XVZ7	Q6XVZ7_SHIFL		ospD3		OspD3	0.000477783	22	4	4	4	3	2	2	14	15	18	22	20	21	4	4	4	5	5	4																			23.4021	23.3352	23.3101	22.5362	22.4363	21.9317
Q6XVZ8	Q6XVZ8_SHIFL		ospC1		OspC1	0.000477783	7	1	1	0	1	1	1	6	6	6	7	7	6	0	0	2	1	1	0																			26.5193	26.5131	NA	27.1475	27.0996	27.2224
Q6XVZ9	Q6XVZ9_SHIFL		ipaH7.8		RING-type E3 ubiquitin transferase	0.000477783	6	1	1	1	1	1	1	6	5	6	6	5	6	1	1	2	1	2	1																			19.4857	17.7778	19.9799	19.1956	19.5403	18.0862
Q6XW00	Q6XW00_SHIFL	Q6XVZ6;Q6XW00	ospC2	ospC2;ospC3	OspC2	0.000477783	32	23	24	25	8	10	8	25	26	32	32	29	28	30	28	24	26	29	28	13	14	15	6	7	6	15	15	18	18	16	16	17	16	13	15	16	16	27.3234	27.3743	27.4358	25.2155	25.188	25.0361
Q6XW01	Q6XW01_SHIFL		ORF47		ORF47	0.000477783	5	5	5	5	5	5	4	5	5	5	5	5	5	5	5	5	5	5	5																			24.9803	25.1757	25.163	24.7693	24.8919	24.8486
Q6XW05	Q6XW05_SHIFL		ipgB2		IpgB2	0.000477783	16	4	4	3	0	0	0	4	3	7	16	15	15	1	0	1	0	0	0																			19.714	20.1917	18.9136	NA	NA	NA
Q6XW07	Q6XW07_SHIFL		ospD1		OspD1	0.000477783	8	0	1	0	0	0	0	7	7	8	8	7	7	0	0	1	1	1	0																			NA	19.6766	NA	NA	NA	NA
Q6XW08	Q6XW08_SHIFL		ORF13		ORF13	0.000477783	8	3	3	3	0	0	0	5	5	7	7	7	7	7	7	8	7	7	6																			23.0452	22.7426	22.8212	NA	NA	NA
Q6XW09	Q6XW09_SHIFL		ospD2		OspD2	0.000477783	19	1	2	3	1	0	0	7	8	13	19	19	18	1	1	1	2	1	3																			21.2416	25.2576	24.7322	20.8338	NA	NA
Q6XW11	Q6XW11_SHIFL		phoN2		Acid phosphatase	0.000477783	26	8	7	6	6	7	6	19	21	21	26	25	26	7	9	9	7	4	6																			24.4204	24.6318	24.1039	23.6216	24.1991	23.9735
Q6XW12	Q6XW12_SHIFL		ospB		OspB	0.000477783	17	0	0	0	0	0	0	7	9	11	17	16	17	0	0	0	0	0	0																			NA	NA	NA	NA	NA	NA
Q7BCK4	ICSA_SHIFL		icsA		Outer membrane protein IcsA autotransporter	0.000477783	45	25	29	30	2	2	1	40	43	41	43	44	45	35	36	35	36	34	34																			27.2254	27.3336	27.0782	25.4145	25.847	21.6961
Q7BU69	VIRA_SHIFL		virA		Cysteine protease-like VirA	0.000477783	44	11	14	12	1	0	0	28	29	37	44	44	44	16	18	19	16	18	18																			25.1619	25.3642	25.1623	20.1706	NA	NA
Q7BZ80	RECF_SHIFL		recF		DNA replication and repair protein RecF	0.00895904	3	2	1	2	2	2	2	2	3	2	2	3	2	2	1	2	2	1	2																			20.0524	19.6794	21.9809	20.6541	20.7021	20.2186
Q7BZ90	ADEC_SHIFL		ade		Adenine deaminase	0.000477783	13	12	12	12	10	10	9	12	12	13	9	10	11	11	11	10	11	10	10																			25.7769	25.7148	25.7273	24.7282	24.6645	24.1755
Q7C093	ISPD_SHIFL		ispD		2-C-methyl-D-erythritol 4-phosphate cytidylyltransferase	0.000477783	17	14	14	15	15	15	15	17	17	16	15	15	12	14	15	14	16	15	15																			26.869	26.6818	26.7655	26.5942	26.759	26.6717
Q7C0D0	GRPE_SHIFL		grpE		Protein GrpE	0.000477783	25	22	21	22	21	20	20	25	22	25	24	22	23	22	24	21	24	22	22																			29.3563	29.3534	29.4707	29.3698	29.5251	29.4395
Q7C0F9	HMP_SHIFL		hmp		Flavohemoprotein	0.000477783	16	16	15	16	14	14	12	15	15	15	15	15	13	15	14	15	16	15	16																			27.4639	27.4552	27.5994	27.0643	26.0336	25.9963
Q7C1M3	BTUD_SHIFL		btuD		Vitamin B12 import ATP-binding protein BtuD	0.000477783	3	3	3	3	3	3	3	3	3	3	3	3	2	3	3	3	3	3	3																			22.7485	22.6927	22.8284	22.6425	21.3769	22.347
Q7C254	CBPA_SHIFL		cbpA		Curved DNA-binding protein	0.000477783	29	19	17	17	29	28	29	20	23	21	15	16	14	17	16	15	19	19	19																			27.042	26.8111	26.9327	29.4693	29.5745	29.5529
Q7C397	COAE_SHIFL		coaE		Dephospho-CoA kinase	0.000477783	9	9	9	9	9	9	9	8	8	9	6	8	7	8	6	6	8	8	7																			24.9173	24.8928	24.8297	25.2265	25.195	25.1912
Q7UAB0	Q7UAB0_SHIFL		amyA		Cytoplasmic alpha-amylase	0.000477783	7	0	0	1	7	6	7	0	0	0	0	0	0	1	0	1	0	0	1																			NA	NA	20.5101	25.6984	25.4751	25.494
Q7UAC9	Q7UAC9_SHIFL		S1990		Putative serine protease	0.000477783	4	4	4	4	3	4	2	3	4	4	4	4	4	2	3	2	2	3	3																			24.1905	23.6802	24.0595	23.6037	24.0669	21.4206
Q7UAD1	Q7UAD1_SHIFL		S1981		Putative integrase	0.000477783	11	11	11	10	6	5	6	6	7	7	8	8	5	9	7	8	9	9	6																			25.3154	25.3559	25.1715	23.1083	22.6595	23.0277
Q7UAE6	SYD_SHIFL		aspS		Aspartate--tRNA ligase	0.000477783	66	61	60	62	60	57	60	61	65	65	64	65	63	65	65	65	66	63	64																			29.7783	29.9269	29.926	29.7171	29.6873	29.6441
Q7UAE7	RUVC_SHIFL		ruvC		Crossover junction endodeoxyribonuclease RuvC	0.000477783	2	2	2	2	2	2	2	2	2	2	2	2	2	2	2	2	2	2	2																			23.0166	22.8159	23.3033	23.2852	23.2268	22.3844
Q7UAH3	Q7UAH3_SHIFL		ynhD		ABC transporter ATP-binding protein	0.000477783	20	14	12	13	19	19	20	14	15	15	13	13	12	13	14	13	14	13	13																			25.7855	25.6865	25.6249	28.3445	28.4247	28.4374
Q7UAH4	SUFS_SHIFL		sufS		Cysteine desulfurase	0.000477783	13	9	9	9	13	13	13	8	7	9	6	7	5	6	7	6	10	5	7																			25.0178	25.3542	24.0078	27.2278	27.3232	27.2759
Q7UAH8	MDTK_SHIFL		mdtK		Multidrug resistance protein MdtK	0.000477783	2	2	2	2	2	2	2	2	2	2	2	2	2	2	2	2	2	2	2																			23.1729	23.2312	22.9558	23.1785	22.9578	23.0087
Q7UAL6	Q7UAL6_SHIFL		yjeP		Putative periplasmic binding protein	0.000477783	17	17	17	17	14	14	15	15	14	17	15	16	17	16	13	16	14	16	12																			25.1763	25.1919	25.1141	24.7968	24.4117	24.5621
Q7UAL8	Q7UAL8_SHIFL		yjeK		L-lysine 2,3-aminomutase	0.000477783	6	6	6	6	6	6	4	6	6	6	5	5	5	5	5	5	5	5	5																			22.9509	22.9489	22.7484	23.0793	23.2413	22.7263
Q7UAP0	Q7UAP0_SHIFL		mgtA		Magnesium-transporting ATPase, P-type 1	0.000477783	56	12	15	16	11	8	10	13	13	12	40	46	40	56	56	53	55	55	50																			25.3111	27.6342	25.3026	24.4413	24.4589	24.8255
Q7UAV6	Q7UAV6_SHIFL		pitA		Phosphate transporter	0.000477783	12	11	10	10	10	12	12	11	10	10	10	11	9	11	12	11	12	10	12																			25.2609	25.5419	25.2543	25.9412	25.927	26.0992
Q7UAV7	RSMJ_SHIFL		rsmJ		Ribosomal RNA small subunit methyltransferase J	0.000477783	6	6	6	6	6	6	5	6	5	5	6	6	6	6	6	6	6	6	6																			24.002	24.2177	24.1331	24.6516	24.5909	24.1045
Q7UAW8	Q7UAW8_SHIFL		yhjK		Diguanylate cyclase	0.000477783	13	10	12	10	13	12	11	12	12	11	10	9	9	9	11	11	9	11	9																			25.0185	25.2695	25.265	25.6521	25.5335	25.6173
Q7UAY8	Q7UAY8_SHIFL		selB		Selenocysteine-specific elongation factor	0.000477783	27	23	22	24	25	22	21	24	23	27	25	26	22	22	26	26	23	23	25																			26.5355	26.4549	26.4448	26.547	26.4952	26.4712
Q7UB14	Q7UB14_SHIFL		dnaA		Chromosomal replication initiator protein DnaA	0.000477783	19	16	15	18	14	14	14	14	18	18	18	18	18	18	17	17	19	19	18																			26.1474	26.0178	26.2377	25.3515	25.4545	26.0834
Q7UB22	Q7UB22_SHIFL		ilvB		Acetolactate synthase	0.000477783	30	27	28	29	28	28	26	29	30	29	7	7	5	5	6	4	6	7	3																			27.8199	27.7851	27.4837	27.4178	27.5463	27.291
Q7UB34	ILVC_SHIFL		ilvC		Ketol-acid reductoisomerase (NADP(+))	0.000477783	40	40	40	40	40	40	39	40	40	38	34	34	28	30	33	35	35	36	31																			28.764	28.7164	28.781	28.0097	28.0258	28.047
Q7UB38	Q7UB38_SHIFL		yifK		Amino acid permease	0.00477223	1	1	1	1	1	1	1	1	1	1	0	1	1	1	1	1	1	1	1																			20.7718	20.1421	20.1895	19.768	18.8511	18.2042
Q7UB63	Q7UB63_SHIFL		polA		DNA polymerase I	0.000477783	83	80	82	79	78	75	76	83	82	80	69	73	66	74	74	76	78	80	73																			29.8986	29.9907	29.9213	29.7417	29.7165	29.7044
Q7UB84	GLPK_SHIFL		glpK		Glycerol kinase	0.000477783	56	50	50	52	0	0	1	53	54	56	46	47	45	46	43	51	47	48	42																			29.2981	29.4904	29.6177	NA	NA	21.9211
Q7UB98	Q7UB98_SHIFL		secE		Protein translocase subunit SecE	0.000477783	2	2	2	2	2	2	1	2	2	2	2	2	2	2	2	2	2	2	2																			25.3759	25.3855	25.3077	25.1577	25.2796	25.1254
Q7UBA3	Q7UBA3_SHIFL		yjaB		Putative histone acetyltransferase HPA2-like acetyltransferase	0.00395952	1	0	1	1	1	1	1	1	1	1	1	1	1	1	1	1	1	1	1																			NA	20.3418	20.5952	21.5708	21.6265	21.7454
Q7UBA4	Q7UBA4_SHIFL		metA		Homoserine O-succinyltransferase	0.000477783	5	5	5	5	5	5	5	5	5	5	3	3	1	3	4	3	3	3	4																			23.6097	23.7205	23.6035	23.5285	23.6811	23.4546
Q7UBC5	DUSA_SHIFL		dusA		tRNA-dihydrouridine(20/20a) synthase	0.000477783	16	15	15	14	12	11	12	14	15	15	14	13	15	13	13	16	13	14	12																			25.6412	25.7331	25.752	24.9951	25.1475	24.8967
Q7UBC6	PLSB_SHIFL		plsB		Glycerol-3-phosphate acyltransferase	0.000477783	27	27	27	27	27	25	24	25	27	25	22	25	25	23	25	26	24	25	25																			27.649	27.6523	27.5554	27.6429	27.5348	27.7011
Q7UBD3	RSMB_SHIFL		rsmB		Ribosomal RNA small subunit methyltransferase B	0.000477783	15	13	14	14	15	14	14	15	13	15	14	15	14	14	14	14	15	13	14																			26.6076	26.5641	26.5416	26.7011	26.7112	26.7574
Q7UBE4	Q7UBE4_SHIFL		accC		Biotin carboxylase	0.000477783	48	46	45	47	43	42	43	48	46	47	42	45	46	42	42	44	46	46	42																			29.8293	29.8279	29.7409	29.7162	29.7147	29.7474
Q7UBI7	GLNE_SHIFL		glnE		Bifunctional glutamine synthetase adenylyltransferase/adenylyl-removing enzyme	0.000477783	23	22	20	23	17	21	20	21	22	22	19	21	20	20	19	21	19	19	18																			26.9137	26.8102	26.85	26.0938	26.2025	26.3015
Q7UBI8	HLDE_SHIFL		hldE		Bifunctional protein HldE	0.000477783	42	41	42	41	41	40	41	42	41	42	42	41	41	41	41	41	42	39	40																			30.1222	30.1147	30.0672	29.9255	29.9604	29.9555
Q7UBK4	YQHA_SHIFL		yqhA		UPF0114 protein YqhA	0.00395952	1	1	1	1	0	1	1	1	1	1	1	1	1	1	1	1	1	1	1																			22.3845	21.1414	22.1257	NA	22.0716	22.4455
Q7UBQ4	Q7UBQ4_SHIFL		pepP		Proline aminopeptidase P II	0.000477783	29	27	29	29	27	28	28	26	28	27	24	22	25	22	26	22	26	26	23																			28.6291	28.7563	28.743	28.4806	28.6072	28.5714
Q7UBQ9	Q7UBQ9_SHIFL		ygeT		Putative dehydrogenase	0.000477783	7	7	5	6	7	7	6	7	6	5	0	0	0	2	4	0	3	1	2																			23.6374	23.0595	22.9499	23.8978	23.8486	23.8125
Q7UBS2	Q7UBS2_SHIFL		S3019		Cysteine desulfurase	0.000477783	8	8	7	7	7	5	6	6	7	8	6	7	5	6	8	7	6	8	8																			24.615	24.8284	24.7922	23.9092	23.8196	24.241
Q7UBT0	CYSH_SHIFL		cysH		Phosphoadenosine 5'-phosphosulfate reductase	0.000477783	25	19	19	20	20	19	16	19	20	21	22	21	20	23	23	20	25	24	21																			27.149	27.1164	27.1167	27.0542	27.1061	26.9121
Q7UBU3	SYA_SHIFL		alaS		Alanine--tRNA ligase	0.000477783	63	63	62	61	58	58	51	63	62	62	60	61	57	59	59	55	62	59	56																			30.8227	30.8074	30.7495	30.2641	30.2637	30.2958
Q7UBU4	Q7UBU4_SHIFL		gshA		Glutamate--cysteine ligase	0.000477783	18	17	17	17	18	18	18	17	17	17	16	17	17	18	18	18	17	18	17																			28.033	28.013	27.9933	28.3565	28.4108	28.4917
Q7UBU6	Q7UBU6_SHIFL		emrR		Regulator of plasmid mcrB operon (Microcin B17 synthesis)	0.000477783	10	10	10	10	8	7	8	9	10	10	8	8	10	8	8	8	8	8	9																			27.7731	27.6643	27.7442	26.8536	26.9438	26.866
Q7UBW5	CLPB_SHIFL		clpB		Chaperone protein ClpB	0.000477783	135	127	124	127	126	129	126	128	128	131	133	132	133	134	131	132	134	133	135																			32.2207	32.2017	32.3179	32.3242	32.4728	32.533
Q7UBX0	Q7UBX0_SHIFL		yfiF		Putative methyltransferase	0.000477783	20	19	19	18	19	19	20	18	20	19	18	20	18	20	20	20	20	20	20																			28.2217	28.2108	28.1717	28.2795	28.3559	28.3922
Q7UBX1	Q7UBX1_SHIFL		ung		Uracil-DNA glycosylase	0.000477783	11	11	11	10	9	8	9	10	11	10	10	9	10	9	10	9	10	11	10																			27.1126	27.1113	27.0749	26.3047	26.3484	26.3589
Q7UBZ1	Q7UBZ1_SHIFL		engA		GTPase Der	0.000477783	34	31	31	32	31	32	31	31	33	31	28	31	25	34	33	34	31	33	32																			28.5451	28.5174	28.4195	28.8761	28.8358	28.8663
Q7UC03	ARREH_SHIFL		arsH		NADPH-dependent FMN reductase ArsH	0.000477783	6	6	5	5	4	3	3	5	6	5	5	5	4	5	6	3	6	5	4																			22.8045	22.6669	22.7934	21.8975	21.4849	21.8719
Q7UC10	Q7UC10_SHIFL		uraA		Uracil transport protein	0.000477783	3	1	1	1	3	2	1	1	1	3	2	3	1	1	1	2	2	2	2																			21.4474	21.5157	21.3304	22.5677	22.4826	22.5012
Q7UC29	CYSA_SHIFL		cysA		Sulfate/thiosulfate import ATP-binding protein CysA	0.000477783	20	5	6	9	0	1	1	7	8	12	17	17	14	19	18	17	20	20	16																			23.2027	23.186	23.9095	NA	15.9588	18.6807
Q7UC34	Q7UC34_SHIFL		yfeD		DNA-binding transcriptional regulator	0.00311249	1	1	1	1	1	1	1	1	1	1	1	1	1	1	1	1	1	1	1																			23.6582	23.7734	23.7201	23.8336	23.7962	23.3252
Q7UC52	Q7UC52_SHIFL		hisJ		Histidine ABC transporter substrate-binding protein HisJ	0.000477783	33	32	32	32	27	28	26	30	31	33	28	28	27	30	28	29	29	30	29																			30.0884	30.132	30.1292	29.0819	29.1316	29.1114
Q7UC56	NUOG_SHIFL		nuoG		NADH-quinone oxidoreductase subunit G	0.000477783	60	57	58	59	51	51	52	57	60	58	51	54	55	55	56	56	58	58	55																			30.4943	30.635	30.6573	29.9708	29.9243	30.0045
Q7UC69	Q7UC69_SHIFL		glpC		sn-glycerol-3-phosphate dehydrogenase (Anaerobic), K-small subunit	0.000477783	4	2	2	4	1	1	1	4	4	4	4	2	2	3	2	3	2	3	2																			23.3434	22.6496	22.0935	23.9708	23.7612	24.149
Q7UC71	Q7UC71_SHIFL		glpT		sn-glycerol-3-phosphate permease	0.000477783	7	6	6	6	0	0	0	6	6	6	5	5	6	6	6	7	6	5	6																			23.2236	23.231	23.4585	NA	NA	NA
Q7UC76	Q7UC76_SHIFL		rcsC		Sensor histidine kinase RcsC	0.000477783	7	7	5	5	5	5	5	6	6	7	3	5	4	4	5	6	5	4	3																			23.7634	23.4961	23.5629	23.5204	23.5096	23.4146
Q7UC91	DUSC_SHIFL		dusC		tRNA-dihydrouridine(16) synthase	0.0013544	2	0	1	1	0	0	0	1	1	1	2	2	2	2	2	2	2	1	2																			NA	18.8659	19.2247	NA	NA	NA
Q7UCE2	Q7UCE2_SHIFL		gst		Glutathione S-transferase	0.000477783	27	26	27	27	26	26	23	27	26	27	27	27	26	27	25	26	27	26	25																			29.5081	29.4775	29.4894	28.6565	28.7415	28.6472
Q7UCF7	Q7UCF7_SHIFL		dmsB_2_2		Dimethylsulfoxide reductase subunit B	0.000477783	2	0	0	2	0	0	0	0	1	2	1	2	2	0	0	2	0	1	0																			NA	NA	20.9368	NA	NA	NA
Q7UCG7	SOTB_SHIFL		sotB		Probable sugar efflux transporter	0.00645161	1	1	1	1	0	0	0	1	1	1	1	1	1	1	1	1	1	1	1																			17.7053	17.6328	16.9408	NA	NA	NA
Q7UCI1	Q7UCI1_SHIFL		ydiE		Hemin uptake protein HemP	0.00771208	2	1	2	1	0	0	0	1	2	2	2	2	2	2	2	2	2	2	2																			19.7238	20.6701	21.0339	NA	NA	NA
Q7UCI7	ASTD_SHIFL		astD		N-succinylglutamate 5-semialdehyde dehydrogenase	0.000477783	4	4	3	2	4	4	4	2	2	2	0	0	0	0	0	0	0	0	0																			22.5867	22.2569	21.3135	24.256	24.396	24.4942
Q7UCI9	Q7UCI9_SHIFL		xthA		Exodeoxyribonuclease III	0.000477783	33	31	31	29	30	31	30	32	31	32	32	30	31	32	32	30	33	32	32																			28.1144	28.1959	28.1864	27.9128	27.9687	27.8673
Q7UCJ8	Q7UCJ8_SHIFL		ydjA		Putative NAD(P)H nitroreductase	0.000477783	23	22	22	22	19	20	20	23	23	22	23	23	22	23	23	22	22	23	23																			29.9341	29.9228	29.9339	28.825	28.8995	28.8752
Q7UCK7	Q7UCK7_SHIFL		yeaG		Uncharacterized protein	0.000477783	9	0	0	0	9	9	8	0	0	0	0	0	0	0	0	0	1	1	1																			NA	NA	NA	24.4546	24.4909	24.0855
Q7UCL4	Q7UCL4_SHIFL		S1514		Putative regulator	0.000477783	14	12	14	12	13	12	11	14	13	11	13	13	12	13	13	11	13	14	11																			27.4724	27.4172	27.4649	27.4805	27.528	27.5277
Q7UCM0	Q7UCM0_SHIFL		ydcL		Putative lipoprotein	0.000477783	3	0	0	0	3	3	3	0	0	1	0	0	0	0	0	1	1	0	0																			NA	NA	NA	23.7877	24.0117	23.9189
Q7UCQ0	Q7UCQ0_SHIFL		goaG		4-aminobutyrate aminotransferase	0.000477783	11	7	8	7	11	11	10	7	7	7	1	0	2	3	3	2	2	3	4																			24.7103	24.9544	24.5309	26.6747	26.337	26.3955
Q7UCQ3	Q7UCQ3_SHIFL		puuA		Glutamine synthetase	0.000477783	6	2	5	0	6	6	6	1	2	0	0	0	0	0	0	0	0	0	2																			20.6792	22.2878	NA	23.5482	23.4057	23.8319
Q7UCQ9	Q7UCQ9_SHIFL		yciM		Lipopolysaccharide assembly protein B	0.000477783	6	6	4	6	5	6	5	5	6	6	5	6	6	5	6	6	5	5	5																			23.9788	23.1403	23.6738	23.815	24.2052	24.1855
Q7UCR0	Q7UCR0_SHIFL		topA		DNA topoisomerase 1	0.000477783	57	49	51	48	56	53	52	51	49	51	52	53	57	52	55	55	52	52	50																			28.0723	28.1266	28.121	28.8213	28.8521	28.8731
Q7UCR1	Q7UCR1_SHIFL		yciV		Enzymes	0.000477783	3	3	3	3	1	1	1	2	3	3	3	2	2	2	2	3	3	2	3																			21.4586	20.95	21.7863	19.8803	19.9852	19.7516
Q7UCS0	Q7UCS0_SHIFL		narG		Nitrate reductase (quinone)	0.000477783	75	2	2	3	75	74	72	5	2	3	3	2	3	3	3	4	5	2	3																			21.1696	22.5509	23.0702	29.6983	30.2207	30.0813
Q7UCT4	Q7UCT4_SHIFL		S1271		Uncharacterized protein	0.000477783	16	15	15	16	16	14	13	15	16	15	14	15	15	14	16	16	15	15	15																			26.6436	26.5694	26.462	25.9955	25.8209	25.754
Q7UCT6	DADA_SHIFL		dadA		D-amino acid dehydrogenase	0.000477783	30	30	30	30	25	24	26	29	30	30	20	21	17	23	21	22	24	22	24																			29.9412	29.9833	29.9319	28.4454	28.4848	28.5496
Q7UCT7	Q7UCT7_SHIFL		ycgB		Putative sporulation protein	0.000477783	3	0	0	0	3	3	2	0	0	0	0	0	0	0	0	0	0	0	0																			NA	NA	NA	22.2001	22.182	22.4139
Q7UCU1	MINC_SHIFL		minC		Septum site-determining protein MinC	0.000477783	19	18	18	18	17	18	16	18	19	19	19	19	19	18	18	18	18	19	17																			27.6875	27.6844	27.671	27.0474	27.1223	27.0349
Q7UCU6	Q7UCU6_SHIFL		purB		Adenylosuccinate lyase	0.000477783	31	27	27	26	24	24	24	27	28	26	29	29	30	31	29	31	31	28	31																			28.8554	28.9453	28.9555	28.473	28.4516	28.5287
Q7UCV7	Q7UCV7_SHIFL		intS_1		Putative integrase	0.000477783	8	6	7	7	6	6	6	8	7	8	7	7	7	4	4	7	5	4	7																			24.5991	24.494	24.4808	24.2597	24.2182	24.8189
Q7UCW4	NAGZ_SHIFL		nagZ		Beta-hexosaminidase	0.000477783	17	17	17	17	14	17	16	16	16	17	15	16	17	16	15	16	16	17	16																			25.9841	25.8857	25.947	25.9459	26.0402	26.0427
Q7UCW5	Q7UCW5_SHIFL		ycfM		Penicillin-binding protein activator LpoB	0.000477783	9	7	7	7	7	9	8	7	9	9	8	8	7	8	8	7	7	8	8																			27.3141	27.5285	27.4838	27.4238	27.644	27.567
Q7UD18	Q7UD18_SHIFL		S1021		Endopeptidase La	0.000477783	18	16	14	13	15	14	13	16	15	17	16	16	16	16	17	17	16	18	17																			25.9746	25.8862	25.8437	25.477	25.6929	25.6694
Q7UD19	Q7UD19_SHIFL		rmf		Ribosome modulation factor	0.000477783	8	7	7	8	5	5	5	5	7	7	0	0	0	7	7	3	8	8	7																			26.3849	26.6034	26.6183	25.5485	25.7237	25.6144
Q7UD30	MUKE_SHIFL		mukE		Chromosome partition protein MukE	0.000477783	8	8	8	8	6	6	5	8	8	8	6	7	7	6	6	6	7	6	6																			26.0205	26.0034	26.0405	25.6152	25.6357	24.8951
Q7UD65	Q7UD65_SHIFL		cydC		ATP-binding component of cytochrome-related transport	0.000477783	11	10	10	10	9	10	8	10	10	10	10	9	9	9	9	10	11	10	10																			25.0955	25.1649	25.126	24.3893	24.2912	24.5112
Q7UD66	Q7UD66_SHIFL		clpA		ATP-binding component of serine protease	0.000477783	44	36	37	40	39	38	38	37	35	37	31	31	32	40	42	34	41	40	44																			29.0482	29.0706	29.0351	29.0619	29.0381	29.1699
Q7UD70	Q7UD70_SHIFL		amiD_1		N-acetylmuramoyl-L-alanine amidase	0.000477783	2	2	2	2	2	2	2	2	2	2	2	2	2	2	2	2	2	2	2																			21.0962	21.3711	21.2046	22.229	22.299	22.3682
Q7UD78	Q7UD78_SHIFL		mdaA		Modulator of drug activity A	0.000477783	7	6	6	6	7	6	6	6	6	6	6	6	6	6	6	7	7	6	6																			27.4503	27.4367	27.4792	27.7225	27.6186	27.5614
Q7UDA5	Q7UDA5_SHIFL		S0748		Putative tail component of prophage CP-933K	0.000477783	3	2	3	2	3	3	3	2	3	2	3	3	2	3	3	3	3	3	2																			21.0715	21.3677	21.0747	22.0724	21.9906	21.9912
Q7UDD0	LIPB_SHIFL		lipB		Octanoyltransferase	0.000477783	9	8	8	8	8	8	8	8	8	9	8	8	8	8	8	8	8	9	8																			26.0215	26.0248	26.0434	25.6336	25.7684	25.7752
Q7UDD8	Q7UDD8_SHIFL		nagE		N-acetylglucosamine-specific enzyme IIABC	0.000477783	18	15	16	17	17	16	16	17	18	17	16	16	16	16	15	17	15	16	15																			27.29	27.3332	27.2428	27.6227	27.5592	27.663
Q7UDF0	Q7UDF0_SHIFL		ybgF		Cell division coordinator CpoB	0.000477783	14	14	12	12	12	11	10	12	13	14	13	13	13	13	12	12	12	12	13																			26.1619	26.1095	26.2169	25.8713	26.1262	25.9519
Q7UDG7	Q7UDG7_SHIFL		S0484		IntA	0.000477783	2	2	1	1	1	1	1	1	1	1	1	1	1	1	1	1	2	1	1																			22.2045	22.0158	22.0347	20.2491	18.71	20.4558
Q7UDH5	Q7UDH5_SHIFL		gcl		Glyoxylate carboligase	0.00225327	2	0	0	1	2	2	2	0	0	0	0	0	0	0	0	0	0	0	0																			NA	NA	16.2096	20.5413	20.2208	19.9551
Q7UDI0	Q7UDI0_SHIFL		acrB		Efflux pump membrane transporter	0.000477783	32	32	32	30	28	30	28	30	31	28	31	30	30	30	32	32	32	32	29																			27.8932	27.9715	27.7112	27.8504	27.5634	27.7807
Q7UDK9	Q7UDK9_SHIFL		gtrII		Glucosyl tranferase II	0.000477783	3	2	2	2	1	2	2	2	2	2	3	3	2	2	2	2	2	2	2																			23.6008	23.6416	23.572	23.3195	23.2558	23.3449
Q7UDL2	PROB_SHIFL		proB		Glutamate 5-kinase	0.000477783	17	16	15	17	17	16	17	15	16	16	15	16	16	15	16	16	15	15	16																			27.5744	27.4701	27.578	27.39	27.3928	27.4875
Q7UDQ6	TILS_SHIFL		tilS		tRNA(Ile)-lysidine synthase	0.000477783	6	5	5	6	5	5	4	6	6	6	5	5	5	5	5	5	4	5	5																			24.0796	23.9667	24.1452	23.7609	23.8169	23.6261
Q7UDR6	Q7UDR6_SHIFL		gcd		Glucose dehydrogenase	0.000477783	20	9	10	7	19	18	18	11	12	15	18	19	19	19	20	20	19	19	20																			23.7999	23.7738	23.8438	25.7954	25.7123	25.8872
Q7UDR7	Q7UDR7_SHIFL		yacK		Multicopper oxidase	0.000477783	12	10	10	11	12	12	10	11	10	10	11	10	9	12	11	11	12	10	11																			25.8989	25.7965	25.9954	26.7127	26.6685	26.6165
Q7UDR9	Q7UDR9_SHIFL		acnB		Aconitate hydratase B	0.000477783	111	109	110	105	89	89	81	105	110	111	93	92	91	88	87	92	94	87	87																			33.3237	33.3402	33.3104	31.8897	31.9513	31.912
Q7UDS0	Q7UDS0_SHIFL		aceF		Acetyltransferase component of pyruvate dehydrogenase complex	0.000477783	81	61	66	69	65	65	65	60	60	62	71	72	68	78	77	75	78	80	81																			30.7385	30.7506	30.7953	30.7341	30.8035	30.8123
Q7UDT4	ARAA_SHIFL		araA		L-arabinose isomerase	0.000477783	52	33	38	36	36	42	35	37	33	39	51	52	50	49	49	50	48	50	51																			30.4134	30.5357	30.5653	30.9389	30.9003	30.9594
Q7UDT5	RAPA_SHIFL		rapA		RNA polymerase-associated protein RapA	0.000477783	32	25	26	24	32	30	31	26	27	26	27	29	29	29	28	30	27	29	30																			27.3788	27.3368	27.3794	28.7886	28.7774	28.8476
Q7UDT6	DJLA_SHIFL		djlA		Co-chaperone protein DjlA	0.000477783	9	6	8	8	7	7	6	9	8	9	7	8	7	7	7	8	6	6	6																			24.4579	24.4786	24.4913	24.4972	24.5326	24.4321
Q7UDT8	ISPH_SHIFL		ispH		4-hydroxy-3-methylbut-2-enyl diphosphate reductase	0.000477783	13	13	13	13	12	11	12	13	11	13	13	12	11	12	12	13	11	13	12																			26.7533	26.7553	26.8753	26.3441	26.3605	26.5024
Q7UDU1	DNAJ_SHIFL		dnaJ		Chaperone protein DnaJ	0.000477783	24	20	22	23	20	20	21	22	22	22	21	23	22	24	23	23	22	24	24																			28.3718	28.3948	28.3494	28.3446	28.5073	28.458
Q7ZAL9	XERC_SHIFL		xerC		Tyrosine recombinase XerC	0.000477783	5	5	5	4	4	4	3	4	5	4	4	2	2	4	5	1	4	4	3																			23.3538	23.4591	22.8412	23.0746	23.0697	22.6217
Q7ZAM0	XERD_SHIFL		xerD		Tyrosine recombinase XerD	0.000477783	4	3	3	4	4	4	4	4	4	3	3	4	4	4	4	4	4	4	4																			24.0226	24.469	24.6173	24.3799	24.4795	24.3433
Q7ZAM1	MUKB_SHIFL		mukB		Chromosome partition protein MukB	0.000477783	90	84	90	90	75	76	73	84	90	87	81	84	81	80	84	87	84	84	83																			29.3008	29.3474	29.2792	28.8807	28.918	28.9346
Q820C5	UBIG_SHIFL		ubiG		Ubiquinone biosynthesis O-methyltransferase	0.000477783	15	13	15	14	15	15	13	13	14	15	13	13	13	12	13	13	15	15	14																			26.0204	26.2285	26.0902	25.8943	25.8927	25.4685
Q820C8	LNT_SHIFL		lnt		Apolipoprotein N-acyltransferase	0.000477783	10	4	5	7	5	7	4	8	6	9	10	9	9	7	9	10	8	10	7																			23.2074	23.3996	23.4608	23.623	23.6507	23.4202
Q820Z6	RSMC_SHIFL		rsmC		Ribosomal RNA small subunit methyltransferase C	0.000477783	18	17	18	18	17	17	17	18	17	18	16	15	18	17	17	17	18	16	16																			27.9339	27.9123	27.9016	27.8035	27.9015	27.8577
Q820Z9	TRMA_SHIFL		trmA		tRNA/tmRNA (uracil-C(5))-methyltransferase	0.000477783	16	12	14	15	15	14	14	14	14	16	14	15	16	15	15	15	14	15	15																			25.6617	25.8612	25.924	26.0396	25.8996	25.8262
Q821A5	RLMG_SHIFL		rlmG		Ribosomal RNA large subunit methyltransferase G	0.000477783	12	11	11	11	9	10	11	10	12	11	12	11	10	12	12	11	11	11	11																			25.712	25.67	25.7605	25.2595	25.5588	25.4253
Q821A6	CCA_SHIFL		cca		Multifunctional CCA protein	0.000477783	15	14	14	13	15	14	14	13	12	13	12	11	10	11	11	9	15	14	12																			25.1172	24.9471	24.9557	25.883	25.8504	25.7782
Q821B0	MEND_SHIFL		menD		2-succinyl-5-enolpyruvyl-6-hydroxy-3-cyclohexene-1-carboxylate synthase	0.000477783	5	5	4	5	4	4	4	4	4	4	5	5	4	5	5	5	5	5	5																			22.5195	22.5859	22.5017	23.1312	22.376	23.2039
Q821B1	ECOT_SHIFL		eco		Ecotin	0.000477783	21	20	21	20	19	18	17	21	21	21	20	20	20	20	21	18	19	20	19																			27.9027	27.8774	27.8406	27.3143	27.5088	27.4248
Q821B3	GSIB_SHIFL		gsiB		Glutathione-binding protein GsiB	0.000477783	21	20	19	20	16	19	17	19	19	21	16	17	16	16	19	15	18	20	19																			26.7248	26.8283	26.8508	26.4358	26.6282	26.5808
Q821C1	GSA_SHIFL		hemL		Glutamate-1-semialdehyde 2,1-aminomutase	0.000477783	32	31	29	30	29	30	29	31	32	32	29	29	28	32	31	30	32	32	32																			29.8763	29.7643	29.8033	29.5173	29.6473	29.5908
Q821C2	LEUC_SHIFL		leuC		3-isopropylmalate dehydratase large subunit	0.000477783	16	14	15	15	14	13	9	14	14	16	11	12	9	9	7	10	8	9	7																			25.669	25.5871	25.9717	24.9776	24.9359	24.5183
Q83IH7	OPGB_SHIFL		mdoB		Phosphoglycerol transferase I	0.000477783	27	19	18	18	24	24	19	19	23	21	21	23	22	26	26	25	24	25	27																			26.0044	26.0624	26.1117	26.3489	26.2593	26.3428
Q83IJ9	ORN_SHIFL		orn		Oligoribonuclease	0.000477783	10	8	10	8	9	9	7	7	9	9	7	7	8	8	7	7	9	8	9																			25.2981	25.4391	25.5817	25.3031	25.2246	25.3703
Q83IK0	RSGA_SHIFL		rsgA		Small ribosomal subunit biogenesis GTPase RsgA	0.000477783	16	13	16	16	13	13	15	12	15	15	14	14	15	12	14	12	15	12	14																			25.516	25.518	25.5302	25.2755	25.3133	25.3899
Q83IL8	PYRI_SHIFL		pyrI		Aspartate carbamoyltransferase regulatory chain	0.000477783	30	26	29	27	28	30	29	23	26	23	26	26	27	28	29	26	25	26	28																			28.8653	28.9009	29.044	29.2467	29.3738	29.3936
Q83IM2	OTC_SHIFL		argI		Ornithine carbamoyltransferase	0.000477783	7	7	7	7	6	7	6	7	7	6	6	6	6	7	7	6	7	7	7																			24.0638	24.2149	24.1083	24.2811	24.3465	24.0293
Q83IM5	SYV_SHIFL		valS		Valine--tRNA ligase	0.000477783	76	70	69	70	70	67	63	72	73	75	76	72	72	75	75	73	74	71	73																			29.5448	29.5413	29.4891	29.5285	29.5102	29.5521
Q83IN1	NANM_SHIFL		nanM		N-acetylneuraminate epimerase	0.000477783	5	5	4	5	5	5	5	5	5	5	4	5	4	4	4	4	4	4	5																			24.5	24.1481	24.4637	24.7195	24.7448	24.7777
Q83IN9	G6PI_SHIFL		pgi		Glucose-6-phosphate isomerase	0.000477783	41	34	34	36	38	39	38	34	34	34	35	35	35	39	41	39	38	40	40																			28.603	28.7103	28.8377	29.9213	29.9975	30.0285
Q83IP5	LAMB_SHIFL		lamB		Maltoporin	0.00477223	1	1	1	1	1	1	1	1	1	1	1	1	1	1	1	1	1	1	1																			19.5187	18.7546	19.2456	20.0974	20.1057	20.6546
Q83IP6	UBIC_SHIFL		ubiC		Chorismate pyruvate-lyase	0.000477783	4	4	4	4	3	3	3	3	4	3	2	2	2	3	3	2	3	3	4																			25.3156	25.2015	25.1654	24.3815	24.1547	24.4502
Q83IR6	RLUF_SHIFL		rluF		Dual-specificity RNA pseudouridine synthase RluF	0.000477783	11	10	11	10	9	8	8	10	11	10	9	9	9	9	9	9	9	9	9																			25.5367	25.5031	25.5733	24.8333	24.7079	24.6074
Q83IR9	PUR9_SHIFL		purH		Bifunctional purine biosynthesis protein PurH	0.000477783	50	49	48	48	44	42	40	48	45	47	46	46	46	49	49	49	50	50	48																			30.2608	30.3815	30.3761	29.2052	28.9211	29.087
Q83IS3	NUDC_SHIFL		nudC		NAD-capped RNA hydrolase NudC	0.000477783	14	8	6	10	14	14	12	8	10	8	9	9	8	9	10	7	9	10	10																			24.5266	24.3046	24.4817	25.9008	26.0939	25.9405
Q83IS4	BTUB_SHIFL		btuB		Vitamin B12 transporter BtuB	0.000477783	5	5	5	5	4	4	4	5	5	4	3	4	4	4	4	4	4	4	4																			23.8956	23.6123	23.777	22.5737	22.5245	22.2187
Q83IS7	CAPP_SHIFL		ppc		Phosphoenolpyruvate carboxylase	0.000477783	59	56	58	58	52	54	49	55	58	59	52	56	56	55	57	57	52	55	56																			28.8033	28.8774	28.8162	28.261	28.2544	28.3048
Q83IT3	KATG_SHIFL		katG		Catalase-peroxidase	0.000477783	66	64	66	64	61	60	61	64	66	64	54	54	52	58	56	60	61	56	59																			31.1615	31.1008	31.1697	30.9322	30.8956	30.9974
Q83IU1	CDH_SHIFL		cdh		CDP-diacylglycerol pyrophosphatase	0.000477783	14	12	13	14	9	8	8	13	12	13	13	13	12	13	13	13	12	13	12																			25.6824	25.958	25.9591	24.2973	24.1436	24.4299
Q83IU5	RHAM_SHIFL		rhaM		L-rhamnose mutarotase	0.00477223	1	1	1	1	1	1	1	1	1	1	1	1	0	1	1	0	1	1	1																			19.0463	18.985	18.9175	18.3734	17.9071	18.6893
Q83IV7	SRKA_SHIFL		srkA		Stress response kinase A	0.000477783	8	8	8	8	8	8	7	7	8	8	7	8	8	7	8	8	6	6	7																			25.2439	25.3338	25.2919	24.9083	25.0566	25.0093
Q83IW0	METE_SHIFL		metE		5-methyltetrahydropteroyltriglutamate--homocysteine methyltransferase	0.000477783	24	14	19	16	23	24	22	17	17	19	8	9	7	8	9	9	9	11	11																			25.6882	26.0191	25.9746	27.3459	27.4252	27.3526
Q83IW8	YIGA_SHIFL		yigA		Uncharacterized protein YigA	0.000477783	4	3	4	3	3	3	2	3	4	4	3	3	3	2	2	3	4	3	3																			22.5264	21.9045	22.4719	22.2178	22.4077	21.6142
Q83IX2	CYAY_SHIFL		cyaY		Iron-sulfur cluster assembly protein CyaY	0.000477783	9	8	9	8	8	9	9	9	8	9	7	8	9	7	7	7	8	8	8																			26.2897	26.0249	26.3108	26.3531	26.462	26.5761
Q83IX5	WECG_SHIFL		wecG		UDP-N-acetyl-D-mannosaminuronic acid transferase	0.000477783	4	4	4	4	4	4	4	4	4	4	4	4	4	4	4	4	4	4	4																			23.7248	23.6329	23.7057	23.8258	23.9405	24.0546
Q83IY3	GLMU_SHIFL		glmU		Bifunctional protein GlmU	0.000477783	34	30	29	30	29	31	26	33	34	34	32	33	31	31	31	29	30	31	32																			28.5144	28.4816	28.4421	28.2697	28.3604	28.2991
Q83IY4	GLMS_SHIFL		glmS		Glutamine--fructose-6-phosphate aminotransferase [isomerizing]	0.000477783	50	49	50	49	46	44	43	49	48	49	44	46	43	50	48	48	49	49	47																			29.4899	29.4641	29.5311	29.1117	29.1068	29.1293
Q83IY9	YICS_SHIFL		yicS		Uncharacterized protein YicS	0.000477783	5	2	2	3	5	5	5	0	0	0	0	0	0	0	0	0	0	0	0																			21.3351	23.2619	22.9588	24.0818	24.2279	24.0618
Q83J15	PYRE_SHIFL		pyrE		Orotate phosphoribosyltransferase	0.000477783	23	20	21	20	17	17	19	21	21	20	22	23	22	23	22	21	23	23	23																			27.8041	27.7633	27.7643	27.4858	27.6217	27.607
Q83J28	SELA_SHIFL		selA		L-seryl-tRNA(Sec) selenium transferase	0.000477783	16	16	16	16	16	16	15	16	16	16	16	16	16	16	16	16	16	16	16																			26.129	26.1292	26.1118	25.9491	26.0624	25.927
Q83J38	SYGB_SHIFL		glyS		Glycine--tRNA ligase beta subunit	0.000477783	63	60	63	61	59	59	55	60	61	61	57	57	53	60	58	59	59	59	59																			29.9497	29.9593	29.9725	29.7146	29.8133	29.7704
Q83J60	DCTR_SHIFL		dctR		HTH-type transcriptional regulator DctR	0.000477783	4	0	0	0	4	4	3	0	0	0	0	0	0	0	0	0	0	0	0																			NA	NA	NA	24.4971	24.7959	24.7858
Q83J89	GLGX_SHIFL		glgX		Glycogen debranching enzyme	0.000477783	13	12	13	12	13	12	13	12	12	12	5	6	4	9	8	7	9	9	6																			25.2366	25.7065	25.0768	25.8055	25.6034	25.6868
Q83J94	FEOC_SHIFL		feoC		Probable [Fe-S]-dependent transcriptional repressor	0.0013544	1	1	1	1	1	1	1	1	1	1	1	1	1	1	1	1	1	1	1																			19.8695	20.0467	19.9767	20.1594	20.2209	20.108
Q83J96	PCKA_SHIFL		pckA		Phosphoenolpyruvate carboxykinase (ATP)	0.000477783	62	60	62	62	56	58	53	61	60	61	51	53	50	51	53	54	55	55	49																			31.1453	31.1438	31.1297	30.4585	30.504	30.5208
Q83J98	HSLO_SHIFL		hslO		33 kDa chaperonin	0.000477783	9	7	7	7	9	9	8	8	8	8	9	8	9	8	8	7	9	9	9																			27.2311	27.1771	27.0861	27.8306	27.9419	27.9971
Q83JA5	SYW_SHIFL		trpS		Tryptophan--tRNA ligase	0.000477783	19	19	19	19	18	17	16	19	18	18	18	17	14	17	19	18	18	19	19																			28.6231	28.5865	28.6204	28.2443	28.2672	28.2546
Q83JB3	CYSG_SHIFL		cysG		Siroheme synthase	0.000477783	16	15	15	14	14	13	11	15	14	14	16	15	14	15	15	14	16	15	15																			26.8259	26.3588	26.201	26.5987	26.7024	25.9458
Q83JC0	TUSD_SHIFL		tusD		Sulfurtransferase TusD	0.00477223	1	1	1	1	1	1	1	1	1	1	1	1	1	1	1	1	1	1	1																			22.8882	22.786	22.7486	23.1047	23.0153	23.2185
Q83JC1	TUSC_SHIFL		tusC		Protein TusC	0.000477783	4	4	4	4	4	4	4	3	3	4	4	4	4	4	4	4	4	4	4																			23.8295	23.6254	23.7205	23.4446	23.4397	23.3518
Q83JC2	TUSB_SHIFL		tusB		Protein TusB	0.00477223	1	1	1	1	1	1	1	1	1	1	1	1	1	1	1	1	1	1	1																			22.5424	21.6964	22.0672	21.3668	22.0634	21.6808
Q83JC3	EFG_SHIFL		fusA		Elongation factor G	0.000477783	113	108	107	110	113	111	105	108	108	110	110	112	108	110	109	113	111	109	112																			33.2918	33.2677	33.2663	33.4056	33.3837	33.375
Q83JC4	EFTU_SHIFL		tufB		Elongation factor Tu	0.000477783	111	102	106	107	100	103	100	104	109	107	110	111	109	111	109	109	109	110	109																			34.6864	34.7255	34.7253	34.595	34.7275	34.7801
Q83JD1	TSAC_SHIFL		tsaC		Threonylcarbamoyl-AMP synthase	0.000477783	8	7	7	6	7	7	7	7	8	7	8	7	7	7	7	7	7	7	7																			25.3913	25.6131	24.8233	25.3036	25.3741	25.2443
Q83JD2	YRDB_SHIFL		yrdB		Uncharacterized protein YrdB	0.000477783	3	1	1	1	2	2	2	1	1	2	3	3	3	1	1	1	2	2	1																			22.3292	22.205	22.0316	22.4789	22.665	20.9778
Q83JE1	NTPP_SHIFL		yhdE		Nucleoside triphosphate pyrophosphatase	0.000477783	4	4	4	4	3	3	2	4	3	3	4	4	4	3	4	4	3	4	4																			23.256	23.1168	22.9298	23.1325	23.1989	22.978
Q83JF4	KDSD_SHIFL		kdsD		Arabinose 5-phosphate isomerase KdsD	0.000477783	27	26	27	25	25	25	24	25	24	26	25	25	25	26	24	26	26	23	24																			27.9835	27.9412	28.003	27.9961	28.0218	27.8906
Q83JF9	IF2_SHIFL		infB		Translation initiation factor IF-2	0.000477783	109	96	103	105	102	103	100	104	100	104	101	106	104	106	109	109	104	106	105																			30.8127	30.881	30.8322	30.8929	30.9801	30.9522
Q83JG0	PNP_SHIFL		pnp		Polyribonucleotide nucleotidyltransferase	0.000477783	76	72	72	72	74	73	71	74	73	76	68	70	69	70	69	72	69	69	68																			31.1949	31.2966	31.1779	31.4819	31.3443	31.4328
Q83JJ8	PAT_SHIFL		patA		Putrescine aminotransferase	0.000477783	13	4	5	4	13	13	13	1	2	2	1	1	2	2	1	1	2	4	1																			24.1117	24.1358	24.0815	27.0678	27.1079	27.0331
Q83JL2	YGIQ_SHIFL		ygiQ		UPF0313 protein YgiQ	0.000477783	6	5	4	4	2	1	2	2	3	5	6	6	4	2	4	6	3	4	0																			21.6526	20.7096	21.2289	17.5924	16.5933	16.8653
Q83JS0	IXTPA_SHIFL		rdgB		dITP/XTP pyrophosphatase	0.000477783	10	8	8	8	8	9	6	8	9	8	9	8	7	9	8	7	9	10	9																			25.7043	25.8116	26.0293	25.6633	25.5636	25.6268
Q83JS1	YGGU_SHIFL		yggU		UPF0235 protein YggU	0.000477783	5	5	5	5	5	5	5	5	5	5	5	5	5	5	5	5	5	5	5																			24.0493	24.1576	24.2904	23.5456	23.9108	24.0127
Q83JS4	YQGF_SHIFL		yqgF		Putative pre-16S rRNA nuclease	0.000477783	5	5	4	4	4	5	4	5	5	5	4	5	4	3	5	3	4	4	4																			25.0494	24.7336	24.6657	24.1744	24.7609	24.1845
Q83JU1	GCST_SHIFL		gcvT		Aminomethyltransferase	0.000477783	26	26	25	26	24	23	24	26	26	26	23	22	23	21	21	22	23	22	23																			31.1837	31.0461	31.0895	30.3359	30.3608	30.3393
Q83JU2	SDHE_SHIFL		sdhE		FAD assembly factor SdhE	0.000477783	3	3	3	3	3	2	3	3	3	3	3	3	3	3	3	3	3	3	3																			22.9653	22.9875	22.7484	23.2101	22.7729	23.1444
Q83JU6	SYK1_SHIFL		lysS		Lysine--tRNA ligase	0.000477783	51	48	47	47	44	47	42	46	46	47	50	48	49	48	48	50	51	48	50																			29.5788	29.3061	29.2763	29.0806	29.0827	29.1524
Q83JV7	AAS_SHIFL		aas		Bifunctional protein Aas	0.000477783	33	29	29	31	23	22	23	31	33	32	32	31	30	29	29	30	30	30	29																			27.5438	27.5076	27.3717	26.7019	26.4379	27.8778
Q83JW6	RLMM_SHIFL		rlmM		Ribosomal RNA large subunit methyltransferase M	0.000477783	14	11	11	12	10	12	12	14	13	13	14	13	12	13	12	14	12	13	13																			25.803	25.7654	25.768	25.9725	25.9852	26.1097
Q83JW7	XNI_SHIFL		xni		Flap endonuclease Xni	0.000477783	6	4	4	4	3	3	3	5	5	4	5	4	5	5	4	5	6	6	5																			23.4281	23.394	23.2321	22.1283	22.3509	21.6787
Q83JW9	QUEF_SHIFL		queF		NADPH-dependent 7-cyano-7-deazaguanine reductase	0.000477783	14	14	13	14	11	14	12	12	14	14	13	12	12	13	13	10	13	11	13																			26.4232	26.2615	26.3206	26.0917	26.1674	25.9945
Q83JX8	CYSN_SHIFL		cysN		Sulfate adenylyltransferase subunit 1	0.000477783	27	20	21	19	19	18	15	21	22	21	20	19	19	26	25	22	27	25	15																			26.6446	26.7483	26.4838	26.4639	26.4958	26.4667
Q83JX9	CYSC_SHIFL		cysC		Adenylyl-sulfate kinase	0.000477783	7	2	2	4	5	4	2	3	3	2	7	5	5	7	7	7	7	7	5																			21.8778	21.9483	22.3272	22.5237	22.3015	21.5008
Q83JY0	FTSB_SHIFL		ftsB		Cell division protein FtsB	0.0013544	1	1	1	1	1	1	1	1	1	1	1	1	1	1	1	1	1	1	1																			22.4064	22.3327	22.2789	21.8065	22.0089	21.8335
Q83JY2	SURE_SHIFL		surE		5'/3'-nucleotidase SurE	0.00395952	1	1	1	1	0	0	1	1	1	1	1	1	1	1	1	1	1	1	1																			21.3984	19.9558	20.2673	NA	NA	20.2814
Q83JY3	PIMT_SHIFL		pcm		Protein-L-isoaspartate O-methyltransferase	0.000477783	13	11	11	11	12	13	12	13	13	12	11	11	10	10	10	8	10	11	10																			26.3295	26.1628	26.1946	26.2284	26.3873	26.3278
Q83JZ0	PNCC_SHIFL		pncC		Nicotinamide-nucleotide amidohydrolase PncC	0.000477783	12	9	11	11	10	12	11	10	11	12	10	11	11	10	12	11	10	12	12																			26.6632	26.7257	26.7818	26.6298	26.7033	26.744
Q83JZ4	LUXS_SHIFL		luxS		S-ribosylhomocysteine lyase	0.000477783	22	20	22	22	22	22	22	21	21	21	20	18	21	20	21	19	20	21	21																			30.0892	30.2029	30.1559	31.3149	31.4131	31.3812
Q83K04	GLAH_SHIFL		glaH		Glutarate 2-hydroxylase	0.000477783	9	3	2	1	9	9	8	1	2	3	1	1	1	1	2	2	1	1	1																			18.9631	17.5664	19.4643	24.5281	24.6589	24.2986
Q83K06	RNFH_SHIFL		rnfH		Protein RnfH	0.000477783	5	4	5	5	5	4	5	4	5	4	4	4	4	5	4	4	5	5	4																			25.9134	25.9516	25.983	25.2619	25.2344	25.2981
Q83K21	GRCA_SHIFL		grcA		Autonomous glycyl radical cofactor	0.000477783	28	19	20	16	28	27	28	20	21	18	11	12	12	14	16	13	16	14	18																			28.1673	28.1787	28.0152	31.9924	31.9108	32.1327
Q83K24	ACPS_SHIFL		acpS		Holo-[acyl-carrier-protein] synthase	0.000477783	3	3	3	3	3	3	3	3	3	3	2	3	3	3	3	3	2	3	2																			24.7635	24.8632	24.7353	24.3276	24.3412	24.4796
Q83K42	RLMN_SHIFL		rlmN		Dual-specificity RNA methyltransferase RlmN	0.000477783	13	10	11	11	10	9	8	10	9	11	10	12	12	10	12	11	9	11	13																			25.0513	25.1709	25.1478	25.01	24.8669	24.8116
Q83K43	ISPG_SHIFL		ispG		4-hydroxy-3-methylbut-2-en-1-yl diphosphate synthase (flavodoxin)	0.000477783	30	29	30	30	30	30	27	28	30	28	29	29	30	27	29	30	27	30	27																			28.2596	28.3286	28.4836	28.1224	28.107	28.1898
Q83K44	SYH_SHIFL		hisS		Histidine--tRNA ligase	0.000477783	22	19	19	18	17	18	17	20	18	19	18	21	19	19	20	22	18	19	21																			28.2424	28.1845	28.1433	27.8865	28.0592	27.9905
Q83K58	NUDK_SHIFL		nudK		GDP-mannose pyrophosphatase	0.000938086	3	2	2	2	1	1	2	2	3	1	1	2	1	1	3	2	2	1	1																			21.6216	21.6974	21.5384	20.966	21.1704	22.2957
Q83K75	MURR_SHIFL		murR		HTH-type transcriptional regulator MurR	0.000477783	8	6	5	5	5	5	4	6	7	5	5	7	3	6	4	2	8	6	7																			22.7948	22.6325	22.4198	21.6822	22.0086	21.7391
Q83K78	PDXK_SHIFL		pdxK		Pyridoxine/pyridoxal/pyridoxamine kinase	0.000477783	5	4	5	5	3	4	3	3	3	4	4	3	3	3	3	3	4	4	4																			24.4169	24.1327	24.5554	22.9606	23.8728	23.371
Q83K81	DNLJ_SHIFL		ligA		DNA ligase	0.000477783	37	36	35	33	35	37	36	37	37	36	35	35	35	31	33	34	33	34	33																			27.3181	27.4205	27.3664	27.9335	27.9794	28.0159
Q83K84	SYE_SHIFL		gltX		Glutamate--tRNA ligase	0.000477783	40	33	34	36	34	35	33	39	38	35	36	37	33	39	39	37	39	40	39																			29.4674	29.4962	29.4916	29.423	29.4655	29.4339
Q83K86	GLK_SHIFL		glk		Glucokinase	0.000477783	19	15	16	14	18	19	17	15	14	14	16	15	15	17	17	16	19	19	18																			27.2181	27.1502	27.1068	28.0061	28.1893	28.0625
Q83K95	FADI_SHIFL		fadI		3-ketoacyl-CoA thiolase	0.000477783	22	18	20	21	19	20	20	19	21	22	11	11	11	10	13	10	11	12	12																			27.5421	27.4639	27.2077	26.6925	26.9343	26.6273
Q83KA2	ACCD_SHIFL		accD		Acetyl-coenzyme A carboxylase carboxyl transferase subunit beta	0.000477783	24	23	22	21	21	22	19	22	22	24	21	23	21	22	24	21	21	23	23																			29.0031	29.0149	28.9941	28.6273	28.6672	28.6301
Q83KB1	YFBV_SHIFL		yfbV		UPF0208 membrane protein YfbV	0.000477783	2	0	2	1	0	0	0	0	0	1	1	1	1	2	2	2	2	2	2																			NA	21.2777	20.0217	NA	NA	NA
Q83KB9	NUDI_SHIFL		nudI		Nucleoside triphosphatase NudI	0.000938086	2	2	2	2	2	2	2	2	2	2	2	2	2	2	2	2	2	2	2																			22.2591	22.3192	22.2395	21.3819	20.6925	21.4022
Q83KC1	CINAL_SHIFL		SF2328		CinA-like protein	0.000477783	13	12	13	13	12	12	13	13	13	13	13	12	13	13	13	13	13	13	13																			26.0229	26.153	26.056	25.884	25.8457	25.9182
Q83KD5	CCMA_SHIFL		ccmA		Cytochrome c biogenesis ATP-binding export protein CcmA	0.000477783	2	2	2	2	1	2	2	2	2	2	1	0	0	1	1	0	1	2	0																			21.3572	21.8946	21.6661	19.8213	22.1984	21.6781
Q83KD7	YEJL_SHIFL		yejL		UPF0352 protein YejL	0.000477783	2	1	1	1	1	1	1	1	1	1	2	1	2	1	1	1	2	1	1																			23.9789	23.8851	23.9353	23.7325	23.7822	23.7005
Q83KD8	NDPA_SHIFL		yejK		Nucleoid-associated protein YejK	0.000477783	19	18	18	18	17	17	14	19	18	19	19	19	19	18	19	19	19	19	18																			27.9126	27.8915	27.9257	27.5271	27.4888	27.5224
Q83KE6	EFPL_SHIFL		yeiP		Elongation factor P-like protein	0.000477783	5	4	4	4	5	5	5	5	4	4	5	5	5	5	5	5	5	5	5																			26.4651	26.5317	26.492	26.7511	26.7456	26.6573
Q83KH0	SYM_SHIFL		metG		Methionine--tRNA ligase	0.000477783	57	50	51	51	50	48	50	52	53	52	54	57	53	54	54	55	54	51	54																			29.7651	29.7551	29.7778	29.3737	29.4246	29.3575
Q83KI0	YEGS_SHIFL		yegS		Probable lipid kinase YegS	0.000477783	11	4	3	2	11	11	11	1	1	1	0	0	1	0	1	0	0	0	0																			21.424	20.1648	20.0289	26.0818	26.1344	26.1021
Q83KI3	YEGP_SHIFL		yegP		UPF0339 protein YegP	0.000477783	9	4	4	4	8	9	8	4	4	4	1	2	2	2	1	2	1	1	2																			24.4894	24.3874	24.0717	29.112	29.1788	29.145
Q83KI5	MDTA_SHIFL		mdtA		Putative multidrug resistance protein MdtA	0.000477783	2	2	2	2	0	0	2	1	2	2	0	0	0	0	0	0	2	0	0																			19.2696	19.4922	19.9047	NA	NA	22.3123
Q83KI8	YEGH_SHIFL		yegH		UPF0053 protein YegH	0.000477783	9	6	6	5	4	5	4	8	6	6	8	9	7	6	7	7	7	6	7																			23.1765	23.327	22.5694	22.807	22.5163	21.9663
Q83KJ5	HIS5_SHIFL		hisH		Imidazole glycerol phosphate synthase subunit HisH	0.000477783	11	11	11	9	8	8	5	11	11	10	10	10	8	10	10	9	11	11	10																			25.9733	25.7291	25.3705	24.1648	24.6198	24.216
Q83KJ6	HIS8_SHIFL		hisC		Histidinol-phosphate aminotransferase	0.000477783	13	13	13	13	13	12	12	13	13	13	12	12	12	12	12	12	12	12	12																			28.6211	28.5183	28.5001	26.8813	26.9293	27.0104
Q83KJ7	HIS1_SHIFL		hisG		ATP phosphoribosyltransferase	0.000477783	9	9	9	9	8	6	5	9	9	9	9	9	9	9	9	9	9	9	9																			26.6677	26.5724	26.6514	25.21	25.2896	24.7299
Q83KJ8	YEFM_SHIFL		yefM		Antitoxin YefM	0.000477783	4	4	4	4	3	3	4	4	4	4	4	4	3	4	4	3	4	4	3																			24.93	25.0608	24.7612	21.8891	21.642	22.4388
Q83KK3	YEEN_SHIFL		yeeN		Probable transcriptional regulatory protein YeeN	0.000477783	9	8	9	9	8	9	8	9	8	9	9	9	9	9	9	9	8	9	8																			27.0777	27.019	27.1346	26.6341	26.7761	26.7152
Q83KK8	MTFA_SHIFL		mtfA		Protein MtfA	0.000477783	9	9	8	9	8	8	8	8	8	9	8	8	8	9	9	8	8	8	8																			27.1558	27.0814	27.2511	26.1102	26.1555	26.1544
Q83KP2	ARAG_SHIFL		araG		Arabinose import ATP-binding protein AraG	0.000477783	13	12	13	12	9	10	7	10	11	12	1	2	2	0	1	1	1	0	0																			24.8989	25.1598	25.0991	24.3694	24.1162	23.8342
Q83KQ3	SYR_SHIFL		argS		Arginine--tRNA ligase	0.000477783	49	37	39	39	49	49	46	41	42	39	42	41	43	40	40	44	44	40	40																			28.0505	28.0304	28.0726	29.8547	29.9442	29.9239
Q83KQ5	CMOA_SHIFL		cmoA		Carboxy-S-adenosyl-L-methionine synthase	0.000477783	16	8	13	12	16	16	16	12	13	12	11	12	12	12	12	13	10	12	10																			25.7394	26.0905	26.1496	28.0947	28.2577	28.1003
Q83KR4	RUVA_SHIFL		ruvA		Holliday junction ATP-dependent DNA helicase RuvA	0.000477783	4	4	4	4	4	4	4	4	4	4	4	4	4	4	4	4	4	4	4																			25.0078	25.0083	25.0176	24.5014	24.4645	24.5946
Q83KR5	RUVB_SHIFL		ruvB		Holliday junction ATP-dependent DNA helicase RuvB	0.000477783	12	11	10	11	9	10	10	12	11	12	9	9	10	9	8	8	9	10	8																			26.2986	26.1508	26.2715	25.8349	25.8335	25.8243
[truncated: 327 more rows]
[truncated: 67 more columns]
