# Supplementary material for: The virulence regulator VirB from Shigella flexneri uses a CTP-dependent switch mechanism to activate gene expression
Source: Nat Commun. 2024 Jan 5;15:318. doi: 10.1038/s41467-023-44509-z (PMC10770331; doi:10.1038/s41467-023-44509-z)
Supplement: Supplementary file 6 — Supplementary Data 3 [file 41467_2023_44509_MOESM6_ESM.xlsx]

## Sheet: Proteins detected in the medium
							Number of identified peptide spectrum counts in the indicated gel piece
#	Visible?	Starred?	Identified Proteins (362)	Accession Number	Alternate ID	MW	1	2	3	4	5	6	7	8
1	TRUE	Empty	IpaC OS=Shigella flexneri OX=623 GN=ipaC PE=3 SV=1	Q6XVZ0	ipaC	39 kDa	5	14	17	20	537	30	17	235
3	TRUE	Empty	OspC2 OS=Shigella flexneri OX=623 GN=ospC2 PE=3 SV=1	Q6XW00	ospC2	56 kDa	0	0	88	161	41	2	118	34
2	TRUE	Empty	Inositol phosphate phosphatase IpgD OS=Shigella flexneri OX=623 GN=ipgD PE=1 SV=1	Q07566	ipgD	60 kDa	0	3	228	101	33	5	40	5
5	TRUE	Empty	Elongation factor Tu OS=Shigella flexneri OX=623 GN=tufB PE=3 SV=3	Q83JC4	tufB	43 kDa	42	44	49	50	57	46	51	52
4	TRUE	Empty	E3 ubiquitin-protein ligase ipaH9.8 OS=Shigella flexneri OX=623 GN=ipaH9.8 PE=1 SV=2	Q8VSC3	ipaH9	62 kDa	1	4	101	28	31	8	181	28
6	TRUE	Empty	Serine protease OS=Shigella flexneri OX=623 GN=pet PE=4 SV=1	A0A658Z3B1	pet	140 kDa	7	80	45	29	25	82	57	25
9	TRUE	Empty	IpaA OS=Shigella flexneri OX=623 GN=ipaA PE=1 SV=1	Q6XVZ2	ipaA	70 kDa	2	5	67	52	76	7	75	52
7	TRUE	Empty	RING-type E3 ubiquitin transferase OS=Shigella flexneri OX=623 GN=ipaH_7 PE=3 SV=1	A0A0H2VX41	ipaH_7	70 kDa	1	2	75	21	34	6	155	28
8	TRUE	Empty	RING-type E3 ubiquitin transferase OS=Shigella flexneri OX=623 GN=ipaH7.8 PE=3 SV=1	Q6XVZ9	ipaH7	65 kDa	0	1	68	21	26	5	164	30
10	TRUE	Empty	OspC3 OS=Shigella flexneri OX=623 GN=ospC3 PE=3 SV=1	Q6XVZ6	ospC3	56 kDa	0	0	54	121	30	1	75	23
13	TRUE	Empty	RING-type E3 ubiquitin transferase OS=Shigella flexneri OX=623 GN=ipaH_4 PE=3 SV=1	A0A0H2VVV6	ipaH_4	66 kDa	1	2	65	20	23	6	149	22
12	TRUE	Empty	RING-type E3 ubiquitin transferase OS=Shigella flexneri OX=623 GN=ipaH_2 PE=3 SV=1	A0A0H2VW12	ipaH_2	70 kDa	0	1	69	18	30	6	138	26
11	TRUE	Empty	RING-type E3 ubiquitin transferase OS=Shigella flexneri OX=623 GN=ipaH_5 PE=3 SV=1	A0A0H2VXU1	ipaH_5	62 kDa	0	1	72	18	22	0	149	24
15	TRUE	Empty	Elongation factor G OS=Shigella flexneri OX=623 GN=fusA PE=3 SV=3	Q83JC3	fusA	78 kDa	30	26	27	33	33	35	32	35
17	TRUE	Empty	N-epsilon-fatty acyltransferase IcsB OS=Shigella flexneri OX=623 GN=icsB PE=1 SV=2	P33546	icsB	56 kDa	0	2	51	117	44	0	14	8
14	TRUE	Empty	RING-type E3 ubiquitin transferase OS=Shigella flexneri OX=623 GN=ipaH1.4 PE=3 SV=1	Q6XVT8	ipaH1	65 kDa	0	1	44	15	13	5	127	20
16	TRUE	Empty	Invasin IpaD OS=Shigella flexneri OX=623 GN=ipaD PE=1 SV=1	P18013	ipaD	37 kDa	1	1	6	4	122	10	6	72
18	TRUE	Empty	MxiC OS=Shigella flexneri OX=623 GN=mxiC PE=4 SV=1	Q6XVX1	mxiC	40 kDa	0	0	0	3	87	4	7	86
19	TRUE	Empty	Chaperone protein DnaK OS=Shigella flexneri OX=623 GN=dnaK PE=3 SV=1	Q83MH5	dnaK	69 kDa	17	15	19	27	24	26	28	29
20	TRUE	Empty	Cysteine protease-like VirA OS=Shigella flexneri OX=623 GN=virA PE=1 SV=1	Q7BU69	virA	45 kDa	0	0	8	4	61	1	13	94
22	TRUE	Empty	Chaperonin GroEL OS=Shigella flexneri OX=623 GN=groEL PE=3 SV=2	P0A6F8	groEL	57 kDa	16	17	26	22	18	24	27	23
23	TRUE	Empty	OspD3 OS=Shigella flexneri OX=623 GN=ospD3 PE=4 SV=1	Q6XVZ7	ospD3	63 kDa	0	1	56	4	13	1	83	12
24	TRUE	Empty	50S ribosomal protein L2 OS=Shigella flexneri OX=623 GN=rplB PE=3 SV=2	P60429	rplB	30 kDa	12	14	15	16	24	24	22	27
25	TRUE	Empty	30S ribosomal protein S1 OS=Shigella flexneri OX=623 GN=rpsA PE=3 SV=1	P0AG70	rpsA	61 kDa	14	19	16	21	18	19	22	21
28	TRUE	Empty	Elongation factor Ts OS=Shigella flexneri OX=623 GN=tsf PE=3 SV=2	P0A6P4	tsf	30 kDa	12	14	12	16	18	20	21	27
27	TRUE	Empty	DNA-directed RNA polymerase subunit beta OS=Shigella flexneri OX=623 GN=rpoB PE=3 SV=1	P0A8V5	rpoB	151 kDa	8	11	13	16	14	26	24	27
26	TRUE	Empty	DNA-directed RNA polymerase subunit beta' OS=Shigella flexneri OX=623 GN=rpoC PE=3 SV=1	P0A8T9	rpoC	155 kDa	7	8	10	20	15	25	21	25
21	TRUE	Empty	OspC1 OS=Shigella flexneri OX=623 GN=ospC1 PE=3 SV=1	Q6XVZ8	ospC1	54 kDa	0	0	13	54	12	1	37	13
30	TRUE	Empty	Serine protease pic autotransporter OS=Shigella flexneri OX=623 GN=pic PE=3 SV=3	Q54151	pic	146 kDa	14	10	24	13	16	18	21	11
31	TRUE	Empty	Dihydrolipoyl dehydrogenase OS=Shigella flexneri OX=623 GN=lpdA PE=3 SV=2	P0A9P3	lpdA	51 kDa	9	10	16	15	14	17	22	18
29	TRUE	Empty	Pyruvate dehydrogenase E1 component OS=Shigella flexneri OX=623 GN=aceE PE=4 SV=1	A0A658YW15	aceE	100 kDa	7	6	14	15	17	17	18	19
35	TRUE	Empty	Glycerol kinase OS=Shigella flexneri OX=623 GN=glpK PE=3 SV=2	Q7UB84	glpK	56 kDa	10	10	12	13	14	15	19	15
36	TRUE	Empty	ATP synthase subunit beta OS=Shigella flexneri OX=623 GN=atpD PE=3 SV=2	P0ABB7	atpD	50 kDa	9	9	12	14	12	15	17	14
40	TRUE	Empty	30S ribosomal protein S5 OS=Shigella flexneri OX=623 GN=rpsE PE=3 SV=2	P0A7W6	rpsE	18 kDa	8	12	11	12	11	15	17	16
34	TRUE	Empty	Aconitate hydratase B OS=Shigella flexneri OX=623 GN=acnB PE=3 SV=1	Q7UDR9	acnB	93 kDa	9	17	11	10	14	15	12	13
33	TRUE	Empty	Trigger factor OS=Shigella flexneri OX=623 GN=tig PE=3 SV=1	P0A852	tig	48 kDa	7	9	15	12	11	10	19	15
45	TRUE	Empty	Outer membrane protein A OS=Shigella flexneri OX=623 GN=ompA PE=3 SV=1	A0A380B5I3	ompA	37 kDa	12	11	13	10	12	13	12	11
42	TRUE	Empty	50S ribosomal protein L6 OS=Shigella flexneri OX=623 GN=rplF PE=3 SV=2	P0AG58	rplF	19 kDa	10	10	13	13	11	11	13	13
37	TRUE	Empty	Enolase OS=Shigella flexneri OX=623 GN=eno PE=3 SV=2	P0A6Q2	eno	46 kDa	8	6	12	13	15	11	13	13
43	TRUE	Empty	Alkyl hydroperoxide reductase C OS=Shigella flexneri OX=623 GN=ahpC PE=3 SV=2	P0AE11	ahpC	21 kDa	9	9	10	11	12	14	12	13
44	TRUE	Empty	30S ribosomal protein S2 OS=Shigella flexneri OX=623 GN=rpsB PE=3 SV=4	Q83SL4	rpsB	27 kDa	7	9	9	13	10	12	15	15
41	TRUE	Empty	50S ribosomal protein L5 OS=Shigella flexneri OX=623 GN=rplE PE=3 SV=3	Q83PY9	rplE	21 kDa	8	4	8	15	13	11	15	15
39	TRUE	Empty	ATP synthase subunit alpha OS=Shigella flexneri OX=623 GN=atpA PE=3 SV=1	P0ABB3	atpA	55 kDa	7	6	12	14	11	13	12	14
32	TRUE	Empty	Glyceraldehyde-3-phosphate dehydrogenase OS=Shigella flexneri OX=623 GN=gapA PE=3 SV=2	P0A9B5	gapA	36 kDa	7	6	9	12	14	13	12	14
53	TRUE	Empty	30S ribosomal protein S3 OS=Shigella flexneri OX=623 GN=rpsC PE=3 SV=1	P59184	rpsC	26 kDa	10	9	11	9	10	12	11	13
38	TRUE	Empty	Tryptophanase OS=Shigella flexneri OX=623 GN=tnaA PE=3 SV=1	P0A854	tnaA	53 kDa	7	7	9	12	11	13	13	13
54	TRUE	Empty	50S ribosomal protein L7/L12 OS=Shigella flexneri OX=623 GN=rplL PE=3 SV=2	P0A7K5	rplL	12 kDa	9	9	7	12	12	13	11	9
51	TRUE	Empty	Transcription termination factor Rho OS=Shigella flexneri OX=623 GN=rho PE=3 SV=1	P0AG33	rho	47 kDa	5	6	7	12	12	11	13	15
50	TRUE	Empty	Co-chaperonin GroES OS=Shigella flexneri OX=623 GN=groES PE=3 SV=1	P0A6G2	groES	10 kDa	6	9	8	8	11	14	12	12
49	TRUE	Empty	Chaperone protein HtpG OS=Shigella flexneri OX=623 GN=htpG PE=3 SV=1	Q83SE6	htpG	71 kDa	4	8	9	14	12	11	12	9
47	TRUE	Empty	Formate acetyltransferase OS=Shigella flexneri OX=623 GN=pflB2 PE=3 SV=1	A0A658Z2W8	pflB2	85 kDa	4	7	9	11	11	13	14	10
48	TRUE	Empty	Polyribonucleotide nucleotidyltransferase OS=Shigella flexneri OX=623 GN=pnp PE=3 SV=5	Q83JG0	pnp	77 kDa	6	6	4	11	8	15	14	13
46	TRUE	Empty	50S ribosomal protein L9 OS=Shigella flexneri OX=623 GN=rplI PE=3 SV=1	P0A7R4	rplI	16 kDa	6	8	9	11	9	12	11	11
55	TRUE	Empty	30S ribosomal protein S7 OS=Shigella flexneri OX=623 GN=rpsG PE=3 SV=2	P66608	rpsG	18 kDa	7	7	10	9	10	13	10	10
58	TRUE	Empty	DNA-directed RNA polymerase subunit alpha OS=Shigella flexneri OX=623 GN=rpoA PE=3 SV=1	P0A7Z9	rpoA	37 kDa	7	9	8	9	10	11	10	10
60	TRUE	Empty	50S ribosomal protein L25 OS=Shigella flexneri OX=623 GN=rplY PE=1 SV=1	P68918	rplY	11 kDa	7	7	6	7	9	13	11	12
62	TRUE	Empty	50S ribosomal protein L1 OS=Shigella flexneri OX=623 GN=rplA PE=3 SV=2	Q83PC2	rplA	25 kDa	6	8	8	10	10	10	10	10
59	TRUE	Empty	50S ribosomal protein L13 OS=Shigella flexneri OX=623 GN=rplM PE=3 SV=1	P0AA15	rplM	16 kDa	5	8	8	11	11	9	7	10
57	TRUE	Empty	Phosphoglycerate kinase OS=Shigella flexneri OX=623 GN=pgk PE=3 SV=2	P0A7A1	pgk	41 kDa	4	5	8	8	14	7	10	13
56	TRUE	Empty	D-galactose-binding periplasmic protein OS=Shigella flexneri OX=623 GN=mglB PE=3 SV=1	P0AEE7	mglB	36 kDa	4	5	6	11	11	9	10	10
68	TRUE	Empty	30S ribosomal protein S10 OS=Shigella flexneri OX=623 GN=rpsJ PE=3 SV=1	P0A7R8	rpsJ	12 kDa	6	8	8	8	8	9	10	8
63	TRUE	Empty	Phosphate acetyltransferase OS=Shigella flexneri OX=623 GN=pta PE=3 SV=2	P0A9M9	pta	77 kDa	4	4	5	8	9	11	10	14
61	TRUE	Empty	Acetyltransferase component of pyruvate dehydrogenase complex OS=Shigella flexneri OX=623 GN=aceF PE=3 SV=1	Q7UDS0	aceF	66 kDa	8	5	6	7	10	9	9	10
64	TRUE	Empty	30S ribosomal protein S4 OS=Shigella flexneri OX=623 GN=rpsD PE=3 SV=1	P59132	rpsD	23 kDa	5	5	6	10	9	9	10	10
67	TRUE	Empty	50S ribosomal protein L22 OS=Shigella flexneri OX=623 GN=rplV PE=3 SV=1	Q83PY5	rplV	12 kDa	4	6	5	10	10	9	8	12
73	TRUE	Empty	Major outer membrane lipoprotein Lpp OS=Shigella flexneri OX=623 GN=lpp PE=3 SV=1	P69780	lpp	8 kDa	7	7	7	7	11	9	7	7
52	TRUE	Empty	IpaB OS=Shigella flexneri OX=623 GN=ipaB PE=4 SV=1	Q6XVY9	ipaB	62 kDa	0	0	23	8	9	2	14	6
65	TRUE	Empty	Aldehyde-alcohol dehydrogenase OS=Shigella flexneri OX=623 GN=adhE PE=3 SV=1	A0A3R0M6D5	adhE	96 kDa	3	5	5	8	5	9	8	14
75	TRUE	Empty	Adenylate kinase OS=Shigella flexneri OX=623 GN=adk PE=3 SV=4	Q83M40	adk	24 kDa	2	3	5	9	9	9	11	8
89	TRUE	Empty	Cold shock-like protein CspC OS=Shigella flexneri OX=623 GN=cspC PE=3 SV=3	Q83RI9	cspC	7 kDa	6	5	6	7	7	8	7	9
80	TRUE	Empty	50S ribosomal protein L24 OS=Shigella flexneri OX=623 GN=rplX PE=3 SV=3	Q83PY8	rplX	11 kDa	3	5	6	8	7	9	8	9
79	TRUE	Empty	50S ribosomal protein L32 OS=Shigella flexneri OX=623 GN=rpmF PE=3 SV=2	P0A7N8	rpmF	6 kDa	7	5	4	5	7	11	4	10
77	TRUE	Empty	Pyruvate kinase OS=Shigella flexneri OX=623 GN=pykF PE=3 SV=1	A0A3T6J4T4	pykF	51 kDa	4	1	12	7	7	5	12	5
66	TRUE	Empty	Outer membrane porin protein C OS=Shigella flexneri OX=623 GN=ompC PE=3 SV=1	A0A2I8JF66	ompC	41 kDa	3	3	5	7	7	10	7	10
70	TRUE	Empty	Isocitrate dehydrogenase OS=Shigella flexneri OX=623 GN=icd PE=4 SV=1	A0A4S3NDK3	icd	46 kDa	5	5	3	7	7	6	7	11
85	TRUE	Empty	Cysteine desulfurase IscS OS=Shigella flexneri OX=623 GN=iscS PE=3 SV=1	P0A6C0	iscS	45 kDa	4	4	7	8	8	6	8	6
92	TRUE	Empty	50S ribosomal protein L15 OS=Shigella flexneri OX=623 GN=rplO PE=3 SV=1	P66075	rplO	15 kDa	4	6	6	7	7	8	7	6
74	TRUE	Empty	Alanine--tRNA ligase OS=Shigella flexneri OX=623 GN=alaS PE=3 SV=1	Q7UBU3	alaS	96 kDa	3	4	4	6	6	10	9	9
69	TRUE	Empty	OspD2 OS=Shigella flexneri OX=623 GN=ospD2 PE=4 SV=1	Q6XW09	ospD2	65 kDa	0	0	13	0	2	0	29	7
78	TRUE	Empty	Malate dehydrogenase OS=Shigella flexneri OX=623 GN=mdh PE=3 SV=2	Q83Q04	mdh	32 kDa	6	4	6	7	7	7	7	6
83	TRUE	Empty	30S ribosomal protein S21 OS=Shigella flexneri OX=623 GN=rpsU PE=3 SV=2	P68685	rpsU	9 kDa	5	6	5	6	5	9	6	8
76	TRUE	Empty	Outer membrane protein 1a (IabF) OS=Shigella flexneri OX=623 GN=ompF PE=3 SV=1	A0A2S4MUS9	ompF	39 kDa	5	4	5	7	9	7	6	6
95	TRUE	Empty	50S ribosomal protein L10 OS=Shigella flexneri OX=623 GN=rplJ PE=3 SV=2	P0A7J6	rplJ	18 kDa	4	6	7	6	7	7	7	5
81	TRUE	Empty	Transketolase OS=Shigella flexneri OX=623 GN=tktA PE=3 SV=1	A0A3T6J8C8	tktA	72 kDa	2	3	7	8	5	8	9	7
101	TRUE	Empty	Acetate kinase OS=Shigella flexneri OX=623 GN=ackA PE=3 SV=1	A0A3T3RY61	ackA	43 kDa	4	5	6	5	7	7	7	7
71	TRUE	Empty	ATP-dependent protease ATPase subunit HslU OS=Shigella flexneri OX=623 GN=hslU PE=3 SV=1	P0A6H7	hslU	50 kDa	3	4	3	8	7	8	8	7
72	TRUE	Empty	Aspartate ammonia-lyase OS=Shigella flexneri OX=623 GN=aspA PE=3 SV=1	P0AC40	aspA	52 kDa	2	3	4	10	5	6	7	10
98	TRUE	Empty	Dihydrolipoyllysine-residue succinyltransferase component of 2-oxoglutarate dehydrogenase complex OS=Shigella flexneri OX=623 GN=sucB PE=3 SV=1	A0A3R0LXN1	sucB	44 kDa	1	2	4	8	7	9	9	7
102	TRUE	Empty	30S ribosomal protein S19 OS=Shigella flexneri OX=623 GN=rpsS PE=3 SV=2	P0A7U6	rpsS	10 kDa	6	5	6	7	6	5	5	6
91	TRUE	Empty	Cysteine synthase OS=Shigella flexneri OX=623 GN=cysK PE=3 SV=1	A0A0H2VYI8	cysK	34 kDa	6	3	3	6	7	7	7	7
94	TRUE	Empty	50S ribosomal subunit assembly factor BipA OS=Shigella flexneri OX=623 GN=bipA PE=3 SV=1	P0A3B4	bipA	67 kDa	3	3	3	6	8	9	6	8
82	TRUE	Empty	50S ribosomal protein L4 OS=Shigella flexneri OX=623 GN=rplD PE=3 SV=1	Q83PY4	rplD	22 kDa	5	5	6	6	5	5	9	4
88	TRUE	Empty	DNA-binding protein H-NS OS=Shigella flexneri OX=623 GN=hns PE=1 SV=3	P09120	hns	16 kDa	4	4	5	7	5	6	6	8
97	TRUE	Empty	Biotin carboxylase OS=Shigella flexneri OX=623 GN=accC PE=4 SV=1	Q7UBE4	accC	49 kDa	3	1	3	7	6	9	7	8
105	TRUE	Empty	50S ribosomal protein L17 OS=Shigella flexneri OX=623 GN=rplQ PE=3 SV=1	P0AG47	rplQ	14 kDa	4	5	5	6	7	5	6	5
100	TRUE	Empty	Phosphopentomutase OS=Shigella flexneri OX=623 GN=deoB PE=3 SV=1	P0A6K9	deoB	44 kDa	3	3	2	7	4	8	5	10
93	TRUE	Empty	Succinate--CoA ligase [ADP-forming] subunit beta OS=Shigella flexneri OX=623 GN=sucC PE=3 SV=1	P0A839	sucC	41 kDa	3	3	6	4	7	6	6	7
106	TRUE	Empty	Citrate synthase OS=Shigella flexneri OX=623 GN=gltA PE=3 SV=1	A0A3R0M1L0	gltA	48 kDa	2	2	4	6	8	6	5	8
104	TRUE	Empty	3-oxoacyl-ACP synthase OS=Shigella flexneri OX=623 GN=fabB PE=3 SV=1	A0A658Y459	fabB	44 kDa	1	3	5	7	6	5	7	7
118	TRUE	Empty	DNA protection during starvation protein OS=Shigella flexneri OX=623 GN=dps PE=3 SV=2	P0ABT4	dps	19 kDa	3	4	5	6	4	6	6	6
116	TRUE	Empty	Cold shock-like protein CspE OS=Shigella flexneri OX=623 GN=cspE PE=3 SV=2	P0A975	cspE	7 kDa	3	4	4	6	4	8	5	6
90	TRUE	Empty	Lysine--tRNA ligase OS=Shigella flexneri OX=623 GN=lysS PE=3 SV=3	Q83JU6	lysS	58 kDa	1	3	0	5	4	8	9	10
87	TRUE	Empty	50S ribosomal protein L30 OS=Shigella flexneri OX=623 GN=rpmD PE=3 SV=2	P0AG54	rpmD	7 kDa	3	2	4	6	5	5	7	7
84	TRUE	Empty	Transcription termination/antitermination protein NusA OS=Shigella flexneri OX=623 GN=nusA PE=3 SV=1	P0AFF9	nusA	55 kDa	2	2	6	5	5	6	5	8
115	TRUE	Empty	Succinate--CoA ligase [ADP-forming] subunit alpha OS=Shigella flexneri OX=623 GN=sucD PE=3 SV=1	A0A3U6TG60	sucD	30 kDa	4	5	3	5	3	5	6	7
107	TRUE	Empty	Acyl carrier protein OS=Shigella flexneri OX=623 GN=acpP PE=3 SV=2	P0A6B3	acpP	9 kDa	3	4	5	5	5	5	7	4
96	TRUE	Empty	30S ribosomal protein S6 OS=Shigella flexneri OX=623 GN=rpsF PE=3 SV=1	P0A4D2	rpsF	15 kDa	2	4	3	7	5	5	7	5
119	TRUE	Empty	30S ribosomal protein S9 OS=Shigella flexneri OX=623 GN=rpsI PE=3 SV=3	Q83Q07	rpsI	15 kDa	4	2	4	5	4	5	7	6
86	TRUE	Empty	Translation initiation factor IF-2 OS=Shigella flexneri OX=623 GN=infB PE=3 SV=1	Q83JF9	infB	96 kDa	2	2	5	6	5	5	6	6
108	TRUE	Empty	Purine nucleoside phosphorylase DeoD-type OS=Shigella flexneri OX=623 GN=deoD PE=3 SV=4	Q83P00	deoD	26 kDa	2	3	4	4	5	7	8	4
131	TRUE	Empty	DNA-binding protein HU-alpha OS=Shigella flexneri OX=623 GN=hupA PE=3 SV=1	P0ACF3	hupA	10 kDa	4	5	4	4	4	5	5	5
99	TRUE	Empty	Virulence regulon transcriptional activator VirB OS=Shigella flexneri OX=623 GN=virB PE=1 SV=1	P0A247	virB	35 kDa	3	1	3	5	6	6	5	7
117	TRUE	Empty	30S ribosomal protein S13 OS=Shigella flexneri OX=623 GN=rpsM PE=3 SV=2	P0A7T2	rpsM	13 kDa	3	3	4	5	4	5	4	8
103	TRUE	Empty	50S ribosomal protein L3 OS=Shigella flexneri OX=623 GN=rplC PE=3 SV=1	P60447	rplC	22 kDa	3	3	4	4	7	5	5	5
122	TRUE	Empty	Fructose-bisphosphate aldolase class 2 OS=Shigella flexneri OX=623 GN=fbaA PE=3 SV=2	P0AB73	fbaA	39 kDa	2	2	3	5	6	6	6	6
109	TRUE	Empty	50S ribosomal protein L11 OS=Shigella flexneri OX=623 GN=rplK PE=3 SV=3	Q83PC3	rplK	15 kDa	4	2	4	3	5	5	7	5
110	TRUE	Empty	NAD-capped RNA hydrolase NudC OS=Shigella flexneri OX=623 GN=nudC PE=3 SV=1	Q83IS3	nudC	30 kDa	3	2	4	2	7	6	6	5
125	TRUE	Empty	Peptidoglycan-associated lipoprotein OS=Shigella flexneri OX=623 GN=pal PE=3 SV=1	P0A914	pal	19 kDa	4	3	5	5	4	3	5	5
112	TRUE	Empty	Phosphoenolpyruvate-protein phosphotransferase OS=Shigella flexneri OX=623 GN=ptsI PE=3 SV=1	A0A7Z8GLK0	ptsI	64 kDa	2	1	2	3	5	8	6	7
114	TRUE	Empty	50S ribosomal protein L14 OS=Shigella flexneri OX=623 GN=rplN PE=3 SV=1	P0ADY6	rplN	14 kDa	3	3	3	5	5	5	5	4
136	TRUE	Empty	30S ribosomal protein S16 OS=Shigella flexneri OX=623 GN=rpsP PE=3 SV=1	P0A7T6	rpsP	9 kDa	3	4	4	5	4	5	4	4
113	TRUE	Empty	Serine--tRNA ligase OS=Shigella flexneri OX=623 GN=serS PE=3 SV=1	P0A8L4	serS	48 kDa	1	1	3	6	6	7	3	6
144	TRUE	Empty	2,3-bisphosphoglycerate-dependent phosphoglycerate mutase OS=Shigella flexneri OX=623 GN=gpmA PE=3 SV=2	P62710	gpmA	29 kDa	1	3	3	4	3	6	7	5
111	TRUE	Empty	Chaperone protein ClpB OS=Shigella flexneri OX=623 GN=clpB PE=3 SV=2	Q7UBW5	clpB	96 kDa	3	1	2	4	3	5	8	5
126	TRUE	Empty	sn-glycerol-3-phosphate dehydrogenase (Aerobic) OS=Shigella flexneri OX=623 GN=glpD PE=3 SV=1	A0A0H2VZJ4	glpD	56 kDa	3	3	2	4	3	6	4	6
139	TRUE	Empty	Ribose-phosphate pyrophosphokinase OS=Shigella flexneri OX=623 GN=prsA PE=3 SV=1	A0A200NLX8	prsA	34 kDa	2	2	3	5	4	5	4	6
132	TRUE	Empty	30S ribosomal protein S18 OS=Shigella flexneri OX=623 GN=rpsR PE=3 SV=2	P0A7U2	rpsR	9 kDa	1	3	4	4	4	4	5	6
151	TRUE	Empty	Cold shock protein CspA OS=Shigella flexneri OX=623 GN=cspA PE=3 SV=2	P0A9Y4	cspA	7 kDa	4	2	4	4	4	4	4	3
120	TRUE	Empty	6-phosphogluconate dehydrogenase, decarboxylating OS=Shigella flexneri OX=623 GN=gnd PE=3 SV=1	P37756	gnd	51 kDa	1	3	3	3	4	6	5	4
138	TRUE	Empty	Aminotransferase OS=Shigella flexneri OX=623 GN=aspC PE=3 SV=1	A0A4V6RSL0	aspC	44 kDa	1	1	1	3	7	5	4	7
141	TRUE	Empty	Isocitrate lyase OS=Shigella flexneri OX=623 GN=aceA PE=4 SV=1	A0A2S4N306	aceA	48 kDa	2	2	3	4	4	3	6	4
135	TRUE	Empty	Phosphoenolpyruvate carboxykinase (ATP) OS=Shigella flexneri OX=623 GN=pckA PE=3 SV=4	Q83J96	pckA	60 kDa	2	1	6	3	2	5	6	3
127	TRUE	Empty	2-amino-3-ketobutyrate coenzyme A ligase OS=Shigella flexneri OX=623 GN=kbl PE=3 SV=1	P0AB79	kbl	43 kDa	2	1	2	2	12	2	3	4
134	TRUE	Empty	Cell division protein FtsZ OS=Shigella flexneri OX=623 GN=ftsZ PE=3 SV=2	Q83MF6	ftsZ	40 kDa	1	2	4	4	4	3	5	5
148	TRUE	Empty	Enoyl-[acyl-carrier-protein] reductase [NADH] FabI OS=Shigella flexneri OX=623 GN=fabI PE=3 SV=2	P0AEK6	fabI	28 kDa	3	4	1	4	3	4	4	4
130	TRUE	Empty	Autonomous glycyl radical cofactor OS=Shigella flexneri OX=623 GN=grcA PE=3 SV=2	Q83K21	grcA	14 kDa	0	1	3	4	3	6	5	5
129	TRUE	Empty	Outer membrane protein IcsA autotransporter OS=Shigella flexneri OX=623 GN=icsA PE=1 SV=1	Q7BCK4	icsA	116 kDa	0	1	5	2	2	2	11	4
163	TRUE	Empty	DNA-directed RNA polymerase subunit omega OS=Shigella flexneri OX=623 GN=rpoZ PE=3 SV=1	Q83PM8	rpoZ	10 kDa	3	2	3	3	4	4	4	3
159	TRUE	Empty	50S ribosomal protein L20 OS=Shigella flexneri OX=623 GN=rplT PE=3 SV=1	Q83RG1	rplT	14 kDa	3	4	3	3	4	4	2	3
152	TRUE	Empty	Isoleucine--tRNA ligase OS=Shigella flexneri OX=623 GN=ileS PE=3 SV=1	Q83MH2	ileS	104 kDa	2	3	2	3	2	4	6	4
123	TRUE	Empty	Glutathione-binding protein GsiB OS=Shigella flexneri OX=623 GN=oppA PE=3 SV=1	A0A3T6J7E5	oppA	61 kDa	2	2	12	3	1	1	3	2
149	TRUE	Empty	30S ribosomal protein S11 OS=Shigella flexneri OX=623 GN=rpsK PE=3 SV=2	P0A7S2	rpsK	14 kDa	2	5	4	2	3	3	4	3
166	TRUE	Empty	Translation initiation factor IF-3 OS=Shigella flexneri OX=623 GN=infC PE=3 SV=2	Q83L38	infC	23 kDa	2	2	3	4	3	4	3	4
147	TRUE	Empty	Transaldolase B OS=Shigella flexneri OX=623 GN=talB PE=3 SV=2	P0A872	talB	35 kDa	0	0	1	6	3	4	6	5
169	TRUE	Empty	Ribosome-recycling factor OS=Shigella flexneri OX=623 GN=frr PE=3 SV=1	P0A808	frr	21 kDa	2	0	2	2	5	4	4	5
168	TRUE	Empty	Periplasmic protein OS=Shigella flexneri OX=623 GN=spy PE=3 SV=1	A0A3T6J5C2	spy	18 kDa	1	2	2	3	4	4	3	5
157	TRUE	Empty	PTS system glucose-specific EIIA component OS=Shigella flexneri OX=623 GN=crr PE=3 SV=2	P69785	crr	18 kDa	3	2	2	3	3	3	4	3
121	TRUE	Empty	2,3,4,5-tetrahydropyridine-2,6-dicarboxylate N-succinyltransferase OS=Shigella flexneri OX=623 GN=dapD PE=3 SV=1	P0A9D9	dapD	30 kDa	3	2	0	1	3	6	4	4
197	TRUE	Empty	UPF0234 protein YajQ OS=Shigella flexneri OX=623 GN=yajQ PE=3 SV=2	P59561	yajQ	18 kDa	2	1	0	3	3	4	6	4
162	TRUE	Empty	Uracil phosphoribosyltransferase OS=Shigella flexneri OX=623 GN=upp PE=3 SV=1	P0A8F3	upp	23 kDa	1	1	1	4	2	5	5	4
165	TRUE	Empty	Phenylalanine--tRNA ligase beta subunit OS=Shigella flexneri OX=623 GN=pheT PE=3 SV=1	Q83L36	pheT	87 kDa	1	2	1	3	1	4	7	4
182	TRUE	Empty	Hyperosmotically inducible periplasmic protein OS=Shigella flexneri OX=623 GN=osmY PE=4 SV=1	A0A379YXT5	osmY	21 kDa	1	1	2	3	4	3	4	5
156	TRUE	Empty	Proline--tRNA ligase OS=Shigella flexneri OX=623 GN=proS PE=3 SV=4	Q83MC8	proS	64 kDa	1	1	2	3	3	5	4	4
124	TRUE	Empty	CTP synthase OS=Shigella flexneri OX=623 GN=pyrG PE=3 SV=2	P0A7E8	pyrG	60 kDa	1	1	3	2	3	2	7	4
143	TRUE	Empty	Glycine--tRNA ligase beta subunit OS=Shigella flexneri OX=623 GN=glyS PE=3 SV=1	Q83J38	glyS	77 kDa	1	1	1	2	2	5	5	6
150	TRUE	Empty	Periplasmic serine endoprotease DegP-like OS=Shigella flexneri OX=623 GN=htrA PE=3 SV=1	A0A3R0M0U2	htrA	49 kDa	0	1	1	7	4	4	2	4
155	TRUE	Empty	Cell shape-determining protein MreB OS=Shigella flexneri OX=623 GN=mreB PE=3 SV=1	P0A9X8	mreB	37 kDa	0	2	1	3	5	3	5	4
137	TRUE	Empty	Valine--tRNA ligase OS=Shigella flexneri OX=623 GN=valS PE=3 SV=1	Q83IM5	valS	108 kDa	0	0	2	3	4	5	4	5
153	TRUE	Empty	30S ribosomal protein S17 OS=Shigella flexneri OX=623 GN=rpsQ PE=3 SV=2	P0AG66	rpsQ	10 kDa	3	4	3	2	3	3	1	3
161	TRUE	Empty	Transcription termination/antitermination protein NusG OS=Shigella flexneri OX=623 GN=nusG PE=3 SV=2	P0AFG2	nusG	21 kDa	2	2	2	4	3	2	3	4
142	TRUE	Empty	Succinate dehydrogenase flavoprotein subunit OS=Shigella flexneri OX=623 GN=sdhA PE=3 SV=1	A0A658XZM4	sdhA	64 kDa	1	1	2	4	2	3	5	4
164	TRUE	Empty	Thioredoxin 1 OS=Shigella flexneri OX=623 GN=trxA PE=3 SV=2	P0AA30	trxA	12 kDa	1	1	2	3	4	3	4	4
128	TRUE	Empty	Oxoglutarate dehydrogenase (succinyl-transferring) OS=Shigella flexneri OX=623 GN=sucA PE=3 SV=1	A0A658Y2W7	sucA	105 kDa	0	3	3	3	3	5	2	3
184	TRUE	Empty	Surface presentation of antigens protein SpaN OS=Shigella flexneri OX=623 GN=spaN PE=1 SV=1	P0A1K5	spaN	33 kDa	0	0	0	0	10	0	1	11
175	TRUE	Empty	Uridine phosphorylase OS=Shigella flexneri OX=623 GN=udp PE=3 SV=1	A0A4S3P683	udp	27 kDa	2	2	3	3	3	2	3	3
195	TRUE	Empty	Stringent starvation protein A OS=Shigella flexneri OX=623 GN=sspA PE=3 SV=2	P0ACA6	sspA	24 kDa	2	2	2	3	3	3	3	3
170	TRUE	Empty	Ribosome-binding ATPase YchF OS=Shigella flexneri OX=623 GN=ychF PE=3 SV=2	P0ABU4	ychF	40 kDa	2	2	1	2	4	4	4	2
174	TRUE	Empty	Glucose-6-phosphate isomerase OS=Shigella flexneri OX=623 GN=pgi PE=3 SV=4	Q83IN9	pgi	62 kDa	2	1	5	2	2	3	3	3
196	TRUE	Empty	Fe/S biogenesis protein NfuA OS=Shigella flexneri OX=623 GN=nfuA PE=3 SV=1	P63023	nfuA	21 kDa	1	1	1	3	2	4	5	4
181	TRUE	Empty	ATP synthase subunit b OS=Shigella flexneri OX=623 GN=atpF PE=3 SV=1	P0ABA3	atpF	17 kDa	1	0	1	1	2	6	4	6
192	TRUE	Empty	Glycerophosphodiester phosphodiesterase OS=Shigella flexneri OX=623 GN=glpQ PE=4 SV=1	A0A380ABL3	glpQ	41 kDa	0	0	0	3	10	2	2	4
183	TRUE	Empty	Aminomethyltransferase OS=Shigella flexneri OX=623 GN=gcvT PE=3 SV=1	Q83JU1	gcvT	40 kDa	0	0	2	1	10	2	2	4
133	TRUE	Empty	3-oxoacyl-[acyl-carrier-protein] reductase FabG OS=Shigella flexneri OX=623 GN=fabG PE=3 SV=1	P0AEK3	fabG	26 kDa	2	0	1	3	2	3	4	5
180	TRUE	Empty	Peptidyl-prolyl cis-trans isomerase OS=Shigella flexneri OX=623 GN=fkpA PE=3 SV=1	A0A658Y707	fkpA	29 kDa	2	2	1	2	4	2	3	4
167	TRUE	Empty	ATP-dependent zinc metalloprotease FtsH OS=Shigella flexneri OX=623 GN=ftsH PE=3 SV=1	P0AAI4	ftsH	71 kDa	2	2	2	2	2	4	2	4
160	TRUE	Empty	ATP-dependent RNA helicase DeaD OS=Shigella flexneri OX=623 GN=deaD PE=3 SV=2	P0A9P8	deaD	71 kDa	0	0	0	3	2	5	5	5
158	TRUE	Empty	30S ribosomal protein S8 OS=Shigella flexneri OX=623 GN=rpsH PE=3 SV=2	P0A7X2	rpsH	14 kDa	2	1	3	4	2	2	2	3
204	TRUE	Empty	Phosphocarrier protein HPr OS=Shigella flexneri OX=623 GN=ptsH PE=3 SV=1	P0AA09	ptsH	9 kDa	2	2	1	4	2	3	2	3
221	TRUE	Empty	Outer membrane lipoprotein SlyB OS=Shigella flexneri OX=623 GN=slyB PE=3 SV=1	P0A907	slyB	16 kDa	2	2	1	2	2	3	2	5
193	TRUE	Empty	50S ribosomal protein L19 OS=Shigella flexneri OX=623 GN=rplS PE=3 SV=2	P0A7K9	rplS	13 kDa	1	2	1	3	3	3	3	3
145	TRUE	Empty	Inosine-5'-monophosphate dehydrogenase OS=Shigella flexneri OX=623 GN=guaB PE=3 SV=1	P0ADG9	guaB	52 kDa	1	0	1	2	3	4	4	4
176	TRUE	Empty	50S ribosomal protein L21 OS=Shigella flexneri OX=623 GN=rplU PE=3 SV=1	P0AG50	rplU	12 kDa	1	2	2	2	2	2	4	4
209	TRUE	Empty	FKBP-type 22 kDa peptidyl-prolyl cis-trans isomerase OS=Shigella flexneri OX=623 GN=fklB PE=3 SV=2	P0A9L4	fklB	22 kDa	1	1	3	2	1	3	4	4
146	TRUE	Empty	Asparagine--tRNA ligase OS=Shigella flexneri OX=623 GN=asnS PE=3 SV=2	P0A8M2	asnS	53 kDa	1	1	3	2	2	4	3	3
200	TRUE	Empty	S-ribosylhomocysteine lyase OS=Shigella flexneri OX=623 GN=luxS PE=3 SV=1	Q83JZ4	luxS	19 kDa	1	2	2	2	2	3	4	2
185	TRUE	Empty	3-hydroxydecanoyl-[acyl-carrier-protein] dehydratase OS=Shigella flexneri OX=623 GN=fabA PE=3 SV=2	P0A6Q5	fabA	19 kDa	1	2	3	2	2	4	2	2
177	TRUE	Empty	DNA gyrase subunit A OS=Shigella flexneri OX=623 GN=gyrA PE=1 SV=1	P0AES5	gyrA	97 kDa	2	2	1	2	3	2	3	2
154	TRUE	Empty	Adenylosuccinate synthetase OS=Shigella flexneri OX=623 GN=purA PE=3 SV=1	Q83P33	purA	47 kDa	2	0	4	1	2	1	2	5
212	TRUE	Empty	RNA chaperone ProQ OS=Shigella flexneri OX=623 GN=proQ PE=3 SV=1	Q83RJ2	proQ	26 kDa	1	0	1	3	2	3	4	3
194	TRUE	Empty	Alpha-1,4 glucan phosphorylase OS=Shigella flexneri OX=623 GN=malP PE=3 SV=1	A0A7L4U9D5	malP	91 kDa	1	2	2	2	2	3	3	2
227	TRUE	Empty	Translation initiation factor IF-1 OS=Shigella flexneri OX=623 GN=infA PE=3 SV=2	P69227	infA	8 kDa	0	1	2	3	2	4	3	2
190	TRUE	Empty	50S ribosomal protein L33 OS=Shigella flexneri OX=623 GN=rpmG PE=3 SV=2	P0A7P4	rpmG	6 kDa	0	2	1	2	2	3	4	3
219	TRUE	Empty	30S ribosomal protein S14 OS=Shigella flexneri OX=623 GN=rpsN PE=3 SV=2	P0AG62	rpsN	12 kDa	0	1	2	2	2	4	3	3
179	TRUE	Empty	Peptidyl-prolyl cis-trans isomerase OS=Shigella flexneri OX=623 GN=ppiB PE=3 SV=1	A0A3T6J6P2	ppiB	18 kDa	1	1	2	3	2	3	1	3
222	TRUE	Empty	50S ribosomal protein L27 OS=Shigella flexneri OX=623 GN=rpmA PE=3 SV=2	P0A7M1	rpmA	9 kDa	1	1	2	2	1	3	3	3
202	TRUE	Empty	30S ribosomal protein S20 OS=Shigella flexneri OX=623 GN=rpsT PE=3 SV=3	Q83SR1	rpsT	10 kDa	1	2	2	2	1	2	3	3
217	TRUE	Empty	Protein RecA OS=Shigella flexneri OX=623 GN=recA PE=3 SV=2	P0A7G9	recA	38 kDa	1	1	0	1	3	3	3	4
226	TRUE	Empty	50S ribosomal protein L28 OS=Shigella flexneri OX=623 GN=rpmB PE=3 SV=2	P0A7M5	rpmB	9 kDa	1	2	2	1	2	3	2	3
213	TRUE	Empty	Glutamate-1-semialdehyde 2,1-aminomutase OS=Shigella flexneri OX=623 GN=hemL PE=3 SV=1	Q821C1	hemL	45 kDa	0	0	1	1	5	3	4	2
199	TRUE	Empty	Glutamate--tRNA ligase OS=Shigella flexneri OX=623 GN=gltX PE=3 SV=1	Q83K84	gltX	54 kDa	0	1	1	1	2	3	4	4
140	TRUE	Empty	Alkyl hydroperoxide reductase subunit F OS=Shigella flexneri OX=623 GN=ahpF PE=3 SV=1	A0A383K1X9	ahpF	57 kDa	0	0	3	0	1	1	6	5
220	TRUE	Empty	Triosephosphate isomerase OS=Shigella flexneri OX=623 GN=tpiA PE=3 SV=1	P0A861	tpiA	27 kDa	3	2	2	1	2	2	2	1
249	TRUE	Empty	Rhodanese domain-containing protein OS=Shigella flexneri OX=623 GN=yibN PE=4 SV=1	A0A4S3NE29	yibN	16 kDa	2	1	2	2	2	2	2	2
257	TRUE	Empty	Carbonic anhydrase 2 OS=Shigella flexneri OX=623 GN=can PE=3 SV=1	P61518	can	25 kDa	2	2	2	2	2	2	1	2
203	TRUE	Empty	Phosphoenolpyruvate synthase OS=Shigella flexneri OX=623 GN=ppsA PE=3 SV=1	A0A380AW78	ppsA	87 kDa	1	0	1	2	2	2	4	3
201	TRUE	Empty	Acetyl-coenzyme A carboxylase carboxyl transferase subunit alpha OS=Shigella flexneri OX=623 GN=accA PE=3 SV=2	P0ABD7	accA	35 kDa	1	1	2	2	2	2	3	2
253	TRUE	Empty	Tyrosine--tRNA ligase OS=Shigella flexneri OX=623 GN=tyrS PE=3 SV=6	Q83KY0	tyrS	48 kDa	1	0	1	2	2	3	3	3
186	TRUE	Empty	L-lactate dehydrogenase OS=Shigella flexneri OX=623 GN=lldD PE=3 SV=1	Q83PP7	lldD	43 kDa	1	2	1	2	2	3	2	2
223	TRUE	Empty	UTP--glucose-1-phosphate uridylyltransferase OS=Shigella flexneri OX=623 GN=galU PE=1 SV=2	P0AEP6	galU	33 kDa	1	1	0	1	3	3	2	4
207	TRUE	Empty	Nucleoside diphosphate kinase OS=Shigella flexneri OX=623 GN=ndk PE=3 SV=2	P0A765	ndk	15 kDa	1	0	1	1	2	4	2	4
238	TRUE	Empty	Glycine dehydrogenase (decarboxylating) OS=Shigella flexneri OX=623 GN=gcvP PE=3 SV=3	Q83QA2	gcvP	104 kDa	1	4	1	1	2	2	2	2
191	TRUE	Empty	ADP-L-glycero-D-manno-heptose-6-epimerase OS=Shigella flexneri OX=623 GN=hldD PE=3 SV=1	Q83PP2	hldD	35 kDa	0	0	1	3	3	3	2	3
233	TRUE	Empty	RNA polymerase-binding transcription factor DksA OS=Shigella flexneri OX=623 GN=dksA PE=3 SV=1	P0ABS4	dksA	18 kDa	0	2	3	3	1	2	2	2
239	TRUE	Empty	Outer membrane protein X OS=Shigella flexneri OX=623 GN=ompX PE=3 SV=1	P0A920	ompX	19 kDa	0	2	2	1	1	2	3	4
187	TRUE	Empty	cAMP-activated global transcriptional regulator CRP OS=Shigella flexneri OX=623 GN=crp PE=3 SV=1	P0ACK1	crp	24 kDa	1	1	1	3	1	2	3	2
198	TRUE	Empty	S-adenosylmethionine synthase OS=Shigella flexneri OX=623 GN=metK PE=3 SV=2	P0A820	metK	42 kDa	1	0	1	2	3	2	2	3
188	TRUE	Empty	GMP synthase [glutamine-hydrolyzing] OS=Shigella flexneri OX=623 GN=guaA PE=3 SV=1	Q83QL1	guaA	59 kDa	1	0	2	1	1	3	3	3
189	TRUE	Empty	Energy-dependent translational throttle protein EttA OS=Shigella flexneri OX=623 GN=ettA PE=3 SV=2	P0A9W5	ettA	62 kDa	0	0	0	4	2	3	2	3
205	TRUE	Empty	Glutamine ABC transporter periplasmic protein OS=Shigella flexneri OX=623 GN=glnH PE=3 SV=1	A0A658Y235	glnH	27 kDa	0	0	1	2	3	2	4	2
216	TRUE	Empty	Biotin carboxyl carrier protein of acetyl-CoA carboxylase OS=Shigella flexneri OX=623 GN=accB PE=3 SV=1	P0ABE1	accB	17 kDa	0	2	3	2	2	1	3	1
236	TRUE	Empty	ATP-dependent Clp protease proteolytic subunit OS=Shigella flexneri OX=623 GN=clpP PE=3 SV=1	P0A6H0	clpP	23 kDa	2	2	1	2	1	2	1	2
265	TRUE	Empty	UPF0438 protein YifE OS=Shigella flexneri OX=623 GN=yifE PE=3 SV=2	P0ADN5	yifE	13 kDa	1	1	1	2	1	3	3	1
258	TRUE	Empty	2-iminobutanoate/2-iminopropanoate deaminase OS=Shigella flexneri OX=623 GN=yjgF PE=3 SV=2	P0AF95	yjgF	14 kDa	1	1	2	2	2	2	2	1
251	TRUE	Empty	50S ribosomal protein L23 OS=Shigella flexneri OX=623 GN=rplW PE=3 SV=1	P0ADZ3	rplW	11 kDa	1	1	1	2	2	2	2	2
250	TRUE	Empty	Thiol peroxidase OS=Shigella flexneri OX=623 GN=tpx PE=3 SV=2	P0A865	tpx	18 kDa	1	1	2	1	2	2	2	2
240	TRUE	Empty	Catalase-peroxidase OS=Shigella flexneri OX=623 GN=katG PE=3 SV=4	Q83IT3	katG	80 kDa	0	1	2	3	2	1	2	2
172	TRUE	Empty	Aconitate hydratase OS=Shigella flexneri OX=623 GN=acnA PE=3 SV=1	A0A3T3RYZ1	acnA	98 kDa	0	2	1	1	2	4	2	1
255	TRUE	Empty	Fumarate hydratase class I OS=Shigella flexneri OX=623 GN=fumA PE=3 SV=1	A0A2S4MWX5	fumA	60 kDa	0	0	2	0	3	3	2	3
256	TRUE	Empty	Ferric uptake regulation protein OS=Shigella flexneri OX=623 GN=fur PE=3 SV=1	Q83S79	fur	17 kDa	2	2	0	2	0	2	3	1
275	TRUE	Empty	Transcription elongation factor GreA OS=Shigella flexneri OX=623 GN=greA PE=3 SV=1	P0A6W8	greA	18 kDa	1	0	0	2	1	2	3	3
281	TRUE	Empty	Superoxide dismutase [Mn] OS=Shigella flexneri OX=623 GN=sodA PE=3 SV=2	P66829	sodA	23 kDa	1	2	1	2	1	2	2	1
235	TRUE	Empty	Putative peroxiredoxin bcp OS=Shigella flexneri OX=623 GN=bcp PE=3 SV=1	P0AE55	bcp	18 kDa	1	1	1	2	1	2	2	2
252	TRUE	Empty	Glycine betaine/L-proline transport ATP-binding protein OS=Shigella flexneri OX=623 GN=proV PE=3 SV=1	A0A3T6J4M9	proV	44 kDa	1	0	1	2	2	3	1	2
231	TRUE	Empty	50S ribosomal protein L34 OS=Shigella flexneri OX=623 GN=rpmH PE=3 SV=1	P0A7Q0	rpmH	5 kDa	1	1	3	1	2	2	1	1
173	TRUE	Empty	Aminoacyl-histidine dipeptidase (Peptidase D) OS=Shigella flexneri OX=623 GN=pepD PE=4 SV=1	A0A3R0LMT3	pepD	53 kDa	0	0	0	3	2	2	2	3
208	TRUE	Empty	Aspartate--tRNA ligase OS=Shigella flexneri OX=623 GN=aspS PE=3 SV=2	Q7UAE6	aspS	66 kDa	0	0	2	2	1	2	3	2
241	TRUE	Empty	Peptidyl-prolyl cis-trans isomerase OS=Shigella flexneri OX=623 GN=ppiA PE=3 SV=1	A0A658Y7B5	ppiA	21 kDa	0	0	1	2	2	3	2	2
178	TRUE	Empty	Pyruvate kinase OS=Shigella flexneri OX=623 GN=pykA PE=3 SV=1	A0A2S4MX97	pykA	51 kDa	0	1	3	2	0	1	2	3
242	TRUE	Empty	Thioredoxin reductase OS=Shigella flexneri OX=623 GN=trxB PE=3 SV=1	A0A658XZG0	trxB	35 kDa	0	0	2	1	2	1	3	3
214	TRUE	Empty	Septum site-determining protein MinD OS=Shigella flexneri OX=623 GN=minD PE=3 SV=2	P0AEZ6	minD	30 kDa	0	0	1	1	2	2	2	4
206	TRUE	Empty	Iron-sulfur cluster assembly scaffold protein IscU OS=Shigella flexneri OX=623 GN=iscU PE=3 SV=1	P0ACD7	iscU	14 kDa	0	1	1	1	1	2	2	4
246	TRUE	Empty	Sec translocon accessory complex subunit YajC OS=Shigella flexneri OX=623 GN=yajC PE=3 SV=1	P0AE00	yajC	12 kDa	0	0	2	0	1	2	3	4
237	TRUE	Empty	50S ribosomal protein L31 OS=Shigella flexneri OX=623 GN=rpmE PE=3 SV=1	Q83PD4	rpmE	8 kDa	1	1	1	2	1	1	3	1
243	TRUE	Empty	ATP-dependent Clp protease ATP-binding subunit ClpX OS=Shigella flexneri OX=623 GN=clpX PE=3 SV=2	P0A6H4	clpX	46 kDa	1	1	0	2	1	2	2	2
171	TRUE	Empty	Outer membrane protein assembly factor BamA OS=Shigella flexneri OX=623 GN=bamA PE=2 SV=1	P0A943	bamA	91 kDa	1	0	1	0	1	2	3	3
224	TRUE	Empty	Oligopeptidase A OS=Shigella flexneri OX=623 GN=prlC PE=3 SV=1	A0A658YBD5	prlC	77 kDa	0	0	1	2	2	2	3	1
225	TRUE	Empty	Serine-type D-Ala-D-Ala carboxypeptidase OS=Shigella flexneri OX=623 GN=dacA PE=3 SV=1	A0A200NU08	dacA	44 kDa	0	0	0	2	1	3	3	2
268	TRUE	Empty	Glutaredoxin OS=Shigella flexneri OX=623 GN=grxC PE=3 SV=1	A0A3T6J538	grxC	9 kDa	0	1	1	2	2	2	2	1
271	TRUE	Empty	Shikimate kinase 1 OS=Shigella flexneri OX=623 GN=aroK PE=3 SV=2	P0A6E0	aroK	20 kDa	0	0	1	1	1	2	3	3
259	TRUE	Empty	Glutaredoxin 4 OS=Shigella flexneri OX=623 GN=grxD PE=3 SV=1	P0AC72	grxD	13 kDa	0	1	1	1	2	2	2	2
234	TRUE	Empty	Flagellin OS=Shigella flexneri OX=623 GN=fliC PE=3 SV=1	Q08860	fliC	57 kDa	0	1	0	1	2	3	2	2
284	TRUE	Empty	3-oxoacyl-[acyl-carrier-protein] synthase 2 OS=Shigella flexneri OX=623 GN=fabF PE=3 SV=2	P0AAI8	fabF	43 kDa	0	1	2	1	1	2	2	2
287	TRUE	Empty	NAD(P)H dehydrogenase (quinone) OS=Shigella flexneri OX=623 GN=SF1008 PE=3 SV=2	P0A8G8	SF1008	21 kDa	0	0	0	1	1	4	2	3
301	TRUE	Empty	Xaa-Pro dipeptidase OS=Shigella flexneri OX=623 GN=pepQ PE=3 SV=1	Q83PG0	pepQ	50 kDa	0	0	1	3	1	2	1	2
270	TRUE	Empty	Inositol-1-monophosphatase OS=Shigella flexneri OX=623 GN=suhB PE=3 SV=1	A0A658Y5Q8	suhB	29 kDa	0	0	1	2	1	2	2	2
232	TRUE	Empty	Threonine--tRNA ligase OS=Shigella flexneri OX=623 GN=thrS PE=3 SV=1	P0A8M5	thrS	74 kDa	0	0	0	2	1	3	2	2
254	TRUE	Empty	Glutamine--fructose-6-phosphate aminotransferase [isomerizing] OS=Shigella flexneri OX=623 GN=glmS PE=3 SV=3	Q83IY4	glmS	67 kDa	0	1	2	2	0	2	2	1
261	TRUE	Empty	Protein GrpE OS=Shigella flexneri OX=623 GN=grpE PE=3 SV=1	Q7C0D0	grpE	22 kDa	0	1	1	1	1	1	2	3
276	TRUE	Empty	Methionine--tRNA ligase OS=Shigella flexneri OX=623 GN=metG PE=3 SV=4	Q83KH0	metG	76 kDa	0	1	0	1	1	2	2	3
248	TRUE	Empty	Tol-Pal system protein TolB OS=Shigella flexneri OX=623 GN=tolB PE=3 SV=2	Q83MM7	tolB	46 kDa	0	0	0	0	5	1	1	3
288	TRUE	Empty	Aldose 1-epimerase OS=Shigella flexneri OX=623 GN=galM PE=3 SV=1	P0A9C4	galM	38 kDa	0	0	0	0	7	0	0	3
280	TRUE	Empty	Fructose-1,6-bisphosphatase class 1 OS=Shigella flexneri OX=623 GN=fbp PE=3 SV=1	P0A995	fbp	37 kDa	2	0	1	1	2	1	0	2
282	TRUE	Empty	D-tagatose-1,6-bisphosphate aldolase subunit GatZ OS=Shigella flexneri OX=623 GN=gatZ PE=3 SV=1	Q83KH7	gatZ	47 kDa	1	0	1	1	1	2	2	1
297	TRUE	Empty	UPF0227 protein YcfP OS=Shigella flexneri OX=623 GN=ycfP PE=3 SV=1	P0A8E4	ycfP	21 kDa	1	1	1	1	1	2	1	1
295	TRUE	Empty	Exoribonuclease 2 OS=Shigella flexneri OX=623 GN=rnb PE=3 SV=1	P59107	rnb	72 kDa	0	0	0	2	2	1	2	2
290	TRUE	Empty	Phosphoglucosamine mutase OS=Shigella flexneri OX=623 GN=glmM PE=3 SV=1	Q83Q15	glmM	48 kDa	0	0	0	2	1	2	2	2
230	TRUE	Empty	Phenylalanine--tRNA ligase alpha subunit OS=Shigella flexneri OX=623 GN=pheS PE=3 SV=1	Q83L37	pheS	37 kDa	0	1	0	1	1	2	3	1
289	TRUE	Empty	Aldehyde dehydrogenase OS=Shigella flexneri OX=623 GN=aldA PE=3 SV=1	A0A3U1DG85	aldA	52 kDa	0	0	2	1	1	2	2	1
263	TRUE	Empty	RNA polymerase sigma factor RpoD OS=Shigella flexneri OX=623 GN=rpoD PE=3 SV=1	A0A0H2VZP5	rpoD	70 kDa	0	1	0	1	1	3	2	1
215	TRUE	Empty	Malic enzyme OS=Shigella flexneri OX=623 GN=maeB PE=3 SV=1	A0A3T3RWN6	maeB	82 kDa	0	0	1	1	1	3	1	2
272	TRUE	Empty	Bifunctional UDP-sugar hydrolase/5'-nucleotidase periplasmic OS=Shigella flexneri OX=623 GN=ushA_1 PE=3 SV=1	A0A658XZ49	ushA_1	61 kDa	0	0	4	0	1	0	3	1
244	TRUE	Empty	NADH-quinone oxidoreductase subunit C/D OS=Shigella flexneri OX=623 GN=nuoC PE=3 SV=1	Q83QS6	nuoC	69 kDa	0	0	1	0	2	2	2	2
320	TRUE	Empty	BOF domain-containing protein OS=Shigella flexneri OX=623 GN=ygiW PE=4 SV=1	A0A3R0LUZ2	ygiW	14 kDa	1	0	0	1	1	2	2	1
307	TRUE	Empty	Protein-export protein SecB OS=Shigella flexneri OX=623 GN=secB PE=3 SV=1	P0AG89	secB	17 kDa	1	1	1	1	2	0	1	1
292	TRUE	Empty	Superoxide dismutase [Fe] OS=Shigella flexneri OX=623 GN=sodB PE=3 SV=2	P0AGD6	sodB	21 kDa	1	1	0	1	2	1	1	1
325	TRUE	Empty	Iron-sulfur cluster insertion protein ErpA OS=Shigella flexneri OX=623 GN=erpA PE=3 SV=1	P0ACC6	erpA	12 kDa	0	1	0	2	0	1	2	2
300	TRUE	Empty	Chaperone SurA OS=Shigella flexneri OX=623 GN=surA PE=3 SV=1	P0ABZ9	surA	47 kDa	0	0	1	2	2	1	1	1
302	TRUE	Empty	30S ribosomal protein S12 OS=Shigella flexneri OX=623 GN=rpsL PE=3 SV=2	P0A7S8	rpsL	14 kDa	0	0	1	2	1	1	1	2
310	TRUE	Empty	Glycine--tRNA ligase alpha subunit OS=Shigella flexneri OX=623 GN=glyQ PE=3 SV=1	P67027	glyQ	35 kDa	0	0	0	1	1	2	2	2
304	TRUE	Empty	DL-methionine transporter substrate-binding subunit OS=Shigella flexneri OX=623 GN=metQ PE=4 SV=1	A0A4S3P015	metQ	29 kDa	0	1	0	1	0	1	1	4
229	TRUE	Empty	Phosphoglucomutase (alpha-D-glucose-1,6-bisphosphate-dependent) OS=Shigella flexneri OX=623 GN=pgm PE=3 SV=1	A0A7L4U0V2	pgm	58 kDa	0	0	4	0	0	1	2	1
309	TRUE	Empty	Peptide deformylase OS=Shigella flexneri OX=623 GN=def PE=3 SV=1	Q83PZ1	def	19 kDa	1	0	1	2	0	0	2	1
331	TRUE	Empty	Glutamate decarboxylase beta OS=Shigella flexneri OX=623 GN=gadB PE=3 SV=1	P69912	gadB	53 kDa	1	0	0	1	1	1	2	1
285	TRUE	Empty	RNA-binding protein YhbY OS=Shigella flexneri OX=623 GN=yhbY PE=4 SV=1	P0AGK7	yhbY	11 kDa	1	0	0	1	2	0	1	2
308	TRUE	Empty	Integration host factor subunit beta OS=Shigella flexneri OX=623 GN=ihfB PE=3 SV=1	P0A6Y4	ihfB	11 kDa	1	0	0	1	1	2	1	1
294	TRUE	Empty	Outer membrane protein assembly factor BamC OS=Shigella flexneri OX=623 GN=bamC PE=3 SV=1	P0A904	bamC	37 kDa	1	1	0	1	0	1	1	2
305	TRUE	Empty	PhoH-like protein OS=Shigella flexneri OX=623 GN=ybeZ PE=3 SV=2	P0A9K6	ybeZ	39 kDa	1	0	0	0	0	3	2	1
218	TRUE	Empty	Glucose-6-phosphate 1-dehydrogenase OS=Shigella flexneri OX=623 GN=zwf PE=3 SV=1	A0A658Y7C4	zwf	56 kDa	0	0	0	3	1	2	0	1
274	TRUE	Empty	Glutamine synthetase OS=Shigella flexneri OX=623 GN=glnA PE=3 SV=2	P0A9C8	glnA	52 kDa	0	0	1	1	0	2	2	1
315	TRUE	Empty	L-serine dehydratase OS=Shigella flexneri OX=623 GN=sdaB PE=3 SV=1	A0A658Y6I8	sdaB	49 kDa	0	0	1	1	0	2	2	1
262	TRUE	Empty	Lon protease OS=Shigella flexneri OX=623 GN=lon PE=2 SV=1	A0A3R0MGA7	lon	87 kDa	0	0	1	1	0	1	2	2
247	TRUE	Empty	Outer membrane channel TolC OS=Shigella flexneri OX=623 GN=tolC PE=3 SV=1	A0A658Y667	tolC	54 kDa	0	0	0	1	0	2	2	2
277	TRUE	Empty	LysM domain/BON superfamily protein OS=Shigella flexneri OX=623 GN=ygaU PE=4 SV=1	A0A4S3N837	ygaU	16 kDa	0	1	0	1	1	2	1	1
245	TRUE	Empty	Ribonuclease E OS=Shigella flexneri OX=623 GN=rne PE=3 SV=1	A0A0H2VWA4	rne	118 kDa	0	0	0	1	1	2	1	2
293	TRUE	Empty	Probable Fe(2+)-trafficking protein OS=Shigella flexneri OX=623 GN=yggX PE=3 SV=2	P0A8P5	yggX	11 kDa	0	0	1	1	0	2	1	2
326	TRUE	Empty	Phosphoheptose isomerase OS=Shigella flexneri OX=623 GN=gmhA PE=3 SV=1	P63227	gmhA	21 kDa	0	0	0	0	2	1	2	2
228	TRUE	Empty	Serine hydroxymethyltransferase OS=Shigella flexneri OX=623 GN=glyA PE=3 SV=1	P0A827	glyA	45 kDa	0	0	0	0	4	1	1	1
260	TRUE	Empty	tRNA-modifying protein YgfZ OS=Shigella flexneri OX=623 GN=ygfZ PE=3 SV=2	P0ADE9	ygfZ	36 kDa	0	0	1	0	2	1	1	2
269	TRUE	Empty	D-tagatose-1,6-bisphosphate aldolase subunit GatY OS=Shigella flexneri OX=623 GN=gatY PE=3 SV=4	Q83QY5	gatY	31 kDa	0	0	1	0	2	1	1	2
334	TRUE	Empty	Uncharacterized protein OS=Shigella flexneri OX=623 GN=S2558 PE=4 SV=1	Q7UC46	S2558	40 kDa	0	0	0	0	7	0	0	0
345	TRUE	Empty	Peroxiredoxin OsmC OS=Shigella flexneri OX=623 GN=osmC PE=3 SV=2	P0C0L3	osmC	15 kDa	1	0	0	1	1	2	1	0
332	TRUE	Empty	Elongation factor P-like protein OS=Shigella flexneri OX=623 GN=yeiP PE=3 SV=3	Q83KE6	yeiP	22 kDa	1	0	0	1	0	2	1	1
322	TRUE	Empty	Small heat shock protein IbpA OS=Shigella flexneri OX=623 GN=ibpA PE=3 SV=1	P0C057	ibpA	16 kDa	0	0	0	2	1	1	1	1
283	TRUE	Empty	Leucine--tRNA ligase OS=Shigella flexneri OX=623 GN=leuS PE=3 SV=2	Q83LX5	leuS	97 kDa	0	0	0	1	2	1	1	1
319	TRUE	Empty	Putative polymerase/proteinase OS=Shigella flexneri OX=623 GN=yajG PE=4 SV=1	A0A0H2UYP1	yajG	25 kDa	0	0	0	1	1	1	1	2
298	TRUE	Empty	Cytochrome bd-I ubiquinol oxidase subunit 1 OS=Shigella flexneri OX=623 GN=cydA PE=3 SV=1	P0ABK1	cydA	58 kDa	0	0	0	1	2	2	0	1
266	TRUE	Empty	Aminopeptidase N OS=Shigella flexneri OX=623 GN=pepN PE=3 SV=1	A0A2S4MUU0	pepN	99 kDa	0	2	0	1	1	1	0	1
313	TRUE	Empty	Deoxyribose-phosphate aldolase OS=Shigella flexneri OX=623 GN=deoC PE=3 SV=2	Q83P02	deoC	28 kDa	0	0	0	0	0	3	2	1
316	TRUE	Empty	Uridylate kinase OS=Shigella flexneri OX=623 GN=pyrH PE=3 SV=2	P0A7F2	pyrH	26 kDa	0	1	0	0	2	1	1	1
329	TRUE	Empty	L-threonine 3-dehydrogenase OS=Shigella flexneri OX=623 GN=tdh PE=3 SV=1	P59409	tdh	37 kDa	0	0	0	0	2	1	1	2
341	TRUE	Empty	Histidine--tRNA ligase OS=Shigella flexneri OX=623 GN=hisS PE=3 SV=3	Q83K44	hisS	47 kDa	0	0	0	0	2	1	1	2
273	TRUE	Empty	Elongation factor 4 OS=Shigella flexneri OX=623 GN=lepA PE=3 SV=1	P60788	lepA	67 kDa	0	0	0	0	1	2	1	2
335	TRUE	Empty	Methionine aminopeptidase OS=Shigella flexneri OX=623 GN=map PE=3 SV=1	P0AE21	map	29 kDa	0	0	0	0	0	2	1	3
278	TRUE	Empty	Protein translocase subunit SecA OS=Shigella flexneri OX=623 GN=secA PE=3 SV=1	Q83SN2	secA	102 kDa	0	0	0	0	0	1	1	4
286	TRUE	Empty	Glutamine--tRNA ligase OS=Shigella flexneri OX=623 GN=glnS PE=3 SV=1	Q83LY4	glnS	63 kDa	0	0	0	0	0	1	1	4
347	TRUE	Empty	dTDP-glucose 4,6-dehydratase OS=Shigella flexneri OX=623 GN=rfbB PE=3 SV=2	P37777	rfbB	41 kDa	0	0	0	0	4	1	0	1
296	TRUE	Empty	Peptide chain release factor 3 OS=Shigella flexneri OX=623 GN=prfC PE=3 SV=3	Q83P06	prfC	60 kDa	1	0	0	0	0	1	1	2
267	TRUE	Empty	Cysteine--tRNA ligase OS=Shigella flexneri OX=623 GN=cysS PE=3 SV=1	Q83M27	cysS	52 kDa	0	0	0	4	0	0	1	0
342	TRUE	Empty	NADH-quinone oxidoreductase subunit G OS=Shigella flexneri OX=623 GN=nuoG PE=3 SV=3	Q7UC56	nuoG	100 kDa	0	0	0	1	0	0	2	2
299	TRUE	Empty	50S ribosomal protein L18 OS=Shigella flexneri OX=623 GN=rplR PE=3 SV=1	P0C021	rplR	13 kDa	0	0	0	1	1	0	1	2
291	TRUE	Empty	Arsenate reductase OS=Shigella flexneri OX=623 GN=arsC1 PE=4 SV=1	A0A658YRK6-DECOY		?	0	0	0	1	0	1	1	2
314	TRUE	Empty	Biosynthetic arginine decarboxylase OS=Shigella flexneri OX=623 GN=speA PE=3 SV=2	Q83Q93	speA	74 kDa	0	0	1	1	2	0	0	1
350	TRUE	Empty	tRNA (cytidine/uridine-2'-O-)-methyltransferase TrmJ OS=Shigella flexneri OX=623 GN=trmJ PE=3 SV=1	P0AE03	trmJ	27 kDa	0	0	0	0	1	1	2	1
336	TRUE	Empty	YdgH protein OS=Shigella flexneri OX=623 GN=ydgH PE=4 SV=1	A0A4S3NUW5	ydgH	34 kDa	0	0	0	0	0	1	2	2
279	TRUE	Empty	Putative outer membrane porin protein C precurser OS=Shigella flexneri OX=623 GN=ompD_1 PE=3 SV=1	A0A658YWI7	ompD_1	40 kDa	0	0	0	0	2	1	1	1
344	TRUE	Empty	GTP cyclohydrolase 1 OS=Shigella flexneri OX=623 GN=folE PE=3 SV=2	P0A6T8	folE	25 kDa	0	0	0	0	1	1	1	2
306	TRUE	Empty	Inner membrane lipoprotein DcrB OS=Shigella flexneri OX=623 GN=dcrB PE=3 SV=1	P0AEE2	dcrB	20 kDa	0	0	1	0	0	2	1	1
264	TRUE	Empty	Phosphoserine aminotransferase OS=Shigella flexneri OX=623 GN=serC PE=3 SV=1	Q83LP3	serC	40 kDa	0	0	0	0	2	0	0	3
317	TRUE	Empty	Chaperone protein DnaJ OS=Shigella flexneri OX=623 GN=dnaJ PE=3 SV=3	Q7UDU1	dnaJ	41 kDa	0	0	0	1	1	0	0	2
337	TRUE	Empty	Ribulokinase OS=Shigella flexneri OX=623 GN=araB PE=3 SV=3	Q83MG5	araB	61 kDa	0	0	0	0	0	0	4	0
303	TRUE	Empty	2,3-bisphosphoglycerate-independent phosphoglycerate mutase OS=Shigella flexneri OX=623 GN=gpmI PE=3 SV=1	P59176	gpmI	56 kDa	0	0	1	0	0	1	2	0
353	TRUE	Empty	Osmotically-inducible putative lipoprotein OsmE OS=Shigella flexneri OX=623 GN=osmE PE=3 SV=1	P0ADB3	osmE	12 kDa	0	0	0	0	0	1	2	1
318	TRUE	Empty	Protein HflK OS=Shigella flexneri OX=623 GN=hflK PE=3 SV=1	A0A2S4MS35	hflK	46 kDa	0	0	0	0	1	0	1	2
210	TRUE	Empty	Peptide chain release factor 2 OS=Shigella flexneri OX=623 GN=prfB PE=3 SV=1	P66025	prfB	41 kDa	0	0	2	0	0	1	1	0
328	TRUE	Empty	Putative oxidoreductase OS=Shigella flexneri OX=623 GN=yqhD PE=3 SV=1	A0A3R0LUI6	yqhD	42 kDa	0	0	0	0	3	0	0	1
349	TRUE	Empty	OspB OS=Shigella flexneri OX=623 GN=ospB PE=4 SV=1	Q6XW12	ospB	32 kDa	0	0	0	0	2	0	0	2
338	TRUE	Empty	33 kDa chaperonin OS=Shigella flexneri OX=623 GN=hslO PE=3 SV=4	Q83J98	hslO	32 kDa	0	0	0	0	1	1	0	2
312	TRUE	Empty	NADH dehydrogenase OS=Shigella flexneri OX=623 GN=ndh PE=3 SV=1	A0A3T3RXM8	ndh	47 kDa	0	0	0	0	0	2	0	2
352	TRUE	Empty	Bifunctional protein HldE OS=Shigella flexneri OX=623 GN=hldE PE=3 SV=2	Q7UBI8	hldE	51 kDa	0	0	0	3	0	0	0	0
354	TRUE	Empty	Peptidase, M16 (Pitrilysin) family OS=Shigella flexneri OX=623 GN=yhjJ PE=4 SV=1	A0A3T3S2Z4	yhjJ	56 kDa	0	0	0	3	0	0	0	0
330	TRUE	Empty	Glutathione-binding protein GsiB OS=Shigella flexneri OX=623 GN=dppA PE=3 SV=1	A0A200NXF2	dppA	60 kDa	0	0	0	2	1	0	0	0
355	TRUE	Empty	Glutathione-binding protein GsiB OS=Shigella flexneri OX=623 GN=gsiB PE=3 SV=4	Q821B3	gsiB	57 kDa	0	0	0	2	0	1	0	0
321	TRUE	Empty	Cell division protein FtsN OS=Shigella flexneri OX=623 GN=ftsN PE=3 SV=1	A0A7Z1IZ78-DECOY		?	0	0	2	1	0	0	0	0
343	TRUE	Empty	Phenylalanine--tRNA ligase beta subunit OS=Shigella flexneri OX=623 GN=pheT PE=3 SV=1	Q83L36-DECOY		?	0	0	0	1	0	0	0	2
324	TRUE	Empty	Protein translocase subunit SecD OS=Shigella flexneri OX=623 GN=secD PE=3 SV=1	P0AG92	secD	67 kDa	0	0	0	0	0	1	2	0
311	TRUE	Empty	L-arabinose isomerase OS=Shigella flexneri OX=623 GN=araA PE=3 SV=1	Q7UDT4	araA	56 kDa	0	0	2	0	0	0	1	0
348	TRUE	Empty	Glutamate--cysteine ligase OS=Shigella flexneri OX=623 GN=gshA PE=3 SV=1	Q7UBU4	gshA	58 kDa	0	0	2	0	0	0	1	0
360	TRUE	Empty	Galactose-1-phosphate uridylyltransferase OS=Shigella flexneri OX=623 GN=galT PE=3 SV=1	A0A2S4MTT6	galT	40 kDa	0	0	0	0	3	0	0	0
333	TRUE	Empty	2-dehydro-3-deoxyphosphooctonate aldolase OS=Shigella flexneri OX=623 GN=kdsA PE=3 SV=1	P0A716	kdsA	31 kDa	0	0	0	0	1	0	0	2
327	TRUE	Empty	Putative periplasmic binding transport protein OS=Shigella flexneri OX=623 GN=ybeJ PE=4 SV=1	A0A3T6IXQ6	ybeJ	33 kDa	0	0	0	0	0	2	0	1
323	TRUE	Empty	DNA topoisomerase 1 OS=Shigella flexneri OX=623 GN=topA PE=3 SV=1	Q7UCR0	topA	97 kDa	0	1	0	0	0	0	0	2
211	TRUE	Empty	Putative outer membrane protein OS=Shigella flexneri OX=623 GN=ycbS PE=3 SV=1	A0A7L4U388	ycbS	95 kDa	2	0	0	0	0	0	0	0
351	TRUE	Empty	Cytochrome c-type biogenesis protein OS=Shigella flexneri OX=623 GN=ccmF PE=3 SV=1	A0A658YVP0	ccmF	71 kDa	2	0	0	0	0	0	0	0
359	TRUE	Empty	Glutathione-binding protein GsiB OS=Shigella flexneri OX=623 GN=S1424 PE=3 SV=1	A0A0H2VUK8	S1424	61 kDa	0	0	0	2	0	0	0	0
358	TRUE	Empty	Alpha,alpha-phosphotrehalase OS=Shigella flexneri OX=623 GN=treC PE=3 SV=1	A0A2S4N3K0	treC	64 kDa	0	0	0	0	0	0	2	0
339	TRUE	Empty	6-phosphogluconolactonase OS=Shigella flexneri OX=623 GN=pgl PE=3 SV=2	Q83LP7	pgl	36 kDa	0	0	0	0	2	0	0	0
356	TRUE	Empty	Dihydroorotase OS=Shigella flexneri OX=623 GN=pyrC PE=3 SV=1	Q83RT8	pyrC	39 kDa	0	0	0	0	2	0	0	0
361	TRUE	Empty	L-1,2-propanediol oxidoreductase OS=Shigella flexneri OX=623 GN=fucO PE=4 SV=1	A0A658YVQ6	fucO	40 kDa	0	0	0	0	2	0	0	0
362	TRUE	Empty	3-methyl-2-oxobutanoate hydroxymethyltransferase OS=Shigella flexneri OX=623 GN=panB PE=3 SV=1	Q83ME5	panB	28 kDa	0	0	0	0	0	2	0	0
340	TRUE	Empty	Putative protease maturation protein OS=Shigella flexneri OX=623 GN=ybaU PE=4 SV=1	A0A3R0LYE0	ybaU	68 kDa	0	0	0	0	0	0	0	2
346	TRUE	Empty	Peptidase B OS=Shigella flexneri OX=623 GN=pepB PE=3 SV=1	Q83QK5	pepB	46 kDa	0	0	0	0	0	0	0	2
357	TRUE	Empty	UPF0304 protein YfbU OS=Shigella flexneri OX=623 GN=yfbU PE=3 SV=1	Q83QS1	yfbU	20 kDa	0	0	0	0	0	0	0	2
END OF FILE
