# Supplementary material for: The virulence regulator VirB from Shigella flexneri uses a CTP-dependent switch mechanism to activate gene expression
Source: Nat Commun. 2024 Jan 5;15:318. doi: 10.1038/s41467-023-44509-z (PMC10770331; doi:10.1038/s41467-023-44509-z)
Supplement: Supplementary file 8 — Source Data [file 41467_2023_44509_MOESM8_ESM.xlsx]

## Sheet: Figure 2c
	MST analysis
		Ka (µM-1)
		Ka (mean)	Experiment 1	Experiment 2	Experiment 3	SD
	VirB + CTP	0.107453	0.0582769	0.151206	0.112877	0.0467012
	VirB + CDP	0.017561	0.0279601	0.00716192
	VirB + ATP	n.d.	n.d.	n.d.
	VirB R93A + CTP	0.00116223	0.000369702	0.001842	0.00127499	0.000742595
	VirB R94A + CTP	n.d.	n.d.	n.d.
	n.d. = not detectable

## Sheet: Figure 2d
	CTPase activity assays
	Experiment 1	CTPase activity (min-1)
	Replicate	VirB CTP	VirB virS	VirB scr.virS	VirB CTP virS	VirB CTP scr.virS	ParB CTP	ParB parS	ParB CTP parS
	1	0.055039	0.00289679	0.00289679	0.0898004	0.0376582	0.0579357		1.03995
	2	0.055039	-0.040555	0.00289679	0.0898004	0.0376582	0.0579357		1.19637
	3	0.0463486	0.00289679	0.0202775	0.0898004	0.0376582	0.0753165		1.22244
	Experiment 2	CTPase activity (min-1)
	Replicate	VirB CTP	VirB virS	VirB scr.virS	VirB CTP virS	VirB CTP scr.virS	ParB CTP	ParB parS	ParB CTP parS
	1	0.0608325	0	0	0.095594	0.0434518	0.0666261	0.00579357	1.17899
	2	0.0434518	-0.00869036	0.0173807	0.0869036	0.0434518	0.0666261	0.0144839	1.16161
	3	0.0521422	-0.00869036	0.0173807	0.0869036	0.0434518	0.0666261	0.00579357	1.20506
	Experiment 3	CTPase activity (min-1)
	Replicate	VirB CTP	VirB virS	VirB scr.virS	VirB CTP virS	VirB CTP scr.virS	ParB CTP	ParB parS	ParB CTP parS
	1	0.0318647	0.00579357	0.0144839	0.0753165	0.040555	0.121665	0.00869036	1.11237
	2	0.0318647	0.00579357	0.0579357	0.0753165	0.040555	0.0347614	-0.0173807	1.21665
	3	0.0318647	0.00579357	0.0144839	0.0753165	0.0492454	0.0608325	-0.00869036	1.24272
	Averages of technical replicates
		VirB CTP	VirB virS	VirB scr.virS	VirB CTP virS	VirB CTP scr.virS	ParB CTP	ParB parS	ParB CTP parS		p values
	Experiment 1	0.0521422	-0.0115871	0.00869036	0.0898004	0.0376582	0.0637293		1.15292		VirB CTP	VirB CTP	VirB CTP	VirB CTP
	Experiment 2	0.0521422	-0.00579357	0.0115871	0.0898004	0.0434518	0.0666261	0.00869036	1.18189		VirB virS	VirB s virS	VirB CTP virS	VirB CTP s virS
	Experiment 3	0.0318647	0.00579357	0.0289679	0.0753165	0.0434518	0.0724197	-0.00579357	1.19058		0.00543054	0.0354679	0.0113125	0.630967
	Graph
		VirB CTP	VirB virS	VirB scr.virS	VirB CTP virS	VirB CTP scr.virS	ParB CTP	ParB parS	ParB CTP parS
	Average	0.045383	-0.00386238	0.0164151	0.0849724	0.0415206	0.0675917	0.00144839	1.17513
	Experiment 1	0.0521422	-0.0115871	0.00869036	0.0898004	0.0376582	0.0637293		1.15292
	Experiment 2	0.0521422	-0.00579357	0.0115871	0.0898004	0.0434518	0.0666261	0.00869036	1.18189
	Experiment 3	0.0318647	0.00579357	0.0289679	0.0753165	0.0434518	0.0724197	-0.00579357	1.19058
	SD	0.0117072	0.00884983	0.0109671	0.00836231	0.00334492	0.00442492		0.019718

## Sheet: Figure 4d
	BLI analysis
	[VirB] (µM)	VirB
		Wavelenth shift at equilibrium (nm)
		Replicate 1	Replicate 2	Replicate 3
	20	3.7898	3.81996	3.67289
	10	3.50455	3.28163	3.11976
	7.5	3.08444	3.09584	2.93792
	5	2.76692	2.6696	2.64827
	2.5	2.1499	2.30693	1.95914
	2		1.84257	1.74123
	1	1.44388	1.28101	1.17963
	0.75	1.24526	0.991279	1.06922
	0.5	0.989048	0.723061	0.795734
	0.4		0.590475	0.560307
	0.25	0.444823	0.361436	0.417434
	0.1	0.217022	0.206587	0.195485

## Sheet: Figure 6c
	Crosslinking VirB-Q15C
	Condition	Replicate	Crosslinking (%)
	apo	1	13.9397
	apo	2	24.5132
	apo	3	22.2095		Condition	p value
	CTP	1	33.8586		apo vs CTP	0.0122005
	CTP	2	41.3434		apo vs virS	0.822876
	CTP	3	40.5062		apo vs CTP+virS	0.00490425
	virS	1	15.5818
	virS	2	23.1833
	virS	3	24.9929
	CTP+virS	1	39.8814
	CTP+virS	2	48.8312
	CTP+virS	3	44.2103

## Sheet: Suppl. Figure 3c
	MST analysis
	VirB + CTP	Experiment 1			Experiment 2			Experiment 3						Kd (nM)
	Concentration (nM)	Replicate 1	Replicate 2	Replicate 3	Replicate 1	Replicate 2	Replicate 3	Replicate 1	Replicate 2	Replicate 3	Mean			Kd (mean)	Experiment 1	Experiment 2	Experiment 3
	1000000	901.736	902.299	902.151	897.304	896.318	896.514	898.115	897.573	896.851	898.762		VirB + CTP	10877.4	17159.5	6613.51	8859.23
	500000	898.959	898.684	898.999	897.777	901.875	897.588	899.803	899.607	899.077	899.152		VirB + CDP	87696.3	35765.3	139627
	250000	900.116	899.657	899.815	899.326	900.826	900.121	901.213	901.401	901.298	900.419		VirB + ATP	n.d.	n.d.	n.d.
	125000	902.067	899.807	899.199	906.376	906.553	906.268	901.743	901.432	901.257	902.744		VirB R93A + CTP	1.34403e+06	2.70488e+06	542890	784322
	62500	900.557	904.702	907.308	902.194	901.569	905.865	900.845	900.129	900.104	902.586		VirB R94A + CTP	n.d.	n.d.	n.d.
	31250	899.333	897.647	896.942	899.233	900.491	898.801	899.756	900.076	899.423	899.078
	15625	896.574	895.67	894.816	904.488	901.748	901.189	899.748	898.879	899.749	899.207
	7812.5	894.937	896.425	895.144	893.941	896.501	897.617	894.255	894.857	894.164	895.316			Kd (µM)
	3906.25	893.652	892.715	893.737	891.7	890.792	891.883	892.94	893.778	893.698	892.766			Kd (mean)	Experiment 1	Experiment 2	Experiment 3
	1953.13	891.527	892.092	891.821	892.751	892.571	892.844	894.303	893.434	893.936	892.809		VirB + CTP	10.8774	17.1595	6.61351	8.85923
	976.56	895.153	894.414	895.977	890.836	891.199	891.803	894.52	893.95	894.271	893.569		VirB + CDP	87.6963	35.7653	139.627
	488.28	894.276	894.175	893.826	894.015	892.235	892.842	893.409	894.667	894.092	893.726		VirB + ATP	n.d.	n.d.	n.d.
	244.14	893.441	893.013	893.163	892.435	891.371	891.346	892.327	893.301	893.797	892.688		VirB R93A + CTP	1344.03	2704.88	542.89	784.322
	122.07	893.671	894.52	892.648	891.374	891.401	891.796	892.376	892.42	893.138	892.594		VirB R94A + CTP	n.d.	n.d.	n.d.
	61.04	891.861	892.037	892.312	894.11	892.407	891.38	892.506	892.354	893.004	892.441
	VirB + CDP	Experiment 1			Experiment 2
	Concentration (nM)	Replicate 1	Replicate 2	Replicate 3	Replicate 1	Replicate 2	Replicate 3	Mean						Ka (µM-1)
	2000000	897.835	898.849	897.878	896.867	897.531	897.308	897.711						Ka (mean)	Experiment 1	Experiment 2	Experiment 3	SD
	1000000	900.04	899.936	899.626	899.958	899.355	899.828	899.791					VirB + CTP	0.107453	0.0582769	0.151206	0.112877	0.0467012
	500000	899.97	898.842	898.615	899.227	899.365	899.304	899.221					VirB + CDP	0.017561	0.0279601	0.00716192
	250000	898.855	898.088	897.924	897.89	897.988	898.219	898.161					VirB + ATP	n.d.	n.d.	n.d.
	125000	896.132	895.222	895.684	895.777	896.185	896.05	895.842					VirB R93A + CTP	0.00116223	0.000369702	0.001842	0.00127499	0.000742595
	62500	893.913	893.024	894.246	894.294	893.415	892.876	893.628					VirB R94A + CTP	n.d.	n.d.	n.d.
	31250	*	898.471	900.452	891.679	892.353	891.978	894.987
	15625	893.136	892.533	892.841	894.881	893.066	892.898	893.226					n.d. = not detectable
	7812.5	893.333	892.884	892.54	895.892	893.865	893.917	893.738
	3906.25	892.669	892.796	891.736	893.133	893.165	894.354	892.975
	1953.13	891.927	891.908	891.882	892.008	891.675	892.753	892.025
	976.56	892.39	891.701	892.032	891.236	894.827	894.852	892.84
	488.28	892.218	891.841	892.27	892.58	891.974	892.695	892.263
	244.14	891.417	892.323	891.561	891.251	892.001	892.086	891.773
	122.07	892.129	892.829	891.554	893.917	893.449	892.175	892.676
	61.04	891.806	891.347	891.753	892.003	892.377	891.299	891.764
	VirB + ATP	Experiment 1			Experiment 2
	Concentration (nM)	Replicate 1	Replicate 2	Replicate 3	Replicate 1	Replicate 2	Replicate 3	Mean
	2000000	893.113	894.297	893.907	891.57	892.323	891.058	892.711
	1000000	894.503	893.823	892.735	893.65	891.356	891.883	892.991
	500000	894.374	894.203	893.955	893.226	891.741	892.19	893.281
	250000	893.912	894.569	895.265	891.479	891.344	891.949	893.087
	125000	894.76	893.958	893.844	892.316	892.083	891.997	893.16
	62500	895.377	893.897	894.284	900.834	900.458	900.757	897.601
	31250	893.34	894.272	894.772	900.874	899.839	899.678	897.129
	15625	893.109	893.405	894.133	895.116	895.637	895.934	894.556
	7812.5	893.352	894.318	894.75	895.043	893.58	894.262	894.218
	3906.25	893.507	893.681	893.394	892.51	899.28	898.889	895.21
	1953.13	895.153	893.975	894.43	897.317	895.885	895.933	895.449
	976.56	894.944	894.56	894.755	893.342	894.859	894.658	894.52
	488.28	893.653	894.45	892.328	891.987	890.676	890.186	892.213
	244.14	892.25	893.258	893.071	890.964	890.816	890.549	891.818
	122.07	895.888	894.226	895.344	890.793	891.214	890.603	893.011
	61.04	892.021	892.364	892.291	892.235	892.164	892.731	892.301
	VirB R93A + CTP	Experiment 1			Experiment 2			Experiment 3
	Concentration (nM)	Replicate 1	Replicate 2	Replicate 3	Replicate 1	Replicate 2	Replicate 3	Replicate 1	Replicate 2	Replicate 3	Mean
	2000000	891.645	891.085	891.004	891.613	891.492	891.607	891.423	891.815	891.531	891.468
	1000000	889.092	889.833	889.42	889.331	888.46	888.909	889.176	889.408	888.324	889.106
	500000	889.412	888.01	888.675	885.967	886.509	885.744	887.467	885.229	886.322	887.037
	250000	885.732	884.584	885.055	885.369	883.953	884.629	885.46	889.629	884.85	885.474
	125000	885.248	884.491	884.133	883.653	883.928	884.428	883.976	883.877	884.644	884.264
	62500	883.591	883.613	883.671	884.121	882.491	883.003	885.75	884.889	885.543	884.075
	31250	884.49	884.4	885.065	883.29	883.718	883.453	882.804	881.699	882.825	883.527
	15625	881.819	882.857	882.069	883.771	881.925	882.654	882.927	883.351	882.995	882.708
	7812.5	882.119	883.713	882.926	883.021	883.129	883.1	882.538	881.78	882.272	882.733
	3906.25	881.116	882.452	881.957	881.938	882.834	883.053	882.742	882.59	882.217	882.322
	1953.13	882.971	881.852	882.344	882.748	882.824	883.225	882.249	882.367	882.904	882.609
	976.56	882.948	882.526	883.047	882.275	883.437	882.834	883.926	884.231	883.011	883.137
	488.28	882.286	883.135	883.428	883.045	883.649	882.678	883.121	882.644	883.2	883.021
	244.14	883.837	884.465	884.048	883.209	883.943	883.834	881.895	882.601	883.241	883.453
	122.07	883.004	883.052	882.631	882.692	883.892	884.281	881.882	882.275	882.956	882.963
	61.04	880.839	880.082	880.676	884.106	883.965	882.719	882.814	881.765	883.314	882.253
	VirB R94A + CTP	Experiment 1			Experiment 2
	Concentration (nM)	Replicate 1	Replicate 2	Replicate 3	Replicate 1	Replicate 2	Replicate 3	Mean
	2000000	907.543	906.247	907.15	907.2	906.678	906.531	906.891
	1000000	907.705	906.361	907.133	907.225	907.055	907.083	907.094
	500000	906.995	907.029	906.989	907.03	907.418	907.763	907.204
	250000	907.083	906.394	906.734	908.139	907.858	907.09	907.216
	125000	906.589	907.192	907.319	907.444	907.087	907.307	907.156
	62500	906.389	906.969	907.033	906.638	906.572	906.425	906.671
	31250	906.636	906.897	906.895	907.094	906.826	907.304	906.942
	15625	907.572	907.774	906.945	906.778	906.836	906.568	907.079
	7812.5	908.137	908.312	907.574	908.19	907.158	907.001	907.729
	3906.25	907.134	907.356	906.482	906.629	906.869	907.446	906.986
	1953.13	906.656	907.326	906.989	906.061	906.533	906.475	906.673
	976.56	907.549	906.315	907.332	907.788	908.189	907.139	907.385
	488.28	906.88	906.871	907.085	909.326	910.995	911.56	908.786
	244.14	907.26	907.896	907.755	908.054	906.831	907.262	907.51
	122.07	910.943	910.826	910.946	907.163	907.419	907.442	909.123
	61.04	906.172	907.477	906.882	906.488	906.919	906.848	906.798

## Sheet: Suppl. Figure 9
	Crosslinking VirB-WT
	Condition	Replicate	Crosslinking in %						Uncropped gels (Supplementary Figure 9d)
	apo	1	19.8185
	apo	2	28.3677		Condition	p value
	apo	3	31.3284		apo vs CTP	0.171618
	CTP	1	36.3709		apo vs virS	0.832444
	CTP	2	29.0282		apo vs CTP+virS	0.0129225
	CTP	3	35.5016
	virS	1	23.1155
	virS	2	22.5465
	virS	3	30.8787
	CTP+virS	1	55.6211
	CTP+virS	2	45.7228
	CTP+virS	3	43.5013

## Sheet: Suppl. Figure 16
	Crosslinking VirB-R93A and VirB-R94A
	WT				R93A				R94A
	Condition	Replicate	Crosslinking (%)		Condition	Replicate	Crosslinking (%)		Condition	Replicate	Crosslinking (%)
	apo	1	22.1862		apo	1	20.3434		apo	1	15.6192
	apo	2	27.8234		apo	2	30.3009		apo	2	24.4417
	apo	3	21.3316		apo	3	22.641		apo	3	22.641
	CTP+virS	1	38.4281		CTP+virS	1	17.8056		CTP+virS	1	16.752
	CTP+virS	2	46.0418		CTP+virS	2	25.2804		CTP+virS	2	26.1498
	CTP+virS	3	44.5651		CTP+virS	3	22.7039		CTP+virS	3	22.7039
	Average (%)
		apo	CTP + virS
	WT	23.7804	43.0117
	R93A	24.4285	21.93
	R94A	20.9006	21.8686
